# Supplementary material for: Comparative genomic analysis of toxin-negative strains of Clostridium difficile from humans and animals with symptoms of gastrointestinal disease
Source: BMC Microbiol. 2016 Mar 12;16:41. doi: 10.1186/s12866-016-0653-3 (PMC4789261; doi:10.1186/s12866-016-0653-3)
Supplement: Additional file 4: Table S11. — Regions identified in each C. difficile genome by PHAST. Sheet 1. C. difficile strain P29 genome, Sheet 2. C. difficile strain H3 genome, Sheet 3. C. difficile strain 5.3 genome, Sheet 4. C. difficile strain 19.3 genome. Sheet 5. C. difficile strain 22.1 genome. (XLSX 134 kb) [file 12866_2016_653_MOESM4_ESM.xlsx]

## Sheet: CdiffP29
	Details of PHAST search of C.difficile P29 genome with scaffold sequences tiled against reference C.doffocile CF5 genome
	Hits against Virus and prophage DB
	Hits against Bacterial DB or GenBank file
Region 1,Length 6.7kb, PHASTscore for the region: 50, total CDS: 10, Possible Phage prediction:PHAGE_Clostr_CDMH1_NC_024144, GC content: 28.2%
#	CDS_POSITION	BLAST_HIT	E-VALUE
1	650200..651009	PHAGE_Clostr_c_st_NC_007581: putative IS transposase (OrfB); PP_00595; phage(gi80159731)	1e-67
2	651015..651239	PHAGE_Clostr_c_st_NC_007581: putative IS transposase (OrfB); PP_00596; phage(gi80159731)	3e-19
3	651245..651538	PHAGE_Clostr_c_st_NC_007581: putative IS transposase (OrfB); PP_00597; phage(gi80159731)	4e-28
4	651659..651859	hypothetical protein CDR20291_0555 [Peptoclostridium difficile R20291] gi|260685926|ref|YP_003217059.1|; PP_00598	5e-27
5	652183..652551	hypothetical protein CDR20291_0556 [Peptoclostridium difficile R20291] gi|260685927|ref|YP_003217060.1|; PP_00599	6e-69
6	652668..653471	hypothetical protein CDR20291_0557 [Peptoclostridium difficile R20291] gi|260685928|ref|YP_003217061.1|; PP_00600	3e-155
7	653858..654748	PHAGE_Acidia_two_tailed_virus_NC_007409: hypothetical protein ATV_gp44; PP_00601; phage(gi75750441)	7e-08
8	655286..655729	PHAGE_Lactob_LF1_NC_019486: GNAT family acetyltransferase; PP_00602; phage(gi418489409)	1e-07
9	655901..656071	hypothetical protein CDR20291_0560 [Peptoclostridium difficile R20291] gi|260685931|ref|YP_003217064.1|; PP_00603	4e-27
10	656542..656913	PHAGE_Clostr_phiMMP02_NC_019421: regulatory protein; PP_00604; phage(gi414090404)	2e-07
Region 2,Length 11.6kb, PHASTscore for the region: 50, total CDS: 15, Possible Phage prediction: PHAGE_Clostr_phiMMP02_NC_019421, GC content: 27.1%
#	CDS_POSITION	BLAST_HIT	E-VALUE
1	1122109..1122120	attL aatgttttttat	0.0
2	complement(1122165..1123331)	PHAGE_Clostr_phiC2_NC_009231: putative integrase; PP_01003; phage(gi134287379)	0.0
3	1123553..1125109	PHAGE_Bacill_0305phi8_36_NC_009760: low copy number virion structural protein; PP_01004; phage(gi156564190)	3e-06
4	1125564..1126442	PHAGE_Clostr_phiMMP02_NC_019421: tail fiber; PP_01005; phage(gi414090390)	7e-104
5	1126462..1127958	PHAGE_Clostr_phiMMP02_NC_019421: hypothetical protein; PP_01006; phage(gi414090391)	4e-81
6	1127972..1128265	PHAGE_Clostr_phiMMP02_NC_019421: hypothetical protein; PP_01007; phage(gi414090392)	1e-39
7	1128265..1128447	PHAGE_Clostr_phiMMP02_NC_019421: hypothetical protein; PP_01008; phage(gi414090393)	3e-24
8	1128482..1129714	PHAGE_Clostr_phiMMP02_NC_019421: hypothetical protein; PP_01009; phage(gi414090394)	1e-174
9	1129711..1130010	PHAGE_Clostr_phiMMP02_NC_019421: hypothetical protein; PP_01010; phage(gi414090395)	6e-48
10	1130012..1130149	PHAGE_Clostr_phiMMP02_NC_019421: XkdX-related protein; PP_01011; phage(gi414090396)	3e-19
11	1130181..1130411	PHAGE_Clostr_phiMMP02_NC_019421: hypothetical protein; PP_01012; phage(gi414090397)	5e-37
12	1130424..1130681	PHAGE_Clostr_phiMMP02_NC_019421: holin; PP_01013; phage(gi414090398)	5e-40
13	1130681..1131487	PHAGE_Clostr_phiMMP02_NC_019421: endolysin; PP_01014; phage(gi414090399)	2e-67
14	1131900..1132928	hypothetical protein [Spirochaeta africana DSM 8902] gi|383790606|ref|YP_005475180.1|; PP_01015	3e-35
15	1133022..1133150	hypothetical; PP_01016	0.0
16	complement(1133523..1133711)	PHAGE_Clostr_phiMMP02_NC_019421: hypothetical protein; PP_01017; phage(gi414090402)	5e-32
17	1133792..1133803	attR aatgttttttat	0.0
Region 3, Length 27.3kb, PHASTscore for the region: 60, total CDS: 30, Possible Phage prediction:PHAGE_Clostr_phi_CD119_NC_007917, GC content: 28.1%
#	CDS_POSITION	BLAST_HIT	E-VALUE
1	1396304..1396504	PHAGE_Lactoc_bIL312_NC_002671: Csp; PP_01274; phage(gi13095918)	9e-17
2	1396925..1397353	regulatory protein [Peptoclostridium difficile R20291] gi|260686563|ref|YP_003217696.1|; PP_01275	4e-77
3	complement(1397496..1398251)	peptidyl-prolyl isomerase [Peptoclostridium difficile R20291] gi|260686564|ref|YP_003217697.1|; PP_01276	2e-136
4	complement(1398372..1398788)	hypothetical protein CDR20291_1200 [Peptoclostridium difficile R20291] gi|260686565|ref|YP_003217698.1|; PP_01277	4e-73
5	complement(1398952..1399458)	PHAGE_Clostr_phiCD27_NC_011398: hypothetical protein phiCD27_gp43; PP_01278; phage(gi209901280)	5e-10
6	complement(1399540..1399860)	PHAGE_Clostr_CDMH1_NC_024144: putative repressor protein; PP_01279; phage(gi640884900)	1e-13
7	1400029..1400226	PHAGE_Paenib_Davies_NC_022980: XRE family transcriptional regulator; PP_01280; phage(gi609217249)	9e-07
8	1400331..1400771	PHAGE_Clostr_CDMH1_NC_024144: conserved hypothetical protein; PP_01281; phage(gi640884938)	3e-37
9	1401020..1401463	PHAGE_Clostr_phi_CD119_NC_007917: hypothetical protein CDBPCV119_gp13; PP_01282; phage(gi90592649)	5e-23
10	1401468..1402532	PHAGE_Clostr_phiMMP04_NC_019422: tail sheath; PP_01283; phage(gi414090451)	3e-69
11	1402546..1402974	PHAGE_Clostr_phiMMP04_NC_019422: XkdM-related protein; PP_01284; phage(gi414090452)	1e-07
12	1403088..1403534	PHAGE_Clostr_phi_CD119_NC_007917: XkdN protein; PP_01285; phage(gi90592652)	2e-15
13	1403561..1403728	hypothetical protein CDR20291_1209 [Peptoclostridium difficile R20291] gi|260686574|ref|YP_003217707.1|; PP_01286	5e-26
14	1403728..1406181	PHAGE_Clostr_phiMMP04_NC_019422: tail tape measure; PP_01287; phage(gi414090455)	6e-21
15	1406181..1406603	PHAGE_Clostr_phiMMP04_NC_019422: peptidoglycan-binding lysin domain protein; PP_01288; phage(gi414090456)	9e-47
16	1406885..1408417	PHAGE_Clostr_phiMMP04_NC_019422: cell wall hydrolase; PP_01289; phage(gi414090458)	2e-122
17	1408433..1408759	PHAGE_Clostr_phiMMP04_NC_019422: hypothetical protein; PP_01290; phage(gi414090459)	8e-55
18	1408759..1409187	PHAGE_Clostr_phiMMP04_NC_019422: XkdS-related protein; PP_01291; phage(gi414090460)	1e-63
19	1409180..1410232	PHAGE_Clostr_phiMMP04_NC_019422: baseplate J-like assembly protein; PP_01292; phage(gi414090461)	3e-139
20	1410229..1410927	PHAGE_Clostr_phiMMP04_NC_019422: hypothetical protein; PP_01293; phage(gi414090462)	4e-52
21	1410928..1411914	PHAGE_Clostr_phiMMP04_NC_019422: tail fiber; PP_01294; phage(gi414090463)	2e-48
22	1411936..1417167	PHAGE_Bathyc_BpV1_NC_014765: hypothetical protein; PP_01295; phage(gi313768166)	1e-18
23	1417184..1417537	hypothetical protein CDR20291_1219 [Peptoclostridium difficile R20291] gi|260686584|ref|YP_003217717.1|; PP_01296	6e-13
24	1417800..1418060	PHAGE_Clostr_phiCD38_2_NC_015568: putative holin; PP_01297; phage(gi333798129)	6e-37
25	complement(1418279..1418734)	hypothetical protein CDR20291_1221 [Peptoclostridium difficile R20291] gi|260686586|ref|YP_003217719.1|; PP_01298	1e-78
26	complement(1418962..1419381)	PHAGE_Paenib_Davies_NC_022980: transcriptional regulator; PP_01299; phage(gi609217247)	8e-08
27	1419680..1419889	PHAGE_Bacill_BCJA1c_NC_006557: cro; PP_01300; phage(gi56694875)	6e-08
28	1419921..1420130	hypothetical protein CDR20291_1224 [Peptoclostridium difficile R20291] gi|260686589|ref|YP_003217722.1|; PP_01301	9e-33
29	complement(1420347..1420745)	PHAGE_Lister_LP_030_3_NC_024384: C1-like repressor; PP_01302; phage(gi658607693)	2e-08
30	complement(1421166..1423658)	PHAGE_Melano_sanguinipes_entomopoxvirus_NC_001993: ORF MSV156 hypothetical protein; PP_01303; phage(gi9631364)	2e-11
Region 4, Length 97.4kb, PHASTscore for the region: 150, total CDS:126, Possible Phage prediction: PHAGE_Clostr_CDMH1_NC_024144, GC content: 28.7%
#	CDS_POSITION	BLAST_HIT	E-VALUE
1	1732045..1732056	attL ttttttatttta	0.0
2	1733715..1735403	PHAGE_Ostreo_2_NC_014789: putative acetolactate synthase large subunit; PP_01589; phage(gi314055125)	2e-60
3	complement(1735761..1736891)	PHAGE_Clostr_phiC2_NC_009231: putative integrase; PP_01590; phage(gi134287379)	2e-136
4	1737063..1737074	attL tttattataata	0.0
5	complement(1737130..1737636)	PHAGE_Clostr_phiCD27_NC_011398: hypothetical protein phiCD27_gp43; PP_01591; phage(gi209901280)	5e-09
6	complement(1737712..1738260)	PHAGE_Clostr_phiC2_NC_009231: putative repressor; PP_01592; phage(gi134287382)	2e-19
7	complement(1738272..1738883)	PHAGE_Clostr_phiMMP02_NC_019421: lambda repressor-like DNA-binding protein; PP_01593; phage(gi414090409)	4e-27
8	1739026..1739259	PHAGE_Paenib_Davies_NC_022980: XRE family transcriptional regulator; PP_01594; phage(gi609217249)	3e-08
9	1739334..1739462	hypothetical; PP_01595	0.0
10	complement(1739464..1739643)	PHAGE_Clostr_phiC2_NC_009231: hypothetical protein phiC2p53; PP_01596; phage(gi134287385)	2e-16
11	1739720..1739857	PHAGE_Clostr_CDMH1_NC_024144: conserved hypothetical protein; PP_01597; phage(gi640884903)	1e-16
12	1740276..1740446	PHAGE_Clostr_CDMH1_NC_024144: conserved hypothetical protein; PP_01598; phage(gi640884905)	2e-23
13	1740449..1741252	PHAGE_Lister_B054_NC_009813: gp72; PP_01599; phage(gi157325355)	1e-68
14	1741299..1741508	hypothetical; PP_01600	0.0
15	1741667..1741864	PHAGE_Clostr_CDMH1_NC_024144: putative regulatory protein; PP_01601; phage(gi640884909)	6e-19
16	1741895..1742287	PHAGE_Clostr_phiC2_NC_009231: hypothetical protein phiC2p59; PP_01602; phage(gi134287391)	2e-20
17	1742274..1742417	hypothetical; PP_01603	0.0
18	1742488..1742925	PHAGE_Entero_phiFL4A_NC_013644: hypothetical protein; PP_01604; phage(gi281416448)	2e-08
19	1742937..1744103	PHAGE_Staphy_YMC/09/04/R1988_NC_022758: hypothetical protein; PP_01605; phage(gi557308097)	3e-100
20	1744119..1744454	hypothetical protein H04402_02629 [Clostridium botulinum H04402 065] gi|387818822|ref|YP_005679169.1|; PP_01606	2e-08
21	1744507..1745079	PHAGE_Bacill_CP_51_NC_025423: N/A; PP_01607; phage(gi725949688)	7e-06
22	1745102..1745674	PHAGE_Crocei_P2559Y_NC_023614: hypothetical protein; PP_01608; phage(gi589893852)	2e-53
23	1745674..1747632	PHAGE_Bacill_PBC1_NC_017976: DNA polymerase; PP_01609; phage(gi389060355)	0.0
24	1747644..1750061	PHAGE_Entero_phiFL4A_NC_013644: VirE domain protein; PP_01610; phage(gi281416460)	0.0
25	1750045..1750170	hypothetical; PP_01611	0.0
26	1750343..1750669	PHAGE_Staphy_2638A_NC_007051: ORF037; PP_01612; phage(gi66395482)	5e-15
27	1750699..1750950	PHAGE_Staphy_2638A_NC_007051: ORF008; PP_01613; phage(gi66395458)	4e-22
28	1750987..1751988	PHAGE_Entero_phiFL4A_NC_013644: DNA helicase; PP_01614; phage(gi281416462)	1e-114
29	1752012..1752149	hypothetical; PP_01615	0.0
30	1752142..1752621	PHAGE_Clostr_PhiS63_NC_017978: gp40; PP_01616; phage(gi388570666)	1e-40
31	1753155..1753343	PHAGE_Clostr_CDMH1_NC_024144: putative regulatory protein; PP_01617; phage(gi640884940)	1e-29
32	1753646..1754620	hypothetical protein CDR20291_1429 [Peptoclostridium difficile R20291] gi|260686793|ref|YP_003217926.1|; PP_01618	0.0
33	1754641..1755150	hypothetical protein CDR20291_1430 [Peptoclostridium difficile R20291] gi|260686794|ref|YP_003217927.1|; PP_01619	3e-89
34	1755221..1755913	PHAGE_Clostr_CDMH1_NC_024144: putative phage terminase small subunit; PP_01620; phage(gi640884858)	3e-112
35	1755903..1756037	PHAGE_Clostr_CDMH1_NC_024144: putative phage terminase large subunit; PP_01621; phage(gi640884859)	6e-18
36	complement(1756440..1756664)	PHAGE_Clostr_phiMMP02_NC_019421: lambda repressor-like DNA-binding protein; PP_01622; phage(gi414090407)	5e-14
37	1756983..1757111	hypothetical; PP_01623	0.0
38	complement(1757226..1757597)	PHAGE_Clostr_CDMH1_NC_024144: putative repressor protein; PP_01624; phage(gi640884900)	6e-14
39	1757763..1757966	PHAGE_Lister_A006_NC_009815: gp32; PP_01625; phage(gi157325448)	6e-16
40	1758004..1758795	PHAGE_Clostr_CDMH1_NC_024144: putative anti-repressor protein; PP_01626; phage(gi640884902)	7e-142
41	1758857..1759024	conserved protein of unknown function [Bacillus amyloliquefaciens subsp. plantarum UCMB5033] gi|530568399|ref|YP_008411614.1|; PP_01627	3e-07
42	complement(1759021..1759260)	PHAGE_Staphy_EW_NC_007056: ORF065; PP_01628; phage(gi66395858)	1e-25
43	1759336..1759533	PHAGE_Clostr_CDMH1_NC_024144: putative regulatory protein; PP_01629; phage(gi640884909)	5e-20
44	1759572..1760006	PHAGE_Clostr_phiC2_NC_009231: hypothetical protein phiC2p59; PP_01630; phage(gi134287391)	2e-76
45	1760007..1760147	PHAGE_Clostr_phiMMP02_NC_019421: hypothetical protein; PP_01631; phage(gi414090418)	1e-06
46	1760163..1760375	PHAGE_Clostr_phiC2_NC_009231: hypothetical protein phiC2p62; PP_01632; phage(gi134287394)	1e-23
47	1760389..1760559	hypothetical; PP_01633	0.0
48	1760639..1762591	PHAGE_Lister_B054_NC_009813: gp49; PP_01634; phage(gi157325333)	7e-108
49	1762592..1763509	PHAGE_Brocho_NF5_NC_015252: gp35; PP_01635; phage(gi327197620)	3e-55
50	1763509..1764222	PHAGE_Bacill_Pony_NC_022770: metal-dependent hydrolase; PP_01636; phage(gi568191565)	7e-57
51	1764233..1765132	PHAGE_Geobac_virus_E2_NC_009552: putative replication protein; PP_01637; phage(gi148747766)	6e-62
52	1765190..1765354	PHAGE_Clostr_CDMH1_NC_024144: conserved hypothetical protein; PP_01638; phage(gi640884916)	6e-10
53	1765367..1765498	hypothetical; PP_01639	0.0
54	1765516..1765773	PHAGE_Clostr_phiC2_NC_009231: hypothetical protein phiC2p69; PP_01640; phage(gi134287401)	1e-42
55	1765787..1766086	PHAGE_Clostr_CDMH1_NC_024144: hypothetical protein; PP_01641; phage(gi640884921)	4e-15
56	1766088..1766666	PHAGE_Bacill_CP_51_NC_025423: N/A; PP_01642; phage(gi725949688)	4e-08
57	1766635..1766787	PHAGE_Clostr_CDMH1_NC_024144: conserved hypothetical protein; PP_01643; phage(gi640884922)	3e-13
58	1766810..1767004	hypothetical; PP_01644	0.0
59	1767036..1767209	PHAGE_Clostr_CDMH1_NC_024144: conserved hypothetical protein; PP_01645; phage(gi640884924)	2e-29
60	1767209..1767349	PHAGE_Clostr_CDMH1_NC_024144: conserved hypothetical protein; PP_01646; phage(gi640884925)	1e-13
61	1767327..1767515	PHAGE_Bacill_Hoody_T_NC_024205: hypothetical protein; PP_01647; phage(gi643217126)	2e-10
62	1767534..1767698	PHAGE_Clostr_CDMH1_NC_024144: conserved hypothetical protein; PP_01648; phage(gi640884926)	2e-05
63	1767698..1768033	PHAGE_Clostr_CDMH1_NC_024144: conserved hypothetical protein; PP_01649; phage(gi640884926)	2e-54
64	1768199..1768420	PHAGE_Clostr_CDMH1_NC_024144: conserved hypothetical protein; PP_01650; phage(gi640884929)	5e-28
65	1768417..1769412	PHAGE_Clostr_CDMH1_NC_024144: conserved hypothetical protein; PP_01651; phage(gi640884930)	2e-158
66	1769493..1769621	PHAGE_Clostr_CDMH1_NC_024144: conserved hypothetical protein; PP_01652; phage(gi640884931)	2e-17
67	1769734..1769907	PHAGE_Clostr_CDMH1_NC_024144: conserved hypothetical protein; PP_01653; phage(gi640884932)	2e-18
68	1769900..1770271	PHAGE_Clostr_phiCD27_NC_011398: hypothetical protein phiCD27_gp64; PP_01654; phage(gi209901301)	2e-60
69	1770274..1770456	PHAGE_Clostr_phiCD27_NC_011398: hypothetical protein phiCD27_gp65; PP_01655; phage(gi209901302)	1e-30
70	1770554..1770727	hypothetical; PP_01656	0.0
71	1770826..1771098	PHAGE_Clostr_phiMMP02_NC_019421: hypothetical protein; PP_01657; phage(gi414090435)	1e-43
72	1771121..1771351	PHAGE_Clostr_phiMMP02_NC_019421: ASCH domain protein; PP_01658; phage(gi414090436)	2e-37
73	1771378..1771491	PHAGE_Clostr_CDMH1_NC_024144: conserved hypothetical protein; PP_01659; phage(gi640884935)	6e-16
74	1771488..1771895	PHAGE_Clostr_CDMH1_NC_024144: putative endodeoxyribonuclease protein; PP_01660; phage(gi640884936)	8e-69
75	1771996..1772844	PHAGE_Clostr_phiCD27_NC_011398: putative antirepressor; PP_01661; phage(gi209901306)	5e-152
76	1772944..1773444	PHAGE_Clostr_phiMMP02_NC_019421: putative sigma factor; PP_01662; phage(gi414090440)	6e-44
77	1773862..1774059	hypothetical; PP_01663	0.0
78	1774189..1774872	PHAGE_Clostr_CDMH1_NC_024144: putative phage terminase small subunit; PP_01664; phage(gi640884858)	1e-117
79	1774862..1775122	PHAGE_Clostr_CDMH1_NC_024144: putative phage terminase small subunit; PP_01665; phage(gi640884858)	4e-20
80	1775112..1776353	PHAGE_Clostr_CDMH1_NC_024144: putative phage terminase large subunit; PP_01666; phage(gi640884859)	0.0
81	1776359..1777798	PHAGE_Clostr_CDMH1_NC_024144: putative phage portal protein; PP_01667; phage(gi640884860)	0.0
82	1777788..1779434	PHAGE_Clostr_CDMH1_NC_024144: putative minor head protein; PP_01668; phage(gi640884861)	0.0
83	1779449..1779649	PHAGE_Clostr_phiC2_NC_009231: hypothetical protein phiC2p05; PP_01669; phage(gi134287340)	4e-33
84	1779715..1780278	PHAGE_Clostr_CDMH1_NC_024144: putative minor structural protein; PP_01670; phage(gi640884864)	2e-104
85	1780290..1781189	PHAGE_Clostr_CDMH1_NC_024144: putative major capsid protein; PP_01671; phage(gi640884865)	4e-171
86	1781189..1781422	PHAGE_Clostr_phiC2_NC_009231: hypothetical protein phiC2p08; PP_01672; phage(gi134287343)	7e-36
87	1781432..1781833	PHAGE_Clostr_CDMH1_NC_024144: conserved hypothetical protein; PP_01673; phage(gi640884866)	2e-70
88	1781827..1782021	PHAGE_Clostr_CDMH1_NC_024144: conserved hypothetical protein; PP_01674; phage(gi640884867)	2e-27
89	1782077..1782424	PHAGE_Clostr_CDMH1_NC_024144: conserved hypothetical protein; PP_01675; phage(gi640884867)	7e-59
90	1782424..1782849	PHAGE_Clostr_CDMH1_NC_024144: putative tail protein; PP_01676; phage(gi640884868)	6e-77
91	1782842..1783369	PHAGE_Clostr_CDMH1_NC_024144: conserved hypothetical protein; PP_01677; phage(gi640884869)	2e-71
92	1783362..1783538	PHAGE_Clostr_CDMH1_NC_024144: conserved hypothetical protein; PP_01678; phage(gi640884870)	1e-22
93	1783539..1784849	PHAGE_Clostr_CDMH1_NC_024144: putative tail sheath protein; PP_01679; phage(gi640884871)	0.0
94	1784866..1785336	PHAGE_Clostr_CDMH1_NC_024144: putative core tail protein; PP_01680; phage(gi640884872)	2e-73
95	1785408..1785848	PHAGE_Clostr_CDMH1_NC_024144: conserved hypothetical protein (XkdN-like); PP_01681; phage(gi640884874)	1e-49
96	1785923..1786042	hypothetical; PP_01682	0.0
97	1788424..1788609	hypothetical; PP_01683	0.0
98	1788766..1788936	hypothetical protein HMPREF0946_00961 [Fusobacterium nucleatum subsp. vincentii 3_1_36A2] gi|534509622|ref|YP_008477252.1|; PP_01684	3e-08
99	1789064..1789906	PHAGE_Clostr_CDMH1_NC_024144: putative anti-repressor protein; PP_01685; phage(gi640884877)	5e-85
100	1789959..1790117	hypothetical; PP_01686	0.0
101	1790675..1791457	PHAGE_Clostr_CDMH1_NC_024144: conserved hypothetical protein; PP_01687; phage(gi640884878)	3e-61
102	1791521..1793872	PHAGE_Clostr_CDMH1_NC_024144: putative tape measure protein; PP_01688; phage(gi640884879)	0.0
103	1793888..1794583	PHAGE_Clostr_CDMH1_NC_024144: putative cell wall hydrolase/LysM protein; PP_01689; phage(gi640884880)	1e-115
104	1794576..1796093	PHAGE_Clostr_CDMH1_NC_024144: putative cell wall hydrolase protein; PP_01690; phage(gi640884881)	0.0
105	1796086..1796262	PHAGE_Clostr_CDMH1_NC_024144: conserved hypothetical protein; PP_01691; phage(gi640884870)	2e-23
106	1796263..1797573	PHAGE_Clostr_CDMH1_NC_024144: putative tail sheath protein; PP_01692; phage(gi640884871)	0.0
107	1797593..1798069	PHAGE_Clostr_CDMH1_NC_024144: putative core tail protein; PP_01693; phage(gi640884872)	6e-78
108	1798122..1798379	PHAGE_Clostr_CDMH1_NC_024144: conserved hypothetical protein; PP_01694; phage(gi640884873)	7e-30
109	1798384..1798824	PHAGE_Clostr_CDMH1_NC_024144: conserved hypothetical protein (XkdN-like); PP_01695; phage(gi640884874)	4e-78
110	1799887..1800753	PHAGE_Clostr_phiMMP02_NC_019421: hypothetical protein; PP_01696; phage(gi414090383)	6e-11
111	1800825..1803194	PHAGE_Clostr_CDMH1_NC_024144: putative tape measure protein; PP_01697; phage(gi640884879)	0.0
112	1803210..1803899	PHAGE_Clostr_CDMH1_NC_024144: putative cell wall hydrolase/LysM protein; PP_01698; phage(gi640884880)	1e-118
113	1803892..1805319	PHAGE_Clostr_CDMH1_NC_024144: putative cell wall hydrolase protein; PP_01699; phage(gi640884881)	0.0
114	1805348..1805914	PHAGE_Clostr_CDMH1_NC_024144: putative cell wall hydrolase protein; PP_01700; phage(gi640884881)	1e-75
115	1805936..1806355	PHAGE_Clostr_CDMH1_NC_024144: conserved hypothetical protein (XkdS-like); PP_01701; phage(gi640884883)	8e-70
116	1806356..1807072	PHAGE_Clostr_CDMH1_NC_024144: putative baseplate-J protein; PP_01702; phage(gi640884884)	1e-112
117	1807089..1807655	PHAGE_Clostr_CDMH1_NC_024144: putative baseplate-J protein; PP_01703; phage(gi640884884)	4e-93
118	1807648..1808325	PHAGE_Clostr_CDMH1_NC_024144: conserved hypothetical protein; PP_01704; phage(gi640884885)	7e-110
119	1808342..1808908	PHAGE_Clostr_CDMH1_NC_024144: putative baseplate-J protein; PP_01705; phage(gi640884884)	4e-92
120	1808901..1809518	PHAGE_Clostr_CDMH1_NC_024144: conserved hypothetical protein; PP_01706; phage(gi640884885)	8e-112
121	1809530..1809970	PHAGE_Clostr_CDMH1_NC_024144: putative tail fiber protein; PP_01707; phage(gi640884886)	2e-78
122	1810195..1810488	PHAGE_Clostr_c_st_NC_007581: putative IS transposase (OrfB); PP_01708; phage(gi80159731)	1e-28
123	1810612..1810956	hypothetical protein CDR20291_1631 [Peptoclostridium difficile R20291] gi|260686993|ref|YP_003218126.1|; PP_01709	3e-61
124	complement(1811080..1811232)	hydrolase [Peptoclostridium difficile R20291] gi|260686994|ref|YP_003218127.1|; PP_01710	4e-21
125	complement(1811258..1811686)	hydrolase [Peptoclostridium difficile R20291] gi|260686994|ref|YP_003218127.1|; PP_01711	3e-70
126	complement(1811700..1812245)	PHAGE_Thermo_THSA_485A_NC_018264: transcriptional regulator, XRE family; PP_01712; phage(gi397912660)	5e-08
127	1812473..1813720	gluconate permease [Peptoclostridium difficile R20291] gi|260686996|ref|YP_003218129.1|; PP_01713	0.0
128	1813807..1815801	PHAGE_Feldma_species_virus_NC_011183: putative hybrid sensor histdine kinase; PP_01714; phage(gi197322490)	5e-11
129	1820230..1820241	attR tttattataata	0.0
130	1829500..1829511	attR ttttttatttta	0.0
Region 5, Length 29.5kb, PHASTscore for the region: 60, total CDS:22, Possible Phage prediction: PHAGE_Clostr_phiC2_NC_009231, GC content: 27.3%
#	CDS_POSITION	BLAST_HIT	E-VALUE
1	2426888..2426900	attL attttacaatttt	0.0
2	complement(2427957..2428703)	PHAGE_Clostr_phiC2_NC_009231: putative amidase/endolysin; PP_02291; phage(gi134287371)	6e-28
3	complement(2428703..2428834)	PHAGE_Clostr_phiC2_NC_009231: holin; PP_02292; phage(gi134287369)	5e-13
4	complement(2429040..2429183)	PHAGE_Clostr_phiC2_NC_009231: hypothetical protein phiC2p35; PP_02293; phage(gi134287368)	4e-18
5	complement(2429268..2430815)	PHAGE_Clostr_phiCD27_NC_011398: hypothetical protein phiCD27_gp26; PP_02294; phage(gi209901263)	0.0
6	complement(2430950..2431087)	PHAGE_Clostr_phiC2_NC_009231: hypothetical protein phiC2p34; PP_02295; phage(gi134287367)	1e-14
7	complement(2431212..2431424)	PHAGE_Clostr_phiC2_NC_009231: hypothetical protein phiC2p29; PP_02296; phage(gi134287362)	1e-24
8	complement(2431438..2432931)	PHAGE_Clostr_phiMMP04_NC_019422: hypothetical protein; PP_02297; phage(gi414090464)	1e-115
9	complement(2432947..2433231)	PHAGE_Clostr_phiC2_NC_009231: putative tail fiber protein; PP_02298; phage(gi134287361)	4e-11
10	complement(2433219..2434643)	PHAGE_Clostr_phiC2_NC_009231: hypothetical protein phiC2p25; PP_02299; phage(gi134287359)	9e-158
11	2434904..2435338	hypothetical; PP_02300	0.0
12	complement(2435426..2436985)	PHAGE_Bacill_0305phi8_36_NC_009760: low copy number virion structural protein; PP_02301; phage(gi156564190)	4e-07
13	2437190..2437630	PHAGE_Clostr_phiC2_NC_009231: putative integrase; PP_02302; phage(gi134287379)	1e-49
14	2437672..2438331	PHAGE_Clostr_phiC2_NC_009231: putative integrase; PP_02303; phage(gi134287379)	1e-55
15	complement(2438968..2439144)	PHAGE_Clostr_phiC2_NC_009231: putative transcriptional regulator; PP_02304; phage(gi134287378)	7e-12
16	complement(2439299..2439676)	PHAGE_Clostr_phiC2_NC_009231: putative transcriptional regulator; PP_02305; phage(gi134287377)	6e-47
17	2440049..2440165	hypothetical protein CDR20291_1271 [Peptoclostridium difficile R20291] gi|260686636|ref|YP_003217769.1|; PP_02306	2e-06
18	2440484..2440978	PHAGE_Aeromo_PX29_NC_023688: hypothetical protein; PP_02307; phage(gi593773844)	3e-05
19	complement(2442022..2442210)	hypothetical protein CDR20291_2193 [Peptoclostridium difficile R20291] gi|260687544|ref|YP_003218678.1|; PP_02308	1e-25
20	2442371..2442721	hypothetical protein CDR20291_2194 [Peptoclostridium difficile R20291] gi|260687545|ref|YP_003218679.1|; PP_02309	5e-57
21	2442723..2442923	PHAGE_Paenib_Davies_NC_022980: XRE family transcriptional regulator; PP_02310; phage(gi609217249)	5e-06
22	2443246..2443422	hypothetical protein CDR20291_1271 [Peptoclostridium difficile R20291] gi|260686636|ref|YP_003217769.1|; PP_02311	5e-25
23	2443646..2443846	PHAGE_Lactoc_bIL312_NC_002671: Csp; PP_02312; phage(gi13095918)	1e-20
24	2456471..2456483	attR attttacaatttt	0.0
Region 6, Length 25.3kb, PHASTscore for the region: 40, total CDS:14, Possible Phage prediction: PHAGE_Clostr_CDMH1_NC_024144, GC content: 27.5%
#	CDS_POSITION	BLAST_HIT	E-VALUE
1	2682100..2682112	attL aattttttaatta	0.0
2	2682189..2682200	attL ataatttaaaaa	0.0
3	complement(2685591..2685974)	PHAGE_Clostr_CDMH1_NC_024144: putative regulatory protein; PP_02534; phage(gi640884897)	3e-46
4	2686358..2686534	hypothetical protein CDR20291_1271 [Peptoclostridium difficile R20291] gi|260686636|ref|YP_003217769.1|; PP_02535	2e-23
5	2686760..2686960	PHAGE_Lactoc_bIL312_NC_002671: Csp; PP_02536; phage(gi13095918)	4e-19
6	2687406..2688728	PHAGE_Clostr_CDMH1_NC_024144: putative AgrC; PP_02537; phage(gi640884894)	2e-154
7	2688771..2689352	PHAGE_Clostr_CDMH1_NC_024144: putative AgrB; PP_02538; phage(gi640884893)	9e-59
8	2689370..2689531	PHAGE_Clostr_CDMH1_NC_024144: putative AgrD; PP_02539; phage(gi640884892)	5e-05
9	complement(2689553..2690350)	PHAGE_Clostr_CDMH1_NC_024144: putative endolysin protein; PP_02540; phage(gi640884891)	1e-67
10	complement(2690347..2690607)	PHAGE_Clostr_phiC2_NC_009231: holin; PP_02541; phage(gi134287369)	4e-34
11	complement(2691017..2691133)	hypothetical; PP_02542	0.0
12	complement(2691248..2691415)	hypothetical; PP_02543	0.0
13	complement(2691676..2691834)	PHAGE_Clostr_CDMH1_NC_024144: conserved hypothetical protein; PP_02544; phage(gi640884875)	4e-06
14	complement(2692192..2693562)	cell surface protein [Peptoclostridium difficile R20291] gi|260686436|ref|YP_003217569.1|; PP_02545	1e-132
15	2693961..2694383	PHAGE_Clostr_CDMH1_NC_024144: putative integrase protein; PP_02546; phage(gi640884898)	1e-51
16	2694686..2694697	attR ataatttaaaaa	0.0
17	2694760..2694885	PHAGE_Clostr_CDMH1_NC_024144: putative integrase protein; PP_02547; phage(gi640884898)	1e-14
18	2707448..2707460	attR aattttttaatta	0.0
Region 7, Length 10.5kb, PHASTscore for the region: 40, total CDS:18, Possible Phage prediction: PHAGE_Clostr_phiCD6356_NC_015262, GC content: 28.5%
#	CDS_POSITION	BLAST_HIT	E-VALUE
1	2933264..2933392	PHAGE_Clostr_phiMMP04_NC_019422: hypothetical protein; PP_02769; phage(gi414090472)	1e-09
2	2933621..2933806	PHAGE_Clostr_phiCD6356_NC_015262: hypothetical protein; PP_02770; phage(gi326536880)	4e-10
3	2934130..2934258	PHAGE_Clostr_phiCD38_2_NC_015568: hypothetical protein; PP_02771; phage(gi333798139)	3e-11
4	2934335..2934502	hypothetical; PP_02772	0.0
5	2934503..2934679	PHAGE_Clostr_phiCD6356_NC_015262: hypothetical protein; PP_02773; phage(gi326536880)	2e-10
6	complement(2934724..2935530)	PHAGE_Clostr_phiCD6356_NC_015262: probable phage N-acetylmuramoyl-L-alanine amidase; PP_02774; phage(gi326536875)	4e-136
7	complement(2935527..2935787)	PHAGE_Clostr_phiMMP02_NC_019421: holin; PP_02775; phage(gi414090398)	4e-41
8	complement(2935803..2936033)	PHAGE_Clostr_phi_CD119_NC_007917: hypothetical protein CDBPCV119_gp33; PP_02776; phage(gi90592669)	2e-37
9	complement(2936085..2936648)	PHAGE_Clostr_phiCD27_NC_011398: hypothetical protein phiCD27_gp29; PP_02777; phage(gi209901266)	2e-17
10	complement(2936682..2936864)	PHAGE_Clostr_phiCD27_NC_011398: hypothetical protein phiCD27_gp28; PP_02778; phage(gi209901265)	2e-26
11	complement(2936864..2937169)	PHAGE_Clostr_phiCD6356_NC_015262: hypothetical protein; PP_02779; phage(gi326536873)	3e-51
12	complement(2937181..2937792)	PHAGE_Clostr_phiCD6356_NC_015262: hypothetical protein; PP_02780; phage(gi326536872)	5e-91
13	complement(2938004..2938138)	PHAGE_Clostr_phiCD6356_NC_015262: hypothetical protein; PP_02781; phage(gi326536868)	2e-19
14	complement(2938140..2938505)	PHAGE_Clostr_phiCD6356_NC_015262: hypothetical protein; PP_02782; phage(gi326536867)	2e-60
15	complement(2938523..2939416)	PHAGE_Clostr_phiCD6356_NC_015262: putative tail fiber protein H; PP_02783; phage(gi326536866)	3e-46
16	complement(2939410..2939658)	PHAGE_Clostr_phiCD6356_NC_015262: putative tail fiber protein H; PP_02784; phage(gi326536866)	5e-12
17	complement(2939851..2940060)	PHAGE_Clostr_phiCD6356_NC_015262: putative tail fiber protein H; PP_02785; phage(gi326536866)	1e-32
18	complement(2940669..2943776)	PHAGE_Megavi_lba_NC_020232: isoleucyl-tRNA synthetase; PP_02786; phage(gi448825309)	1e-151
Region 8, Length 113.6kb, PHASTscore for the region: 150, total CDS:101, Possible Phage prediction: PHAGE_Geobac_virus_E2_NC_0095522, GC content: 40.85%
#	CDS_POSITION	BLAST_HIT	E-VALUE
1	3773336..3773347	attL catactttacta	0.0
2	complement(3777776..3779026)	PHAGE_Bacill_G_NC_023719: gp258; PP_03485; phage(gi593777714)	1e-150
3	complement(3779045..3779629)	PHAGE_Entero_c_1_NC_019706: head maturation protease; PP_03486; phage(gi428781740)	1e-14
4	complement(3779779..3781065)	PHAGE_Squirr_virus_NC_022563: hypothetical pox protein-similar to SQPV115; PP_03487; phage(gi571798040)	3e-06
5	complement(3781259..3781729)	phosphoesterase [Peptoclostridium difficile R20291] gi|260688509|ref|YP_003219643.1|; PP_03488	4e-84
6	complement(3781729..3783078)	PHAGE_Cassav_brown_streak_virus_NC_012698: polyprotein; PP_03489; phage(gi426580888)	2e-07
7	complement(3783238..3785262)	PHAGE_Bacill_G_NC_023719: gp236; PP_03490; phage(gi593777692)	8e-113
8	complement(3785448..3786386)	PHAGE_Parame_bursaria_Chlorella_virus_1_NC_000852: hypothetical protein; PP_03491; phage(gi9631622)	3e-10
9	complement(3786488..3786910)	hypothetical protein CDR20291_3172 [Peptoclostridium difficile R20291] gi|260688513|ref|YP_003219647.1|; PP_03492	3e-73
10	3787098..3788381	transporter [Peptoclostridium difficile R20291] gi|260688514|ref|YP_003219648.1|; PP_03493	0.0
11	complement(3788459..3788974)	electron transport protein [Peptoclostridium difficile R20291] gi|260688515|ref|YP_003219649.1|; PP_03494	4e-100
12	complement(3788974..3790350)	hydrogenase [Peptoclostridium difficile R20291] gi|260688516|ref|YP_003219650.1|; PP_03495	0.0
13	complement(3790375..3790926)	electron transport protein [Peptoclostridium difficile R20291] gi|260688517|ref|YP_003219651.1|; PP_03496	1e-106
14	complement(3790963..3791136)	hypothetical protein CDR20291_3177 [Peptoclostridium difficile R20291] gi|260688518|ref|YP_003219652.1|; PP_03497	8e-26
15	complement(3791147..3791980)	formate dehydrogenase accessory protein [Peptoclostridium difficile R20291] gi|260688519|ref|YP_003219653.1|; PP_03498	3e-152
16	complement(3792029..3793708)	formate dehydrogenase h [Peptoclostridium difficile R20291] gi|260688520|ref|YP_003219654.1|; PP_03499	0.0
17	complement(3793757..3794173)	formate dehydrogenase h [Peptoclostridium difficile R20291] gi|260688520|ref|YP_003219654.1|; PP_03500	1e-76
18	complement(3794424..3795482)	hypothetical protein CDR20291_3180 [Peptoclostridium difficile R20291] gi|260688521|ref|YP_003219655.1|; PP_03501	0.0
19	complement(3795693..3796352)	PHAGE_Ectoca_siliculosus_virus_1_NC_002687: EsV-1-65; PP_03502; phage(gi13242537)	2e-06
20	3796663..3797286	hypothetical protein CDR20291_3182 [Peptoclostridium difficile R20291] gi|260688523|ref|YP_003219657.1|; PP_03503	2e-116
21	3797360..3798193	hypothetical protein CDR20291_3183 [Peptoclostridium difficile R20291] gi|260688524|ref|YP_003219658.1|; PP_03504	2e-162
22	complement(3798300..3798875)	hypothetical protein CDR20291_3190 [Peptoclostridium difficile R20291] gi|260688532|ref|YP_003219666.1|; PP_03505	8e-105
23	complement(3799168..3799446)	hypothetical protein CDR20291_3191 [Peptoclostridium difficile R20291] gi|260688533|ref|YP_003219667.1|; PP_03506	4e-42
24	complement(3799755..3800516)	hypothetical protein CDR20291_3192 [Peptoclostridium difficile R20291] gi|260688534|ref|YP_003219668.1|; PP_03507	6e-148
25	complement(3800688..3803063)	PHAGE_Shrimp_white_spot_syndrome_virus_NC_003225: wsv001; PP_03508; phage(gi17158634)	1e-130
26	complement(3803142..3804218)	PHAGE_Pseudo_PaBG_NC_022096: glycosyl transferase family protein; PP_03509; phage(gi530787928)	5e-19
27	complement(3804530..3805114)	PHAGE_Entero_c_1_NC_019706: head maturation protease; PP_03510; phage(gi428781740)	1e-12
28	complement(3805111..3805593)	AraC family transcriptional regulator [Peptoclostridium difficile R20291] gi|260688538|ref|YP_003219672.1|; PP_03511	1e-81
29	complement(3805792..3807207)	GntR family transcriptional regulator [Peptoclostridium difficile R20291] gi|260688539|ref|YP_003219673.1|; PP_03512	0.0
30	3807322..3807990	hypothetical protein CDR20291_3198 [Peptoclostridium difficile R20291] gi|260688540|ref|YP_003219674.1|; PP_03513	1e-120
31	complement(3808166..3808684)	nitroreductase [Peptoclostridium difficile R20291] gi|260688541|ref|YP_003219675.1|; PP_03514	8e-94
32	3808836..3809159	transcriptional regulator [Peptoclostridium difficile R20291] gi|260688542|ref|YP_003219676.1|; PP_03515	5e-55
33	complement(3809164..3809748)	protease [Peptoclostridium difficile R20291] gi|260688543|ref|YP_003219677.1|; PP_03516	1e-106
34	complement(3809797..3810252)	transcriptional regulator [Brevibacillus brevis NBRC 100599] gi|226313943|ref|YP_002773839.1|; PP_03517	2e-35
35	3811133..3812671	PHAGE_Acanth_turfacea_Chlorella_virus_1_NC_008724: hypothetical protein ATCV1_Z679L; PP_03518; phage(gi155371626)	5e-27
36	complement(3812949..3813779)	PHAGE_Ectoca_siliculosus_virus_1_NC_002687: EsV-1-65; PP_03519; phage(gi13242537)	9e-07
37	complement(3814112..3815512)	multidrug efflux protein [Peptoclostridium difficile R20291] gi|260688546|ref|YP_003219680.1|; PP_03520	0.0
38	complement(3815776..3816570)	ABC transporter permease [Peptoclostridium difficile R20291] gi|260688547|ref|YP_003219681.1|; PP_03521	1e-143
39	complement(3816567..3817421)	ABC transporter permease [Peptoclostridium difficile R20291] gi|260688548|ref|YP_003219682.1|; PP_03522	1e-157
40	complement(3817408..3818403)	PHAGE_Pithov_sibericum_NC_023423: ABC2 type transporter superfamily protein; PP_03523; phage(gi585299652)	1e-17
41	3819106..3820062	PHAGE_Bacill_G_NC_023719: gp350; PP_03524; phage(gi593777806)	3e-11
42	complement(3820457..3820819)	hypothetical protein CDR20291_3210 [Peptoclostridium difficile R20291] gi|260688551|ref|YP_003219685.1|; PP_03525	4e-62
43	complement(3821049..3821747)	PHAGE_Adoxop_'L'_NC_021247: unknown similar to AMEV156; PP_03526; phage(gi506498203)	1e-08
44	complement(3822284..3823351)	GTPase [Peptoclostridium difficile R20291] gi|260688553|ref|YP_003219687.1|; PP_03527	0.0
45	complement(3823348..3823749)	hypothetical protein CDR20291_3213 [Peptoclostridium difficile R20291] gi|260688554|ref|YP_003219688.1|; PP_03528	1e-75
46	3824687..3824863	hypothetical protein CDR20291_1271 [Peptoclostridium difficile R20291] gi|260686636|ref|YP_003217769.1|; PP_03529	1e-25
47	3825190..3825687	hypothetical protein CDR20291_3214 [Peptoclostridium difficile R20291] gi|260688555|ref|YP_003219689.1|; PP_03530	9e-86
48	complement(3826181..3827686)	PHAGE_Bacill_WBeta_NC_007734: putative site-specific recombinase; PP_03531; phage(gi85701406)	4e-33
49	complement(3827944..3829266)	PHAGE_Staphy_vB_SepiS_phiIPLA7_NC_018284: integrase; PP_03532; phage(gi399529147)	9e-16
50	complement(3829316..3829624)	hypothetical; PP_03533	0.0
51	3829584..3829994	hypothetical; PP_03534	0.0
52	3830028..3830714	hypothetical; PP_03535	0.0
53	3830892..3831620	hypothetical; PP_03536	0.0
54	complement(3832175..3833170)	PHAGE_Paenib_Davies_NC_022980: mannosyl-glycoprotein endo-beta-N-acetylglucosamidase protein; PP_03538; phage(gi609217232)	4e-22
55	3833219..3833632	hypothetical; PP_03537	0.0
56	complement(3833671..3834093)	PHAGE_Bacill_WBeta_NC_007734: phage holin; PP_03539; phage(gi85701395)	9e-26
57	3834130..3834369	hypothetical; PP_03540	0.0
58	3834327..3834692	hypothetical; PP_03541	0.0
59	complement(3834695..3837166)	PHAGE_Geobac_GBK2_NC_023612: glycoside hydrolase; PP_03542; phage(gi589893782)	2e-43
60	complement(3837166..3837591)	hypothetical protein ES1_04640 [[Eubacterium] siraeum V10Sc8a] gi|479211349|ref|YP_007839131.1|; PP_03543	3e-50
61	3837568..3837957	hypothetical; PP_03544	0.0
62	complement(3837929..3840472)	PHAGE_Lister_LP_101_NC_024387: putative tail endopeptidase; PP_03545; phage(gi658607826)	6e-16
63	complement(3840479..3841258)	PHAGE_Clostr_phiCD38_2_NC_015568: tail component protein; PP_03546; phage(gi333798124)	2e-05
64	complement(3841260..3844373)	PHAGE_Clostr_phiCP26F_NC_019496: phage tail tape measure protein; PP_03547; phage(gi422933964)	4e-122
65	3844550..3845002	hypothetical; PP_03548	0.0
66	3845206..3845556	hypothetical; PP_03549	0.0
67	3845632..3846204	hypothetical; PP_03550	0.0
68	3846672..3847337	hypothetical; PP_03551	0.0
69	complement(3847294..3848475)	PHAGE_Entero_phiP27_NC_003356: putative major capsid protein; PP_03552; phage(gi18249904)	4e-42
70	complement(3848491..3849084)	PHAGE_Geobac_virus_E2_NC_009552: putative Clp peptidase; PP_03553; phage(gi148747731)	1e-39
71	complement(3849176..3850510)	PHAGE_Entero_mEp235_NC_019708: portal protein; PP_03554; phage(gi428781813)	2e-77
72	complement(3850530..3852047)	PHAGE_Nocard_NBR1_NC_016569: terminase large subunit; PP_03556; phage(gi372217589)	2e-79
73	3852024..3852188	hypothetical; PP_03555	0.0
74	complement(3852252..3852530)	hypothetical; PP_03557	0.0
75	complement(3852675..3852908)	hypothetical protein Ethha_1833 [Ethanoligenens harbinense YUAN-3] gi|317132774|ref|YP_004092088.1|; PP_03558	2e-10
76	3852876..3853226	hypothetical; PP_03559	0.0
77	complement(3853276..3853476)	hypothetical protein ES1_04810 [[Eubacterium] siraeum V10Sc8a] gi|479211364|ref|YP_007839146.1|; PP_03560	2e-25
78	3853475..3853960	hypothetical; PP_03561	0.0
79	complement(3854039..3854989)	amidoligase [Enterococcus faecium Aus0004] gi|383328938|ref|YP_005354822.1|; PP_03562	1e-166
80	3854993..3855118	hypothetical; PP_03563	0.0
81	complement(3855140..3855448)	hypothetical protein EFAU004_01621 [Enterococcus faecium Aus0004] gi|383328939|ref|YP_005354823.1|; PP_03564	3e-29
82	complement(3855438..3855674)	hypothetical protein EFAU004_01622 [Enterococcus faecium Aus0004] gi|383328940|ref|YP_005354824.1|; PP_03565	9e-30
83	complement(3855658..3855984)	hypothetical protein EFAU004_01623 [Enterococcus faecium Aus0004] gi|383328941|ref|YP_005354825.1|; PP_03567	2e-42
84	3856025..3856255	hypothetical; PP_03566	0.0
85	complement(3856214..3856495)	hypothetical; PP_03568	0.0
86	complement(3856467..3858605)	PHAGE_Pectob_ZF40_NC_019522: putative methylase; PP_03569; phage(gi422936667)	1e-28
87	complement(3858598..3859857)	PHAGE_Strept_EJ_1_NC_005294: transferase; PP_03570; phage(gi39653711)	1e-76
88	complement(3859841..3860641)	S-adenosylmethionine synthetase [[Eubacterium] siraeum V10Sc8a] gi|479211370|ref|YP_007839152.1|; PP_03571	2e-111
89	complement(3860646..3861194)	Phage terminase, small subunit [[Eubacterium] siraeum V10Sc8a] gi|479211371|ref|YP_007839153.1|; PP_03572	4e-103
90	complement(3861339..3861686)	PHAGE_Burkho_phiE125_NC_003309: putative class I holin; PP_03573; phage(gi17975232)	8e-16
91	complement(3861816..3862112)	hypothetical protein Teth514_1240 [Thermoanaerobacter sp. X514] gi|167039885|ref|YP_001662870.1|; PP_03574	1e-24
92	3862113..3862349	hypothetical; PP_03575	0.0
93	complement(3862356..3863720)	PHAGE_Entero_phiFL4A_NC_013644: DNA helicase; PP_03576; phage(gi281416462)	6e-130
94	complement(3863963..3864481)	PHAGE_Strept_pyogenes_315_2_NC_004585: hypothetical protein SpyM3_0956; PP_03577; phage(gi28876240)	8e-10
95	complement(3864778..3867120)	PHAGE_Entero_phiFL4A_NC_013644: VirE domain protein; PP_03578; phage(gi281416460)	5e-164
96	complement(3867113..3868000)	PHAGE_Bacill_vB_BceM_Bc431v3_NC_020873: hypothetical protein; PP_03579; phage(gi472437620)	3e-05
97	3867978..3868454	hypothetical; PP_03580	0.0
98	complement(3868857..3870956)	PHAGE_Strept_pyogenes_315_6_NC_004589: putative DNA polymerase A domain; PP_03581; phage(gi28876473)	9e-175
99	complement(3871124..3871687)	PHAGE_Crocei_P2559Y_NC_023614: hypothetical protein; PP_03582; phage(gi589893852)	5e-48
100	complement(3871701..3872828)	PHAGE_Crocei_P2559Y_NC_023614: hypothetical protein; PP_03583; phage(gi589893851)	3e-81
101	3872784..3873374	trimeric autotransporter adhesin [Haemophilus influenzae F3031] gi|319896941|ref|YP_004135136.1|; PP_03584	6e-05
102	3873464..3874645	PROPHAGE_Escher_CFT073: transposase; PP_03585; phage(gi26248352)	4e-18
103	3886941..3886952	attR catactttacta	0.0
Region 9, Length 52.8kb, PHASTscore for the region: 140, total CDS:65, Possible Phage prediction: PHAGE_Clostr_phiCD6356_NC_015262, GC content: 29.9%
#	CDS_POSITION	BLAST_HIT	E-VALUE
1	4233532..4233544	attL agcacctgacttt	0.0
2	4238800..4241226	PHAGE_Bacill_G_NC_023719: gp254; PP_03939; phage(gi593777710)	3e-122
3	4241295..4241591	hypothetical protein CD196_0007 [Peptoclostridium difficile CD196] gi|260681776|ref|YP_003213061.1|; PP_03940	2e-50
4	4241591..4241851	hypothetical protein CD196_0008 [Peptoclostridium difficile CD196] gi|260681777|ref|YP_003213062.1|; PP_03941	9e-41
5	4241863..4242180	anti-sigma-B factor antagonist [Peptoclostridium difficile CD196] gi|260681778|ref|YP_003213063.1|; PP_03942	5e-52
6	4242184..4242591	anti-sigma-B factor (serine-protein kinase) [Peptoclostridium difficile R20291] gi|260685376|ref|YP_003216509.1|; PP_03943	4e-70
7	4242591..4243364	PHAGE_Bacill_Slash_NC_022774: RNA polymerase sigma factor; PP_03944; phage(gi609217168)	2e-21
8	complement(4243593..4243856)	PHAGE_Clostr_phiCD6356_NC_015262: hypothetical protein; PP_03945; phage(gi326536872)	1e-31
9	complement(4244054..4244218)	PHAGE_Clostr_phiCD6356_NC_015262: hypothetical protein; PP_03946; phage(gi326536871)	1e-24
10	complement(4244253..4244543)	PHAGE_Clostr_phiCD6356_NC_015262: hypothetical protein; PP_03947; phage(gi326536870)	1e-47
11	complement(4244558..4246276)	PHAGE_Clostr_phiCD6356_NC_015262: hypothetical protein; PP_03948; phage(gi326536869)	3e-72
12	complement(4246293..4247174)	PHAGE_Clostr_phiCD6356_NC_015262: truncated putative phage structural protein; PP_03949; phage(gi326536865)	7e-135
13	complement(4247174..4248253)	PHAGE_Clostr_phiCD6356_NC_015262: hypothetical protein; PP_03950; phage(gi326536864)	0.0
14	complement(4248255..4249121)	PHAGE_Clostr_phiCD6356_NC_015262: putative phage tail protein; PP_03951; phage(gi326536863)	7e-162
15	complement(4249153..4254354)	PHAGE_Clostr_phiCD6356_NC_015262: putative phage tail tape measure protein; PP_03952; phage(gi326536862)	0.0
16	complement(4254417..4254632)	PHAGE_Clostr_phiCD6356_NC_015262: hypothetical protein; PP_03953; phage(gi326536861)	4e-09
17	complement(4254884..4255171)	PHAGE_Clostr_phiCD6356_NC_015262: hypothetical protein; PP_03954; phage(gi326536859)	5e-38
18	complement(4255189..4255785)	PHAGE_Clostr_phiCD6356_NC_015262: putative phage major tail protein; PP_03955; phage(gi326536858)	5e-95
19	complement(4255789..4256124)	PHAGE_Clostr_phiCD6356_NC_015262: hypothetical protein; PP_03956; phage(gi326536857)	6e-58
20	complement(4256124..4256567)	PHAGE_Clostr_phiCD6356_NC_015262: putative head-tail joining protein; PP_03957; phage(gi326536856)	1e-78
21	complement(4256568..4256894)	PHAGE_Clostr_phiCD6356_NC_015262: hypothetical protein; PP_03958; phage(gi326536855)	7e-59
22	complement(4256911..4257561)	PHAGE_Clostr_phiCD6356_NC_015262: putative phage head-tail adaptor; PP_03959; phage(gi326536854)	2e-117
23	complement(4257564..4257851)	PHAGE_Clostr_phiCD6356_NC_015262: hypothetical protein; PP_03960; phage(gi326536853)	6e-47
24	complement(4257861..4259027)	PHAGE_Clostr_phiCD6356_NC_015262: putative major capsid protein A; PP_03961; phage(gi326536852)	0.0
25	complement(4259030..4259665)	PHAGE_Clostr_phiCD6356_NC_015262: putative phage prohead protease; PP_03962; phage(gi326536851)	2e-115
26	complement(4259622..4260809)	PHAGE_Clostr_phiCD6356_NC_015262: putative phage portal protein; PP_03963; phage(gi326536850)	0.0
27	complement(4260825..4262447)	PHAGE_Clostr_phiCD6356_NC_015262: putative terminase large subunit; PP_03964; phage(gi326536849)	0.0
28	complement(4262437..4262943)	PHAGE_Clostr_phiCD6356_NC_015262: putative terminase small subunit; PP_03965; phage(gi326536848)	4e-96
29	complement(4263115..4263447)	PHAGE_Clostr_phiCD6356_NC_015262: putative HNH endonuclease; PP_03966; phage(gi326536906)	2e-56
30	complement(4263437..4263709)	PHAGE_Clostr_phiCD6356_NC_015262: hypothetical protein; PP_03967; phage(gi326536905)	5e-45
31	complement(4263882..4264430)	PHAGE_Clostr_phiCD6356_NC_015262: putative site-specific recombinase; PP_03968; phage(gi326536904)	6e-100
32	complement(4264611..4265072)	PHAGE_Clostr_phiCD6356_NC_015262: hypothetical protein; PP_03969; phage(gi326536903)	1e-73
33	complement(4265353..4265523)	PHAGE_Clostr_phiCD6356_NC_015262: hypothetical protein; PP_03970; phage(gi326536902)	4e-26
34	complement(4265525..4265785)	PHAGE_Clostr_phiCD6356_NC_015262: hypothetical protein; PP_03971; phage(gi326536901)	2e-43
35	complement(4265805..4266074)	PHAGE_Clostr_phiCD6356_NC_015262: hypothetical protein; PP_03972; phage(gi326536900)	4e-46
36	complement(4266064..4266324)	PHAGE_Clostr_phiCD6356_NC_015262: hypothetical protein; PP_03973; phage(gi326536899)	3e-43
37	complement(4266321..4266470)	PHAGE_Clostr_phiCD6356_NC_015262: hypothetical protein; PP_03974; phage(gi326536898)	3e-24
38	complement(4266487..4266894)	PHAGE_Clostr_phiCD6356_NC_015262: putative single-strand binding protein; PP_03975; phage(gi326536897)	2e-73
39	complement(4266909..4267082)	PHAGE_Clostr_phiCD6356_NC_015262: hypothetical protein; PP_03976; phage(gi326536896)	3e-28
40	complement(4267141..4267356)	PHAGE_Clostr_phiCD6356_NC_015262: hypothetical protein; PP_03977; phage(gi326536895)	4e-31
41	complement(4267349..4267525)	PHAGE_Clostr_phiCD6356_NC_015262: hypothetical protein; PP_03978; phage(gi326536894)	1e-24
42	complement(4267545..4267910)	PHAGE_Clostr_phiCD6356_NC_015262: hypothetical protein; PP_03979; phage(gi326536893)	3e-55
43	complement(4267897..4268073)	PHAGE_Clostr_phiCD6356_NC_015262: hypothetical protein; PP_03980; phage(gi326536892)	7e-27
44	4268162..4268506	PHAGE_Clostr_phiCD6356_NC_015262: hypothetical protein; PP_03981; phage(gi326536891)	6e-61
45	complement(4268545..4268826)	PHAGE_Clostr_phiCD6356_NC_015262: hypothetical protein; PP_03982; phage(gi326536890)	6e-48
46	complement(4268872..4269474)	PHAGE_Clostr_phiCD6356_NC_015262: hypothetical protein; PP_03983; phage(gi326536889)	3e-80
47	complement(4269499..4270662)	PHAGE_Clostr_phiCD6356_NC_015262: putative phage replication protein; PP_03984; phage(gi326536888)	6e-85
48	complement(4270692..4270907)	PHAGE_Clostr_phiCD6356_NC_015262: hypothetical protein; PP_03985; phage(gi326536887)	4e-31
49	complement(4270920..4271060)	hypothetical; PP_03986	0.0
50	4271206..4271574	PHAGE_Clostr_phiCD6356_NC_015262: helix-turn-helix domain protein; PP_03987; phage(gi326536885)	2e-14
51	complement(4271589..4271702)	hypothetical; PP_03988	0.0
52	4271946..4272245	PHAGE_Clostr_phiCD6356_NC_015262: helix-turn-helix domain protein; PP_03989; phage(gi326536884)	1e-49
53	complement(4272273..4272899)	PHAGE_Clostr_phiCD6356_NC_015262: hypothetical protein; PP_03990; phage(gi326536883)	8e-115
54	complement(4273563..4274255)	PHAGE_Clostr_phiCD6356_NC_015262: helix-turn-helix domain protein; PP_03991; phage(gi326536882)	2e-84
55	4275636..4275818	PHAGE_Clostr_phiCD6356_NC_015262: hypothetical protein; PP_03992; phage(gi326536880)	2e-28
56	4276108..4276917	PHAGE_Clostr_phiCD6356_NC_015262: ParA-like protein; PP_03993; phage(gi326536879)	1e-47
57	4276918..4277250	PHAGE_Clostr_phiCD38_2_NC_015568: hypothetical protein; PP_03994; phage(gi333798136)	2e-54
58	4277395..4277676	PHAGE_Clostr_phiCD38_2_NC_015568: hypothetical protein; PP_03995; phage(gi333798135)	2e-36
59	complement(4277979..4278449)	PHAGE_Clostr_phiCD38_2_NC_015568: hypothetical protein; PP_03996; phage(gi333798134)	3e-86
60	complement(4278526..4279161)	PHAGE_Lister_A006_NC_009815: gp22; PP_03997; phage(gi157325437)	1e-19
61	complement(4279250..4279549)	PHAGE_Clostr_phiCD6356_NC_015262: hypothetical protein; PP_03998; phage(gi326536877)	5e-31
62	4279698..4279907	PHAGE_Clostr_phiCD6356_NC_015262: hypothetical protein; PP_03999; phage(gi326536876)	4e-12
63	complement(4279934..4280740)	PHAGE_Clostr_phiCD6356_NC_015262: probable phage N-acetylmuramoyl-L-alanine amidase; PP_04000; phage(gi326536875)	1e-136
64	complement(4280741..4281004)	PHAGE_Clostr_phiCD6356_NC_015262: hypothetical protein; PP_04001; phage(gi326536874)	3e-40
65	complement(4281146..4281451)	PHAGE_Clostr_phiCD6356_NC_015262: hypothetical protein; PP_04002; phage(gi326536873)	4e-53
66	complement(4281463..4282074)	PHAGE_Clostr_phiCD6356_NC_015262: hypothetical protein; PP_04003; phage(gi326536872)	1e-111
67	4286418..4286430	attR agcacctgacttt	0.0
Region 10, Length 21.3kb, PHASTscore for the region: 100, total CDS: 22, Possible Phage prediction: PHAGE_Clostr_phiC2_NC_009231, GC content: 36.4%
#	CDS_POSITION	BLAST_HIT	E-VALUE
1	4290994..4291839	PHAGE_Clostr_phiC2_NC_009231: putative tail fiber protein; PP_04009; phage(gi134287361)	7e-121
2	4291856..4293001	PHAGE_Clostr_phiC2_NC_009231: hypothetical protein phiC2p31; PP_04010; phage(gi134287364)	3e-13
3	4293015..4293638	PHAGE_Clostr_phiC2_NC_009231: putative portal protein; PP_04011; phage(gi134287338)	2e-110
4	4293628..4294854	PHAGE_Clostr_phiC2_NC_009231: putative head morphogenesis protein; PP_04012; phage(gi134287339)	0.0
5	complement(4294811..4294886)	tRNA	0.0
6	complement(4294902..4294987)	tRNA	0.0
7	complement(4294994..4295068)	tRNA	0.0
8	complement(4295075..4295148)	tRNA	0.0
9	complement(4295156..4295231)	tRNA	0.0
10	complement(4295240..4295316)	tRNA	0.0
11	complement(4295324..4295400)	tRNA	0.0
12	complement(4295430..4295506)	tRNA	0.0
13	complement(4295518..4295594)	tRNA	0.0
14	complement(4295601..4295676)	tRNA	0.0
15	complement(4295680..4295768)	tRNA	0.0
16	complement(4295858..4295933)	tRNA	0.0
17	complement(4295941..4296017)	tRNA	0.0
18	complement(4296046..4296129)	tRNA	0.0
19	complement(4296140..4296224)	tRNA	0.0
20	complement(4296239..4296313)	tRNA	0.0
21	complement(4296323..4296399)	tRNA	0.0
22	4296361..4296594	hypothetical; PP_04013	0.0
23	complement(4296405..4296480)	tRNA	0.0
24	complement(4296486..4296559)	tRNA	0.0
25	4296644..4297117	PHAGE_Clostr_phiC2_NC_009231: putative terminase large subunit; PP_04014; phage(gi134287337)	3e-87
26	4297123..4298040	PHAGE_Clostr_phiC2_NC_009231: putative portal protein; PP_04015; phage(gi134287338)	1e-167
27	complement(4298099..4299154)	PHAGE_Staphy_StauST398_4_NC_023499: putative transposase; PP_04016; phage(gi588498272)	2e-32
28	4299338..4299700	PHAGE_Clostr_phiC2_NC_009231: hypothetical protein phiC2p10; PP_04017; phage(gi134287345)	2e-53
29	4299700..4300125	PHAGE_Clostr_phiC2_NC_009231: hypothetical protein phiC2p11; PP_04018; phage(gi134287346)	2e-49
30	4300118..4300585	PHAGE_Clostr_phiC2_NC_009231: hypothetical protein phiC2p12; PP_04019; phage(gi134287347)	1e-68
31	4300540..4301733	PHAGE_Aureoc_anophagefferens_virus_MM_2014_NC_024697: putative translation elongation factor EF-1 alpha; PP_04020; phage(gi672551196)	4e-35
32	4302398..4302486	tRNA	0.0
33	4302498..4302574	tRNA	0.0
34	4304309..4304893	PHAGE_Clostr_c_st_NC_007581: putative IS transposase (OrfB); PP_04021; phage(gi80159731)	4e-44
35	complement(4305092..4305352)	PHAGE_Clostr_phiC2_NC_009231: hypothetical protein phiC2p23; PP_04022; phage(gi134287358)	6e-37
36	complement(4305366..4305686)	PHAGE_Clostr_phiC2_NC_009231: putative hydrolase; PP_04023; phage(gi134287357)	3e-55
37	4305833..4306153	PHAGE_Clostr_phiC2_NC_009231: putative hydrolase; PP_04024; phage(gi134287357)	1e-55
38	4306167..4306427	PHAGE_Clostr_phiC2_NC_009231: hypothetical protein phiC2p23; PP_04025; phage(gi134287358)	2e-37
39	4306432..4306656	PHAGE_Clostr_CDMH1_NC_024144: conserved hypothetical protein (XkdS-like); PP_04026; phage(gi640884883)	3e-30
40	4307160..4307543	PHAGE_Clostr_c_st_NC_007581: putative IS transposase (OrfB); PP_04027; phage(gi80159731)	9e-30
41	complement(4307956..4308031)	tRNA	0.0
42	complement(4308331..4308406)	tRNA	0.0
43	complement(4308422..4308507)	tRNA	0.0
44	complement(4308514..4308588)	tRNA	0.0
45	complement(4309331..4309804)	PHAGE_Clostr_c_st_NC_007581: putative IS transposase (OrfB); PP_04028; phage(gi80159731)	2e-31
46	4309949..4310024	tRNA	0.0
47	complement(4311766..4311987)	PHAGE_Clostr_phiC2_NC_009231: hypothetical protein phiC2p31; PP_04029; phage(gi134287364)	7e-07
48	complement(4312185..4312349)	PHAGE_Clostr_phiCD6356_NC_015262: hypothetical protein; PP_04030; phage(gi326536871)	1e-24

## Sheet: CdiffH3
	Details of PHAST search of C.difficile H3 genome sequence with scaffold sequences tiled against reference C.difficile CD630 genome
	Hits against Virus and prophage DB
	Hits against Bacterial DB or GenBank file
Region 1, Length 20.9kb, PHASTscore for the region: 40, total CDS: 21, Possible Phage prediction: PHAGE_Prochl_P_SSM2_NC_006883, GC content: 29.6%
#	CDS_POSITION	BLAST_HIT	E-VALUE
1	229711..230109	PHAGE_Helico_phiHP33_NC_016568: transposase; PP_00220; phage(gi371671361)	2e-42
2	230106..231269	PHAGE_Staphy_SA11_NC_019511: transposase; PP_00221; phage(gi422935718)	4e-17
3	complement(231524..232036)	nitroreductase [Peptoclostridium difficile R20291] gi|260685589|ref|YP_003216722.1|; PP_00222	1e-91
4	232486..232962	phosphoribosylaminoimidazole carboxylase catalytic subunit [Peptoclostridium difficile R20291] gi|260685590|ref|YP_003216723.1|; PP_00223	1e-80
5	232968..233666	PHAGE_Synech_S_MbCM100_NC_023584: phosphoribosylaminoimidazole-succinocarboxamide synthase; PP_00224; phage(gi589891752)	2e-48
6	233678..235045	PHAGE_Parame_bursaria_Chlorella_virus_FR483_NC_008603: hypothetical protein FR483_N035R; PP_00225; phage(gi155370133)	9e-22
7	235039..236115	PHAGE_Synech_S_CAM8_NC_021530: phosphoribosylaminoimidazole synthetase; PP_00226; phage(gi514050953)	1e-65
8	236109..236702	PHAGE_Synech_S_SKS1_NC_020851: cyanobacterial phosphoribosylglycinamide formyltransferase; PP_00227; phage(gi472340960)	3e-28
9	236695..238227	PHAGE_Prochl_P_SSM2_NC_006883: 5-aminoimidazole-4-carboxamide ribonucleotide formyltransferase/IMP cyclohydrolase; PP_00228; phage(gi61806062)	3e-61
10	238238..239488	phosphoribosylamine--glycine ligase [Peptoclostridium difficile R20291] gi|260685596|ref|YP_003216729.1|; PP_00229	0.0
11	239513..243319	PHAGE_Microb_Min1_NC_009603: putative phosphoribosyl formylglycinamidine (FGAM) synthase II; PP_00230; phage(gi149882852)	1e-34
12	243525..244397	PHAGE_Entero_phi92_NC_023693: N/A; PP_00231; phage(gi726646997)	8e-41
13	244506..245375	PHAGE_Entero_phi92_NC_023693: N/A; PP_00232; phage(gi726646999)	2e-97
14	245424..245981	PHAGE_Entero_phi92_NC_023693: N/A; PP_00233; phage(gi726646998)	3e-49
15	246019..247002	PHAGE_Entero_phi92_NC_023693: N/A; PP_00234; phage(gi726647000)	2e-79
16	247032..247700	PHAGE_Bacill_Page_NC_022764: lytic tail protein; PP_00235; phage(gi571798147)	3e-22
17	247709..248137	hypothetical protein CDR20291_0228 [Peptoclostridium difficile R20291] gi|260685603|ref|YP_003216736.1|; PP_00236	2e-73
18	248161..248475	flagellar motor switch protein [Peptoclostridium difficile R20291] gi|260685604|ref|YP_003216737.1|; PP_00237	1e-49
19	248627..248902	negative regulator of flagellin synthesis (anti-sigma-d factor) [Peptoclostridium difficile R20291] gi|260685605|ref|YP_003216738.1|; PP_00238	2e-43
20	248907..249323	flagellar biosynthesis protein [Peptoclostridium difficile R20291] gi|260685606|ref|YP_003216739.1|; PP_00239	1e-69
21	249341..250651	PHAGE_Invert_22_NC_021901: hypothetical protein; PP_00240; phage(gi527333573)	3e-05
Region 2, Length 41.1kb, PHASTscore for the region: 150, total CDS: 63, Possible Phage prediction: PHAGE_Clostr_phiCD6356_NC_015262, GC content: 28.5%
#	CDS_POSITION	BLAST_HIT	E-VALUE
1	925289..925311	attL tatagccaacatagatacaatcc	0.0
2	complement(927067..927822)	PHAGE_Bacill_G_NC_023719: gp245; PP_00836; phage(gi593777701)	6e-23
3	complement(927809..928276)	ABC transporter permease [Peptoclostridium difficile R20291] gi|260686175|ref|YP_003217308.1|; PP_00837	3e-62
4	928305..928469	PHAGE_Clostr_phiCD6356_NC_015262: hypothetical protein; PP_00838; phage(gi326536871)	1e-24
5	928626..929237	PHAGE_Clostr_phiCD6356_NC_015262: hypothetical protein; PP_00839; phage(gi326536872)	1e-94
6	929249..929554	PHAGE_Clostr_phiCD6356_NC_015262: hypothetical protein; PP_00840; phage(gi326536873)	4e-53
7	929696..929959	PHAGE_Clostr_phiCD6356_NC_015262: hypothetical protein; PP_00841; phage(gi326536874)	3e-40
8	930129..930665	PHAGE_Clostr_phiCD6356_NC_015262: probable phage N-acetylmuramoyl-L-alanine amidase; PP_00842; phage(gi326536875)	9e-87
9	complement(930692..930901)	PHAGE_Clostr_phiCD6356_NC_015262: hypothetical protein; PP_00843; phage(gi326536876)	4e-12
10	931050..931349	PHAGE_Clostr_phiCD6356_NC_015262: hypothetical protein; PP_00844; phage(gi326536877)	5e-31
11	931438..932073	PHAGE_Lister_A006_NC_009815: gp22; PP_00845; phage(gi157325437)	1e-19
12	932150..932620	PHAGE_Clostr_phiCD38_2_NC_015568: hypothetical protein; PP_00846; phage(gi333798134)	3e-86
13	complement(932922..933203)	PHAGE_Clostr_phiCD38_2_NC_015568: hypothetical protein; PP_00847; phage(gi333798135)	1e-36
14	complement(933347..933682)	PHAGE_Clostr_phiCD38_2_NC_015568: hypothetical protein; PP_00848; phage(gi333798136)	1e-48
15	complement(933683..934492)	PHAGE_Clostr_phiCD6356_NC_015262: ParA-like protein; PP_00849; phage(gi326536879)	4e-47
16	complement(934780..934962)	PHAGE_Clostr_phiCD6356_NC_015262: hypothetical protein; PP_00850; phage(gi326536880)	6e-29
17	complement(935784..935936)	PHAGE_Clostr_phiCD6356_NC_015262: hypothetical protein; PP_00851; phage(gi326536881)	3e-21
18	936399..937106	PHAGE_Clostr_phiCD6356_NC_015262: helix-turn-helix domain protein; PP_00852; phage(gi326536882)	1e-136
19	937699..938325	PHAGE_Clostr_phiCD6356_NC_015262: hypothetical protein; PP_00853; phage(gi326536883)	4e-113
20	complement(938349..938555)	PHAGE_Clostr_phiCD6356_NC_015262: helix-turn-helix domain protein; PP_00854; phage(gi326536884)	4e-29
21	938891..939046	hypothetical; PP_00855	0.0
22	complement(939080..939448)	PHAGE_Clostr_phiCD6356_NC_015262: helix-turn-helix domain protein; PP_00856; phage(gi326536885)	9e-65
23	939618..939794	PHAGE_Clostr_phiCD6356_NC_015262: hypothetical protein; PP_00857; phage(gi326536886)	2e-25
24	939784..939990	PHAGE_Clostr_phiCD6356_NC_015262: hypothetical protein; PP_00858; phage(gi326536887)	2e-31
25	940022..940894	PHAGE_Clostr_phiCD6356_NC_015262: putative phage replication protein; PP_00859; phage(gi326536888)	6e-131
26	940919..941521	PHAGE_Clostr_phiCD6356_NC_015262: hypothetical protein; PP_00860; phage(gi326536889)	3e-80
27	941567..941848	PHAGE_Clostr_phiCD6356_NC_015262: hypothetical protein; PP_00861; phage(gi326536890)	3e-37
28	complement(941891..942235)	PHAGE_Clostr_phiCD6356_NC_015262: hypothetical protein; PP_00863; phage(gi326536891)	7e-57
29	942324..942500	PHAGE_Clostr_phiCD6356_NC_015262: hypothetical protein; PP_00862; phage(gi326536892)	7e-27
30	942487..942852	PHAGE_Clostr_phiCD6356_NC_015262: hypothetical protein; PP_00864; phage(gi326536893)	9e-62
31	942869..943045	PHAGE_Clostr_phiCD6356_NC_015262: hypothetical protein; PP_00865; phage(gi326536894)	6e-29
32	943038..943253	PHAGE_Clostr_phiCD6356_NC_015262: hypothetical protein; PP_00866; phage(gi326536895)	4e-36
33	943312..943485	PHAGE_Clostr_phiCD6356_NC_015262: hypothetical protein; PP_00867; phage(gi326536896)	2e-29
34	943500..943907	PHAGE_Clostr_phiCD6356_NC_015262: putative single-strand binding protein; PP_00868; phage(gi326536897)	3e-74
35	943924..944073	PHAGE_Clostr_phiCD6356_NC_015262: hypothetical protein; PP_00869; phage(gi326536898)	1e-22
36	944070..944351	PHAGE_Clostr_phi_CD119_NC_007917: hypothetical protein CDBPCV119_gp64; PP_00870; phage(gi90592700)	2e-38
37	944472..944762	PHAGE_Clostr_phiCD6356_NC_015262: hypothetical protein; PP_00871; phage(gi326536900)	3e-10
38	944765..945025	PHAGE_Clostr_phiCD6356_NC_015262: hypothetical protein; PP_00872; phage(gi326536901)	1e-39
39	945043..945252	hypothetical; PP_00873	0.0
40	945495..945956	PHAGE_Clostr_phiCD6356_NC_015262: hypothetical protein; PP_00874; phage(gi326536903)	3e-82
41	946133..946681	PHAGE_Clostr_phiCD6356_NC_015262: putative site-specific recombinase; PP_00875; phage(gi326536904)	2e-101
42	946854..947126	PHAGE_Clostr_phiCD6356_NC_015262: hypothetical protein; PP_00876; phage(gi326536905)	3e-49
43	947116..947448	PHAGE_Clostr_phiCD6356_NC_015262: putative HNH endonuclease; PP_00877; phage(gi326536906)	2e-61
44	947620..948126	PHAGE_Clostr_phiCD6356_NC_015262: putative terminase small subunit; PP_00878; phage(gi326536848)	4e-96
45	948116..949738	PHAGE_Clostr_phiCD6356_NC_015262: putative terminase large subunit; PP_00879; phage(gi326536849)	0.0
46	949757..950947	PHAGE_Clostr_phiCD6356_NC_015262: putative phage portal protein; PP_00880; phage(gi326536850)	0.0
47	950901..951536	PHAGE_Clostr_phiCD6356_NC_015262: putative phage prohead protease; PP_00881; phage(gi326536851)	1e-119
48	951540..952706	PHAGE_Clostr_phiCD6356_NC_015262: putative major capsid protein A; PP_00882; phage(gi326536852)	0.0
49	952716..953009	PHAGE_Clostr_phiCD6356_NC_015262: hypothetical protein; PP_00883; phage(gi326536853)	2e-50
50	953006..953656	PHAGE_Clostr_phiCD6356_NC_015262: putative phage head-tail adaptor; PP_00884; phage(gi326536854)	3e-119
51	953673..953999	PHAGE_Clostr_phiCD6356_NC_015262: hypothetical protein; PP_00885; phage(gi326536855)	7e-59
52	954000..954443	PHAGE_Clostr_phiCD6356_NC_015262: putative head-tail joining protein; PP_00886; phage(gi326536856)	1e-78
53	954443..954778	PHAGE_Clostr_phiCD6356_NC_015262: hypothetical protein; PP_00887; phage(gi326536857)	1e-59
54	954782..955378	PHAGE_Clostr_phiCD6356_NC_015262: putative phage major tail protein; PP_00888; phage(gi326536858)	3e-109
55	955393..955680	PHAGE_Clostr_phiCD6356_NC_015262: hypothetical protein; PP_00889; phage(gi326536859)	9e-49
56	955764..955919	PHAGE_Clostr_phiCD6356_NC_015262: hypothetical protein; PP_00890; phage(gi326536860)	1e-25
57	955932..956150	PHAGE_Clostr_phiCD6356_NC_015262: hypothetical protein; PP_00891; phage(gi326536861)	3e-38
58	956219..961420	PHAGE_Clostr_phiCD6356_NC_015262: putative phage tail tape measure protein; PP_00892; phage(gi326536862)	0.0
59	961439..962305	PHAGE_Clostr_phiCD6356_NC_015262: putative phage tail protein; PP_00893; phage(gi326536863)	5e-163
60	962307..963386	PHAGE_Clostr_phiCD6356_NC_015262: hypothetical protein; PP_00894; phage(gi326536864)	0.0
61	963386..964327	PHAGE_Clostr_phiCD6356_NC_015262: truncated putative phage structural protein; PP_00895; phage(gi326536865)	1e-177
62	964344..965489	PHAGE_Clostr_phiCD6356_NC_015262: putative tail fiber protein H; PP_00896; phage(gi326536866)	0.0
63	965508..965873	PHAGE_Clostr_phiCD6356_NC_015262: hypothetical protein; PP_00897; phage(gi326536867)	2e-62
64	965874..966008	PHAGE_Clostr_phiCD6356_NC_015262: hypothetical protein; PP_00898; phage(gi326536868)	5e-20
65	966449..966471	attR tatagccaacatagatacaatcc	0.0
Region 3, Length 50.1kb, PHASTscore for the region: 110, total CDS: 66, Possible Phage prediction: PHAGE_Clostr_phiC2_NC_009231, GC content: 28.1%
#	CDS_POSITION	BLAST_HIT	E-VALUE
1	1114600..1114611	attL ttttataaaaat	0.0
2	complement(1118327..1119493)	PHAGE_Clostr_phiC2_NC_009231: putative integrase; PP_01026; phage(gi134287379)	0.0
3	1119560..1119571	attL aaataaaaaaga	0.0
4	complement(1119630..1119836)	PHAGE_Clostr_phiC2_NC_009231: hypothetical protein phiC2p48; PP_01027; phage(gi134287380)	5e-33
5	complement(1119895..1120116)	PHAGE_Clostr_phiC2_NC_009231: putative cI repressor; PP_01028; phage(gi134287381)	7e-33
6	1120614..1120775	hypothetical; PP_01029	0.0
7	complement(1120784..1121143)	PHAGE_Clostr_phiC2_NC_009231: putative repressor; PP_01030; phage(gi134287382)	2e-11
8	1121599..1122057	putative prophage LambdaCh01, transcriptional regulator [Clostridium botulinum E3 str. Alaska E43] gi|188588074|ref|YP_001921519.1|; PP_01031	4e-35
9	1122060..1122872	PHAGE_Clostr_phiC2_NC_009231: putative antirepressor; PP_01032; phage(gi134287384)	3e-48
10	1122956..1123150	PHAGE_Clostr_phiC2_NC_009231: hypothetical protein phiC2p56; PP_01033; phage(gi134287388)	9e-33
11	1123151..1123348	hypothetical; PP_01034	0.0
12	1123588..1123785	PHAGE_Clostr_phiC2_NC_009231: putative repressor; PP_01035; phage(gi134287390)	1e-29
13	1123824..1124258	PHAGE_Clostr_phiC2_NC_009231: hypothetical protein phiC2p59; PP_01036; phage(gi134287391)	9e-77
14	1124360..1124548	PHAGE_Clostr_CDMH1_NC_024144: consaerved hypothetical protein; PP_01037; phage(gi640884911)	5e-23
15	1124580..1124720	hypothetical; PP_01038	0.0
16	complement(1124698..1124886)	PHAGE_Clostr_phiC2_NC_009231: hypothetical protein phiC2p53; PP_01039; phage(gi134287385)	3e-09
17	1125041..1125199	PHAGE_Clostr_phiC2_NC_009231: hypothetical protein phiC2p61; PP_01040; phage(gi134287393)	3e-08
18	1125199..1125426	PHAGE_Clostr_phiC2_NC_009231: hypothetical protein phiC2p62; PP_01041; phage(gi134287394)	1e-37
19	1125525..1125767	PHAGE_Clostr_phiC2_NC_009231: hypothetical protein phiC2p63; PP_01042; phage(gi134287395)	2e-07
20	1125851..1126360	PHAGE_Clostr_phiC2_NC_009231: Gp157-like protein; PP_01043; phage(gi134287396)	3e-88
21	1126370..1126978	PHAGE_Clostr_phiC2_NC_009231: putative essential recombination function protein; PP_01044; phage(gi134287397)	1e-107
22	1126988..1127869	PHAGE_Clostr_phiC2_NC_009231: putative DnaD; PP_01045; phage(gi134287398)	9e-165
23	1127930..1128103	PHAGE_Clostr_phiC2_NC_009231: hypothetical protein phiC2p67; PP_01046; phage(gi134287399)	5e-26
24	1128119..1128526	PHAGE_Clostr_phiC2_NC_009231: putative single strand DNA binding protein; PP_01047; phage(gi134287400)	1e-75
25	1128596..1128781	hypothetical; PP_01048	0.0
26	1128768..1129025	PHAGE_Clostr_phiC2_NC_009231: hypothetical protein phiC2p69; PP_01049; phage(gi134287401)	3e-44
27	1129039..1129404	PHAGE_Clostr_phiC2_NC_009231: hypothetical protein phiC2p70; PP_01050; phage(gi134287402)	4e-62
28	1129404..1129538	PHAGE_Clostr_phiC2_NC_009231: hypothetical protein phiC2p71; PP_01051; phage(gi134287403)	2e-18
29	1129522..1129857	PHAGE_Clostr_phiC2_NC_009231: hypothetical protein phiC2p72; PP_01052; phage(gi134287404)	3e-56
30	1129965..1131038	PHAGE_Clostr_phiC2_NC_009231: putative cytosine-C5 specific DNA methylase; PP_01053; phage(gi134287405)	0.0
31	1131122..1131817	PHAGE_Burkho_phi1026b_NC_005284: gp47; PP_01054; phage(gi38707937)	2e-17
32	1131833..1132054	PHAGE_Clostr_phiC2_NC_009231: hypothetical protein phiC2p74; PP_01055; phage(gi134287406)	6e-16
33	1132051..1133055	PHAGE_Clostr_phiC2_NC_009231: hypothetical protein phiC2p75; PP_01056; phage(gi134287407)	9e-180
34	1133064..1133231	PHAGE_Clostr_CDMH1_NC_024144: conserved hypothetical protein; PP_01057; phage(gi640884932)	1e-26
35	1133228..1133581	PHAGE_Clostr_CDMH1_NC_024144: conserved hypothetical protein; PP_01058; phage(gi640884933)	4e-63
36	1133676..1134017	PHAGE_Clostr_CDMH1_NC_024144: putative peptide chain release factor protein; PP_01059; phage(gi640884934)	2e-60
37	1134033..1134152	PHAGE_Clostr_phiCD27_NC_011398: hypothetical protein phiCD27_gp67; PP_01060; phage(gi209901304)	5e-15
38	1134142..1134585	PHAGE_Clostr_phiC2_NC_009231: putative endodeoxyribonuclease RusA; PP_01061; phage(gi134287410)	1e-39
39	1134687..1135541	PHAGE_Clostr_phiC2_NC_009231: hypothetical protein phiC2p79; PP_01062; phage(gi134287411)	2e-126
40	1135684..1136172	PHAGE_Clostr_phiC2_NC_009231: hypothetical protein phiC2p80; PP_01063; phage(gi134287412)	6e-89
41	1136360..1137502	PHAGE_Clostr_phiCD27_NC_011398: putative phage DNA-binding protein; PP_01064; phage(gi209901309)	0.0
42	1138047..1138244	hypothetical; PP_01065	0.0
43	1138291..1138548	hypothetical; PP_01066	0.0
44	1138719..1139408	PHAGE_Clostr_phiC2_NC_009231: putative terminase small subunit; PP_01067; phage(gi134287336)	4e-100
45	1139398..1140639	PHAGE_Clostr_phiC2_NC_009231: putative terminase large subunit; PP_01068; phage(gi134287337)	0.0
46	1140645..1142084	PHAGE_Clostr_phiC2_NC_009231: putative portal protein; PP_01069; phage(gi134287338)	0.0
47	1142074..1143609	PHAGE_Clostr_phiC2_NC_009231: putative head morphogenesis protein; PP_01070; phage(gi134287339)	0.0
48	1143611..1143859	hypothetical; PP_01071	0.0
49	1143929..1144108	hypothetical; PP_01072	0.0
50	1144109..1144735	PHAGE_Clostr_phi_CD119_NC_007917: hypothetical protein CDBPCV119_gp06; PP_01073; phage(gi90592643)	3e-100
51	1144757..1144951	PHAGE_Clostr_phi_CD119_NC_007917: hypothetical protein CDBPCV119_gp07; PP_01074; phage(gi90592644)	7e-28
52	1144993..1145223	hypothetical; PP_01075	0.0
53	1145268..1145834	PHAGE_Clostr_phiC2_NC_009231: putative scaffold protein; PP_01076; phage(gi134287341)	4e-93
54	1145852..1146745	PHAGE_Clostr_phiC2_NC_009231: putative main capsid protein; PP_01077; phage(gi134287342)	2e-153
55	1146764..1146997	PHAGE_Clostr_phiC2_NC_009231: hypothetical protein phiC2p08; PP_01078; phage(gi134287343)	3e-35
56	1147007..1147408	PHAGE_Clostr_phiC2_NC_009231: hypothetical protein phiC2p09; PP_01079; phage(gi134287344)	1e-65
57	1147402..1147749	PHAGE_Clostr_phiC2_NC_009231: hypothetical protein phiC2p10; PP_01080; phage(gi134287345)	8e-58
58	1147749..1148174	PHAGE_Clostr_phiC2_NC_009231: hypothetical protein phiC2p11; PP_01081; phage(gi134287346)	5e-77
59	1148167..1148604	PHAGE_Clostr_phiC2_NC_009231: hypothetical protein phiC2p12; PP_01082; phage(gi134287347)	2e-76
60	1148597..1148773	PHAGE_Clostr_CDMH1_NC_024144: conserved hypothetical protein; PP_01083; phage(gi640884870)	3e-20
61	1148775..1150085	PHAGE_Clostr_phiC2_NC_009231: putative sheath tail protein; PP_01084; phage(gi134287348)	0.0
62	1150102..1150572	PHAGE_Clostr_phiC2_NC_009231: putative core tail; PP_01085; phage(gi134287349)	5e-74
63	1150644..1150871	PHAGE_Clostr_phiC2_NC_009231: hypothetical protein phiC2p16; PP_01086; phage(gi134287351)	7e-19
64	1150894..1151334	PHAGE_Clostr_phiC2_NC_009231: hypothetical protein phiC2p16; PP_01087; phage(gi134287351)	3e-49
65	1151409..1151528	hypothetical; PP_01088	0.0
66	complement(1151954..1152133)	PHAGE_Clostr_phiC2_NC_009231: hypothetical protein phiC2p43; PP_01089; phage(gi134287376)	9e-30
67	1153035..1153412	PHAGE_Clostr_phiC2_NC_009231: putative transcriptional regulator; PP_01090; phage(gi134287377)	3e-53
68	1153522..1153905	PHAGE_Clostr_phiC2_NC_009231: putative transcriptional regulator; PP_01091; phage(gi134287378)	1e-67
69	1157980..1157991	attR aaataaaaaaga	0.0
70	1164714..1164725	attR ttttataaaaat	0.0
Region 4, Length 27.3kb, PHASTscore for the region: 60, total CDS: 30, Possible Phage prediction: PHAGE_Clostr_phi_CD119_NC_007917, GC content: 28%
#	CDS_POSITION	BLAST_HIT	E-VALUE
1	1437695..1437895	PHAGE_Lactoc_bIL312_NC_002671: Csp; PP_01377; phage(gi13095918)	9e-17
2	1438316..1438744	regulatory protein [Peptoclostridium difficile R20291] gi|260686563|ref|YP_003217696.1|; PP_01378	4e-77
3	complement(1438887..1439642)	peptidyl-prolyl isomerase [Peptoclostridium difficile R20291] gi|260686564|ref|YP_003217697.1|; PP_01379	6e-137
4	complement(1439763..1440179)	hypothetical protein CDR20291_1200 [Peptoclostridium difficile R20291] gi|260686565|ref|YP_003217698.1|; PP_01380	3e-73
5	complement(1440343..1440849)	PHAGE_Clostr_phiCD27_NC_011398: hypothetical protein phiCD27_gp43; PP_01381; phage(gi209901280)	5e-10
6	complement(1440931..1441251)	PHAGE_Clostr_CDMH1_NC_024144: putative repressor protein; PP_01382; phage(gi640884900)	1e-13
7	1441420..1441617	PHAGE_Paenib_Davies_NC_022980: XRE family transcriptional regulator; PP_01383; phage(gi609217249)	9e-07
8	1441721..1442161	PHAGE_Clostr_CDMH1_NC_024144: conserved hypothetical protein; PP_01384; phage(gi640884938)	1e-37
9	1442410..1442853	PHAGE_Clostr_phi_CD119_NC_007917: hypothetical protein CDBPCV119_gp13; PP_01385; phage(gi90592649)	1e-23
10	1442858..1443922	PHAGE_Clostr_phiMMP04_NC_019422: tail sheath; PP_01386; phage(gi414090451)	5e-69
11	1443936..1444364	PHAGE_Clostr_phiMMP04_NC_019422: XkdM-related protein; PP_01387; phage(gi414090452)	1e-07
12	1444490..1444936	PHAGE_Clostr_phi_CD119_NC_007917: XkdN protein; PP_01388; phage(gi90592652)	5e-15
13	1445014..1445130	hypothetical protein CDR20291_1209 [Peptoclostridium difficile R20291] gi|260686574|ref|YP_003217707.1|; PP_01389	1e-14
14	1445130..1447583	PHAGE_Clostr_phiMMP04_NC_019422: tail tape measure; PP_01390; phage(gi414090455)	8e-21
15	1447583..1448005	PHAGE_Clostr_phiMMP04_NC_019422: peptidoglycan-binding lysin domain protein; PP_01391; phage(gi414090456)	3e-47
16	1448287..1449816	PHAGE_Clostr_phiMMP04_NC_019422: cell wall hydrolase; PP_01392; phage(gi414090458)	8e-122
17	1449832..1450158	PHAGE_Clostr_phiMMP04_NC_019422: hypothetical protein; PP_01393; phage(gi414090459)	4e-55
18	1450158..1450586	PHAGE_Clostr_phiMMP04_NC_019422: XkdS-related protein; PP_01394; phage(gi414090460)	1e-63
19	1450579..1451631	PHAGE_Clostr_phiMMP04_NC_019422: baseplate J-like assembly protein; PP_01395; phage(gi414090461)	4e-140
20	1451628..1452326	PHAGE_Clostr_phiMMP04_NC_019422: hypothetical protein; PP_01396; phage(gi414090462)	4e-52
21	1452327..1453313	PHAGE_Clostr_phiMMP04_NC_019422: tail fiber; PP_01397; phage(gi414090463)	2e-48
22	1453335..1458566	PHAGE_Bathyc_BpV1_NC_014765: hypothetical protein; PP_01398; phage(gi313768166)	1e-18
23	1458583..1458936	hypothetical protein CDR20291_1219 [Peptoclostridium difficile R20291] gi|260686584|ref|YP_003217717.1|; PP_01399	6e-13
24	1459199..1459459	PHAGE_Clostr_phiCD38_2_NC_015568: putative holin; PP_01400; phage(gi333798129)	6e-37
25	complement(1459680..1460135)	hypothetical protein CDR20291_1221 [Peptoclostridium difficile R20291] gi|260686586|ref|YP_003217719.1|; PP_01401	1e-78
26	complement(1460363..1460782)	PHAGE_Paenib_Davies_NC_022980: transcriptional regulator; PP_01402; phage(gi609217247)	8e-08
27	1461081..1461290	PHAGE_Bacill_BCJA1c_NC_006557: cro; PP_01403; phage(gi56694875)	6e-08
28	1461322..1461531	hypothetical protein CDR20291_1224 [Peptoclostridium difficile R20291] gi|260686589|ref|YP_003217722.1|; PP_01404	9e-33
29	complement(1461748..1462146)	PHAGE_Lister_LP_030_3_NC_024384: C1-like repressor; PP_01405; phage(gi658607693)	2e-08
30	complement(1462566..1465058)	PHAGE_Melano_sanguinipes_entomopoxvirus_NC_001993: ORF MSV156 hypothetical protein; PP_01406; phage(gi9631364)	1e-12
Region 5, Length 8.6kb, PHASTscore for the region: 30, total CDS: 9, Possible Phage prediction: PHAGE_Clostr_c_st_NC_007581, GC content: 27.8%
#	CDS_POSITION	BLAST_HIT	E-VALUE
1	2043471..2043482	attL taaaacttcaat	0.0
2	2043661..2044752	PHAGE_Lactob_johnsonii_prophage_Lj771_NC_010179: minor tail protein gp26-like protein; PP_01945; phage(gi163932195)	8e-07
3	2044754..2045227	ethanolamine/propanediol utilization protein [Peptoclostridium difficile R20291] gi|260687199|ref|YP_003218333.1|; PP_01946	7e-85
4	complement(2045347..2045805)	transcriptional regulator AraC family [Clostridium saccharoperbutylacetonicum N1-4(HMT)] gi|451818596|ref|YP_007454797.1|; PP_01947	7e-51
5	complement(2045881..2046486)	PHAGE_Bacill_G_NC_023719: gp245; PP_01948; phage(gi593777701)	1e-29
6	2046656..2048014	PHAGE_Melano_sanguinipes_entomopoxvirus_NC_001993: ORF MSV156 hypothetical protein; PP_01949; phage(gi9631364)	9e-11
7	2048007..2048639	hypothetical protein CDR20291_1852 [Peptoclostridium difficile R20291] gi|260687205|ref|YP_003218339.1|; PP_01950	2e-113
8	2048968..2050125	PHAGE_Clostr_c_st_NC_007581: metallo beta-lactamase family protein; PP_01951; phage(gi80159793)	1e-57
9	complement(2050272..2050871)	PHAGE_Deep_s_D6E_NC_019544: transcriptional regulator; PP_01952; phage(gi423262353)	4e-17
10	2050698..2050709	attR taaaacttcaat	0.0
11	complement(2051011..2052138)	PHAGE_Achole_L2_NC_001447: integrase; PP_01953; phage(gi9626516)	1e-07
Region 6, Length 31.5kb, PHASTscore for the region: 110, total CDS: 47, Possible Phage prediction: PHAGE_Clostr_phiC2_NC_009231, GC content: 29.4%
#	CDS_POSITION	BLAST_HIT	E-VALUE
1	4070500..4071285	PHAGE_Clostr_CDMH1_NC_024144: putative anti-repressor protein; PP_03748; phage(gi640884877)	7e-40
2	4071319..4071495	hypothetical; PP_03749	0.0
3	4071536..4071649	hypothetical; PP_03750	0.0
4	4071738..4071911	hypothetical; PP_03751	0.0
5	4072064..4072249	hypothetical; PP_03752	0.0
6	4072319..4073092	PHAGE_Clostr_CDMH1_NC_024144: conserved hypothetical protein; PP_03753; phage(gi640884878)	8e-55
7	4073161..4075449	PHAGE_Clostr_phiC2_NC_009231: putative tail tape measure protein; PP_03754; phage(gi134287355)	0.0
8	4075465..4075632	PHAGE_Clostr_phiC2_NC_009231: putative LysM; PP_03755; phage(gi134287356)	9e-22
9	4075697..4076305	PHAGE_Clostr_phiC2_NC_009231: putative tail fiber protein; PP_03756; phage(gi134287361)	5e-88
10	4076322..4077848	PHAGE_Clostr_phiMMP04_NC_019422: hypothetical protein; PP_03757; phage(gi414090464)	5e-111
11	4077862..4078155	PHAGE_Clostr_phiC2_NC_009231: hypothetical protein phiC2p29; PP_03758; phage(gi134287362)	4e-30
12	4078155..4078337	PHAGE_Clostr_phiC2_NC_009231: hypothetical protein phiC2p34; PP_03759; phage(gi134287367)	4e-24
13	4078370..4078936	PHAGE_Clostr_phiC2_NC_009231: hypothetical protein phiC2p30; PP_03760; phage(gi134287363)	2e-12
14	4078967..4079257	PHAGE_Staphy_SpaA1_NC_018277: hypothetical secreted or membrane protein; PP_03761; phage(gi399498883)	6e-08
15	4079261..4079518	PHAGE_Clostr_phiC2_NC_009231: holin; PP_03762; phage(gi134287369)	2e-41
16	4079518..4080315	PHAGE_Clostr_phiCD38_2_NC_015568: endolysine; PP_03763; phage(gi333798130)	1e-141
17	4080565..4081056	PHAGE_Clostr_phiMMP02_NC_019421: hypothetical protein; PP_03764; phage(gi414090400)	6e-60
18	4081059..4081643	PHAGE_Clostr_phiMMP02_NC_019421: hypothetical protein; PP_03765; phage(gi414090401)	4e-72
19	complement(4082053..4082241)	PHAGE_Clostr_phiC2_NC_009231: hypothetical protein phiC2p43; PP_03766; phage(gi134287376)	7e-33
20	complement(4082301..4082471)	PHAGE_Clostr_phiC2_NC_009231: putative LysM; PP_03767; phage(gi134287356)	5e-21
21	complement(4082487..4084853)	PHAGE_Clostr_phiC2_NC_009231: putative tail tape measure protein; PP_03768; phage(gi134287355)	0.0
22	complement(4084931..4085491)	PHAGE_Clostr_phiC2_NC_009231: hypothetical protein phiC2p19; PP_03769; phage(gi134287354)	2e-101
23	complement(4085923..4086099)	hypothetical; PP_03770	0.0
24	complement(4086162..4086989)	PHAGE_Clostr_CDMH1_NC_024144: putative anti-repressor protein; PP_03771; phage(gi640884877)	2e-89
25	complement(4087113..4087280)	hypothetical protein Clos_1887 [Alkaliphilus oremlandii OhILAs] gi|158320916|ref|YP_001513423.1|; PP_03772	2e-12
26	4089069..4089488	PHAGE_Clostr_phiC2_NC_009231: putative tail fiber protein; PP_03773; phage(gi134287361)	2e-26
27	4089506..4090786	PHAGE_Clostr_CDMH1_NC_024144: conserved hypothetical protein; PP_03774; phage(gi640884887)	2e-168
28	4090786..4090968	PHAGE_Clostr_phiC2_NC_009231: hypothetical protein phiC2p34; PP_03775; phage(gi134287367)	3e-24
29	4091004..4091234	PHAGE_Clostr_phiC2_NC_009231: hypothetical protein phiC2p35; PP_03776; phage(gi134287368)	5e-31
30	4091254..4091511	PHAGE_Clostr_phiC2_NC_009231: holin; PP_03777; phage(gi134287369)	7e-39
31	4091511..4092350	PHAGE_Clostr_phiC2_NC_009231: putative amidase/endolysin; PP_03778; phage(gi134287371)	3e-131
32	4092554..4092688	hypothetical; PP_03779	0.0
33	4092882..4093478	PHAGE_Clostr_phi_CD119_NC_007917: hypothetical protein CDBPCV119_gp37; PP_03780; phage(gi90592673)	1e-111
34	4093496..4093927	PHAGE_Clostr_phi_CD119_NC_007917: hypothetical protein CDBPCV119_gp38; PP_03781; phage(gi90592674)	9e-79
35	4093929..4094633	PHAGE_Clostr_phi_CD119_NC_007917: hypothetical protein CDBPCV119_gp40; PP_03782; phage(gi90592676)	3e-72
36	complement(4094882..4095070)	PHAGE_Clostr_phiC2_NC_009231: hypothetical protein phiC2p43; PP_03783; phage(gi134287376)	5e-32
37	complement(4095144..4095701)	PHAGE_Clostr_phiC2_NC_009231: putative tail fiber protein; PP_03784; phage(gi134287361)	1e-99
38	complement(4095713..4096330)	PHAGE_Clostr_phiC2_NC_009231: hypothetical protein phiC2p26; PP_03785; phage(gi134287360)	6e-113
39	complement(4096323..4097372)	PHAGE_Clostr_phiC2_NC_009231: hypothetical protein phiC2p25; PP_03786; phage(gi134287359)	0.0
40	complement(4097373..4097573)	PHAGE_Clostr_CDMH1_NC_024144: conserved hypothetical protein (XkdS-like); PP_03787; phage(gi640884883)	2e-28
41	4097731..4098873	PHAGE_Clostr_phiC2_NC_009231: putative hydrolase; PP_03788; phage(gi134287357)	1e-62
42	4098887..4099147	PHAGE_Clostr_phiC2_NC_009231: hypothetical protein phiC2p23; PP_03789; phage(gi134287358)	2e-41
43	4099152..4099511	PHAGE_Clostr_CDMH1_NC_024144: conserved hypothetical protein (XkdS-like); PP_03790; phage(gi640884883)	1e-61
44	4099621..4099821	PHAGE_Clostr_CDMH1_NC_024144: conserved hypothetical protein (XkdS-like); PP_03791; phage(gi640884883)	2e-30
45	4099822..4100871	PHAGE_Clostr_phiC2_NC_009231: hypothetical protein phiC2p25; PP_03792; phage(gi134287359)	0.0
46	4100864..4101481	PHAGE_Clostr_phiC2_NC_009231: hypothetical protein phiC2p26; PP_03793; phage(gi134287360)	2e-110
47	4101493..4102080	PHAGE_Clostr_phiC2_NC_009231: putative tail fiber protein; PP_03794; phage(gi134287361)	2e-96

## Sheet: Cdiff5.3
	Details of PHAST search of C.difficile 5.3 genome sequence with scaffold sequences tiled against reference C.difficile CD630 genome
	Hits against Virus and prophage DB
	Hits against Bacterial DB or GenBank file
Region 1, Length 21kb, PHASTscore for the region: 40, total CDS: 21, Possible Phage prediction: PHAGE_Prochl_P_SSM2_NC_006883, GC content: 29.4%
#	CDS_POSITION	BLAST_HIT	E-VALUE
1	229841..230239	PHAGE_Helico_phiHP33_NC_016568: transposase; PP_00217; phage(gi371671361)	2e-42
2	230236..231399	PHAGE_Staphy_SA11_NC_019511: transposase; PP_00218; phage(gi422935718)	2e-17
3	complement(231783..232295)	nitroreductase [Peptoclostridium difficile R20291] gi|260685589|ref|YP_003216722.1|; PP_00219	3e-92
4	232745..233221	phosphoribosylaminoimidazole carboxylase catalytic subunit [Peptoclostridium difficile R20291] gi|260685590|ref|YP_003216723.1|; PP_00220	6e-80
5	233227..233925	PHAGE_Synech_S_MbCM100_NC_023584: phosphoribosylaminoimidazole-succinocarboxamide synthase; PP_00221; phage(gi589891752)	2e-48
6	233937..235304	PHAGE_Parame_bursaria_Chlorella_virus_FR483_NC_008603: hypothetical protein FR483_N035R; PP_00222; phage(gi155370133)	9e-22
7	235298..236374	PHAGE_Synech_S_CAM8_NC_021530: phosphoribosylaminoimidazole synthetase; PP_00223; phage(gi514050953)	1e-65
8	236368..236961	PHAGE_Synech_S_SKS1_NC_020851: cyanobacterial phosphoribosylglycinamide formyltransferase; PP_00224; phage(gi472340960)	3e-28
9	236954..238486	PHAGE_Prochl_P_SSM2_NC_006883: 5-aminoimidazole-4-carboxamide ribonucleotide formyltransferase/IMP cyclohydrolase; PP_00225; phage(gi61806062)	3e-61
10	238497..239747	phosphoribosylamine--glycine ligase [Peptoclostridium difficile R20291] gi|260685596|ref|YP_003216729.1|; PP_00226	0.0
11	239772..243578	PHAGE_Microb_Min1_NC_009603: putative phosphoribosyl formylglycinamidine (FGAM) synthase II; PP_00227; phage(gi149882852)	1e-34
12	243784..244656	PHAGE_Entero_phi92_NC_023693: N/A; PP_00228; phage(gi726646997)	8e-41
13	244765..245634	PHAGE_Entero_phi92_NC_023693: N/A; PP_00229; phage(gi726646999)	2e-97
14	245683..246240	PHAGE_Entero_phi92_NC_023693: N/A; PP_00230; phage(gi726646998)	3e-49
15	246278..247261	PHAGE_Entero_phi92_NC_023693: N/A; PP_00231; phage(gi726647000)	2e-79
16	247291..247959	PHAGE_Bacill_Page_NC_022764: lytic tail protein; PP_00232; phage(gi571798147)	3e-22
17	247968..248396	hypothetical protein CDR20291_0228 [Peptoclostridium difficile R20291] gi|260685603|ref|YP_003216736.1|; PP_00233	2e-73
18	248420..248734	flagellar motor switch protein [Peptoclostridium difficile R20291] gi|260685604|ref|YP_003216737.1|; PP_00234	1e-49
19	248886..249161	negative regulator of flagellin synthesis (anti-sigma-d factor) [Peptoclostridium difficile R20291] gi|260685605|ref|YP_003216738.1|; PP_00235	2e-43
20	249166..249582	flagellar biosynthesis protein [Peptoclostridium difficile R20291] gi|260685606|ref|YP_003216739.1|; PP_00236	3e-69
21	249600..250910	PHAGE_Invert_22_NC_021901: hypothetical protein; PP_00237; phage(gi527333573)	3e-05
Region 2, Length 27.4kb, PHASTscore for the region: 60, total CDS: 30, Possible Phage prediction: PHAGE_Clostr_phi_CD119_NC_007917, GC content: 27.6%
#	CDS_POSITION	BLAST_HIT	E-VALUE
1	1309099..1309299	PHAGE_Lactoc_bIL312_NC_002671: Csp; PP_01199; phage(gi13095918)	9e-17
2	1309720..1310148	regulatory protein [Peptoclostridium difficile R20291] gi|260686563|ref|YP_003217696.1|; PP_01200	4e-77
3	complement(1310291..1311046)	peptidyl-prolyl isomerase [Peptoclostridium difficile R20291] gi|260686564|ref|YP_003217697.1|; PP_01201	6e-137
4	complement(1311167..1311415)	hypothetical protein CDR20291_1200 [Peptoclostridium difficile R20291] gi|260686565|ref|YP_003217698.1|; PP_01202	8e-39
5	complement(1311747..1312253)	PHAGE_Clostr_phiCD27_NC_011398: hypothetical protein phiCD27_gp43; PP_01203; phage(gi209901280)	5e-10
6	complement(1312335..1312655)	PHAGE_Clostr_CDMH1_NC_024144: putative repressor protein; PP_01204; phage(gi640884900)	1e-13
7	1312824..1313021	PHAGE_Paenib_Davies_NC_022980: XRE family transcriptional regulator; PP_01205; phage(gi609217249)	9e-07
8	1313126..1313566	PHAGE_Clostr_CDMH1_NC_024144: conserved hypothetical protein; PP_01206; phage(gi640884938)	1e-37
9	1313815..1314258	PHAGE_Clostr_phi_CD119_NC_007917: hypothetical protein CDBPCV119_gp13; PP_01207; phage(gi90592649)	9e-24
10	1314263..1315327	PHAGE_Clostr_phiMMP04_NC_019422: tail sheath; PP_01208; phage(gi414090451)	5e-69
11	1315341..1315769	PHAGE_Clostr_phiMMP04_NC_019422: XkdM-related protein; PP_01209; phage(gi414090452)	1e-07
12	1315895..1316341	PHAGE_Clostr_phi_CD119_NC_007917: XkdN protein; PP_01210; phage(gi90592652)	2e-15
13	1316368..1316535	hypothetical protein CDR20291_1209 [Peptoclostridium difficile R20291] gi|260686574|ref|YP_003217707.1|; PP_01211	5e-26
14	1316535..1318988	PHAGE_Clostr_phiMMP04_NC_019422: tail tape measure; PP_01212; phage(gi414090455)	6e-21
15	1318988..1319410	PHAGE_Clostr_phiMMP04_NC_019422: peptidoglycan-binding lysin domain protein; PP_01213; phage(gi414090456)	3e-47
16	1319692..1321221	PHAGE_Clostr_phiMMP04_NC_019422: cell wall hydrolase; PP_01214; phage(gi414090458)	3e-121
17	1321237..1321563	PHAGE_Clostr_phiMMP04_NC_019422: hypothetical protein; PP_01215; phage(gi414090459)	4e-55
18	1321563..1321991	PHAGE_Clostr_phiMMP04_NC_019422: XkdS-related protein; PP_01216; phage(gi414090460)	1e-63
19	1321984..1323036	PHAGE_Clostr_phiMMP04_NC_019422: baseplate J-like assembly protein; PP_01217; phage(gi414090461)	6e-140
20	1323033..1323731	PHAGE_Clostr_phiMMP04_NC_019422: hypothetical protein; PP_01218; phage(gi414090462)	4e-52
21	1323732..1324715	PHAGE_Clostr_phiMMP04_NC_019422: tail fiber; PP_01219; phage(gi414090463)	6e-48
22	1324732..1330053	PHAGE_Escher_121Q_NC_025447: N/A; PP_01220; phage(gi712914446)	4e-12
23	1330070..1330423	hypothetical protein CDR20291_1219 [Peptoclostridium difficile R20291] gi|260686584|ref|YP_003217717.1|; PP_01221	6e-13
24	1330686..1330946	PHAGE_Clostr_phiCD38_2_NC_015568: putative holin; PP_01222; phage(gi333798129)	6e-37
25	complement(1331154..1331609)	hypothetical protein CDR20291_1221 [Peptoclostridium difficile R20291] gi|260686586|ref|YP_003217719.1|; PP_01223	1e-78
26	complement(1331837..1332256)	PHAGE_Paenib_Davies_NC_022980: transcriptional regulator; PP_01224; phage(gi609217247)	8e-08
27	1332555..1332764	PHAGE_Bacill_BCJA1c_NC_006557: cro; PP_01225; phage(gi56694875)	6e-08
28	1332796..1333005	hypothetical protein CDR20291_1224 [Peptoclostridium difficile R20291] gi|260686589|ref|YP_003217722.1|; PP_01226	9e-33
29	complement(1333222..1333620)	PHAGE_Lister_LP_030_3_NC_024384: C1-like repressor; PP_01227; phage(gi658607693)	2e-08
30	complement(1334041..1336533)	PHAGE_Melano_sanguinipes_entomopoxvirus_NC_001993: ORF MSV156 hypothetical protein; PP_01228; phage(gi9631364)	1e-12
Region 3, Length 57.9kb, PHASTscore for the region: 140, total CDS:87, Possible Phage prediction: PHAGE_Clostr_phiC2_NC_009231, GC content: 28.6%
#	CDS_POSITION	BLAST_HIT	E-VALUE
1	1555612..1557300	PHAGE_Ostreo_2_NC_014789: putative acetolactate synthase large subunit; PP_01424; phage(gi314055125)	2e-60
2	1557454..1557473	attL tattacaacttaagtaaata	0.0
3	complement(1557658..1558788)	PHAGE_Clostr_phiC2_NC_009231: putative integrase; PP_01425; phage(gi134287379)	5e-137
4	complement(1559028..1559534)	PHAGE_Clostr_phiCD27_NC_011398: hypothetical protein phiCD27_gp43; PP_01426; phage(gi209901280)	5e-09
5	complement(1559797..1561386)	PHAGE_Bacill_phBC6A51_NC_004820: hypothetical protein BC1912; PP_01427; phage(gi31415804)	9e-74
6	complement(1561410..1561973)	PHAGE_Paenib_Davies_NC_022980: transcriptional regulator; PP_01428; phage(gi609217248)	4e-20
7	1562126..1562347	PHAGE_Clostr_CDMH1_NC_024144: putative transcriptional regulator protein; PP_01429; phage(gi640884901)	1e-10
8	1562350..1563165	PHAGE_Clostr_phiC2_NC_009231: putative antirepressor; PP_01430; phage(gi134287384)	2e-48
9	1563214..1563342	hypothetical; PP_01431	0.0
10	complement(1563344..1563523)	PHAGE_Clostr_phiC2_NC_009231: hypothetical protein phiC2p53; PP_01432; phage(gi134287385)	2e-16
11	1563659..1563838	PHAGE_Clostr_phiC2_NC_009231: hypothetical protein phiC2p54; PP_01433; phage(gi134287386)	5e-09
12	1563831..1564622	PHAGE_Clostr_CDMH1_NC_024144: putative anti-repressor protein; PP_01434; phage(gi640884902)	1e-148
13	complement(1564705..1564899)	PHAGE_Staphy_CNPH82_NC_008722: hypothetical protein cn37; PP_01435; phage(gi119953715)	2e-06
14	complement(1565055..1565273)	PHAGE_Clostr_phi_CD119_NC_007917: hypothetical protein CDBPCV119_gp46; PP_01436; phage(gi90592682)	4e-35
15	1565365..1565580	PHAGE_Clostr_phiMMP02_NC_019421: phage repressor; PP_01437; phage(gi414090412)	4e-28
16	1565622..1566416	PHAGE_Clostr_phiC2_NC_009231: putative antirepressor; PP_01438; phage(gi134287384)	1e-92
17	1566473..1566682	hypothetical; PP_01439	0.0
18	complement(1566692..1567066)	hypothetical protein Desmer_1153 [Desulfosporosinus meridiei DSM 13257] gi|402571698|ref|YP_006621041.1|; PP_01440	3e-14
19	1567142..1567339	PHAGE_Clostr_phiC2_NC_009231: putative repressor; PP_01441; phage(gi134287390)	2e-19
20	1567370..1567762	PHAGE_Clostr_phiC2_NC_009231: hypothetical protein phiC2p59; PP_01442; phage(gi134287391)	5e-22
21	1567749..1567892	hypothetical; PP_01443	0.0
22	1568059..1568301	PHAGE_Clostr_phiC2_NC_009231: hypothetical protein phiC2p63; PP_01444; phage(gi134287395)	2e-05
23	1568380..1568661	hypothetical; PP_01445	0.0
24	1568648..1569286	PHAGE_Clostr_phiC2_NC_009231: putative essential recombination function protein; PP_01446; phage(gi134287397)	1e-18
25	1569296..1570192	PHAGE_Clostr_phiC2_NC_009231: putative DnaD; PP_01447; phage(gi134287398)	4e-23
26	1570212..1570631	PHAGE_Clostr_phiCD6356_NC_015262: putative single-strand binding protein; PP_01448; phage(gi326536897)	4e-38
27	1570660..1571022	PHAGE_Clostr_phiC2_NC_009231: hypothetical protein phiC2p70; PP_01449; phage(gi134287402)	4e-41
28	1571022..1571156	PHAGE_Clostr_phiC2_NC_009231: hypothetical protein phiC2p71; PP_01450; phage(gi134287403)	6e-18
29	1571140..1571259	PHAGE_Clostr_phiC2_NC_009231: hypothetical protein phiC2p72; PP_01451; phage(gi134287404)	6e-05
30	1571256..1572107	PHAGE_Synech_S_CBS2_NC_015463: DNA methylase; PP_01452; phage(gi331027909)	8e-56
31	1572129..1572248	PHAGE_Clostr_CDMH1_NC_024144: conserved hypothetical protein; PP_01453; phage(gi640884925)	3e-08
32	1572264..1572392	PHAGE_Clostr_CDMH1_NC_024144: conserved hypothetical protein; PP_01454; phage(gi640884935)	7e-09
33	1572424..1572621	hypothetical; PP_01455	0.0
34	1572649..1573065	PHAGE_Staphy_69_NC_007048: ORF032; PP_01456; phage(gi66395322)	3e-27
35	1573084..1573584	PHAGE_Clostr_phiMMP02_NC_019421: putative sigma factor; PP_01457; phage(gi414090440)	1e-52
36	1574006..1574212	PHAGE_Clostr_phiCD6356_NC_015262: hypothetical protein; PP_01458; phage(gi326536876)	2e-10
37	1574701..1575888	hypothetical; PP_01459	0.0
38	1575851..1576219	hypothetical; PP_01460	0.0
39	1576224..1576994	hypothetical protein CPF_0977 [Clostridium perfringens ATCC 13124] gi|110799318|ref|YP_695424.1|; PP_01461	7e-12
40	1577061..1577735	PHAGE_Clostr_phiC2_NC_009231: putative terminase small subunit; PP_01462; phage(gi134287336)	7e-118
41	1577725..1578966	PHAGE_Clostr_phiC2_NC_009231: putative terminase large subunit; PP_01463; phage(gi134287337)	0.0
42	1578975..1580411	PHAGE_Clostr_phiC2_NC_009231: putative portal protein; PP_01464; phage(gi134287338)	0.0
43	1580401..1581894	PHAGE_Clostr_phiC2_NC_009231: putative head morphogenesis protein; PP_01465; phage(gi134287339)	0.0
44	1581860..1582102	PHAGE_Clostr_CDMH1_NC_024144: conserved hypothetical protein; PP_01466; phage(gi640884862)	2e-40
45	1582173..1582367	PHAGE_Clostr_CDMH1_NC_024144: conserved hypothetical protein; PP_01467; phage(gi640884863)	9e-30
46	1582412..1582975	PHAGE_Clostr_phiC2_NC_009231: putative scaffold protein; PP_01468; phage(gi134287341)	4e-104
47	1582987..1583886	PHAGE_Clostr_phiC2_NC_009231: putative main capsid protein; PP_01469; phage(gi134287342)	3e-170
48	1583886..1584119	PHAGE_Clostr_phiC2_NC_009231: hypothetical protein phiC2p08; PP_01470; phage(gi134287343)	2e-36
49	1584129..1584530	PHAGE_Clostr_phiC2_NC_009231: hypothetical protein phiC2p09; PP_01471; phage(gi134287344)	1e-69
50	1584524..1584886	PHAGE_Clostr_phiC2_NC_009231: hypothetical protein phiC2p10; PP_01472; phage(gi134287345)	4e-48
51	1584886..1585311	PHAGE_Clostr_phiC2_NC_009231: hypothetical protein phiC2p11; PP_01473; phage(gi134287346)	9e-76
52	1585304..1585741	PHAGE_Clostr_phiC2_NC_009231: hypothetical protein phiC2p12; PP_01474; phage(gi134287347)	7e-74
53	1585734..1585910	PHAGE_Clostr_CDMH1_NC_024144: conserved hypothetical protein; PP_01475; phage(gi640884870)	1e-23
54	1585911..1587221	PHAGE_Clostr_phiC2_NC_009231: putative sheath tail protein; PP_01476; phage(gi134287348)	0.0
55	1587238..1587708	PHAGE_Clostr_phiC2_NC_009231: putative core tail; PP_01477; phage(gi134287349)	5e-74
56	1587780..1588220	PHAGE_Clostr_phiC2_NC_009231: hypothetical protein phiC2p16; PP_01478; phage(gi134287351)	3e-49
57	1588295..1588414	hypothetical; PP_01479	0.0
58	1590736..1590888	hypothetical; PP_01480	0.0
59	1591041..1591199	hypothetical; PP_01481	0.0
60	1591659..1591847	PHAGE_Clostr_CDMH1_NC_024144: conserved hypothetical protein; PP_01482; phage(gi640884876)	2e-28
61	1591966..1592835	PHAGE_Clostr_CDMH1_NC_024144: putative anti-repressor protein; PP_01483; phage(gi640884877)	5e-135
62	1592835..1592984	hypothetical; PP_01484	0.0
63	1593114..1593890	PHAGE_Clostr_CDMH1_NC_024144: conserved hypothetical protein; PP_01485; phage(gi640884878)	1e-63
64	1593953..1596304	PHAGE_Clostr_phiC2_NC_009231: putative tail tape measure protein; PP_01486; phage(gi134287355)	0.0
65	1596321..1597013	PHAGE_Clostr_phiC2_NC_009231: putative LysM; PP_01487; phage(gi134287356)	2e-105
66	1597006..1598898	PHAGE_Clostr_phiC2_NC_009231: putative hydrolase; PP_01488; phage(gi134287357)	0.0
67	1598912..1599172	PHAGE_Clostr_phiC2_NC_009231: hypothetical protein phiC2p23; PP_01489; phage(gi134287358)	7e-36
68	1599177..1599596	PHAGE_Clostr_CDMH1_NC_024144: conserved hypothetical protein (XkdS-like); PP_01490; phage(gi640884883)	6e-70
69	1599597..1600646	PHAGE_Clostr_phiC2_NC_009231: hypothetical protein phiC2p25; PP_01491; phage(gi134287359)	0.0
70	1600639..1601256	PHAGE_Clostr_phiC2_NC_009231: hypothetical protein phiC2p26; PP_01492; phage(gi134287360)	2e-113
71	1601268..1602260	PHAGE_Clostr_phiC2_NC_009231: putative tail fiber protein; PP_01493; phage(gi134287361)	4e-177
72	1602277..1603989	PHAGE_Clostr_phiCD27_NC_011398: hypothetical protein phiCD27_gp26; PP_01494; phage(gi209901263)	0.0
73	1604010..1604357	PHAGE_Clostr_phiC2_NC_009231: hypothetical protein phiC2p29; PP_01495; phage(gi134287362)	6e-61
74	1604369..1604539	hypothetical protein CLL_A2244 [Clostridium botulinum B str. Eklund 17B (NRP)] gi|187933216|ref|YP_001886433.1|; PP_01496	4e-05
75	1604573..1604764	PHAGE_Clostr_phiC2_NC_009231: hypothetical protein phiC2p30; PP_01497; phage(gi134287363)	2e-28
76	1604778..1605410	PHAGE_Clostr_phiC2_NC_009231: hypothetical protein phiC2p31; PP_01498; phage(gi134287364)	2e-114
77	1605421..1605624	hypothetical; PP_01499	0.0
78	1605818..1606423	PHAGE_Clostr_phiC2_NC_009231: hypothetical protein phiC2p32; PP_01500; phage(gi134287365)	8e-101
79	1606447..1606752	PHAGE_Clostr_phiC2_NC_009231: hypothetical protein phiC2p33; PP_01501; phage(gi134287366)	6e-53
80	1606752..1606934	PHAGE_Clostr_phiC2_NC_009231: hypothetical protein phiC2p34; PP_01502; phage(gi134287367)	1e-27
81	1606972..1607202	PHAGE_Clostr_phiC2_NC_009231: hypothetical protein phiC2p35; PP_01503; phage(gi134287368)	2e-37
82	1607222..1607479	PHAGE_Clostr_phiC2_NC_009231: holin; PP_01504; phage(gi134287369)	2e-43
83	1607740..1608603	PHAGE_Clostr_phiC2_NC_009231: putative abortive infection bacteriophage resistance protein ORF 37; PP_01505; phage(gi134287370)	9e-167
84	1608682..1609494	PHAGE_Clostr_phiC2_NC_009231: putative amidase/endolysin; PP_01506; phage(gi134287371)	3e-143
85	1609651..1611942	PHAGE_Amsact_moorei_entomopoxvirus__L__NC_002520: similar to internalin A precursor; PP_01507; phage(gi9964606)	3e-31
86	complement(1611984..1612169)	PHAGE_Clostr_phiCD6356_NC_015262: hypothetical protein; PP_01508; phage(gi326536880)	2e-10
87	complement(1612398..1612526)	PHAGE_Clostr_phiMMP04_NC_019422: hypothetical protein; PP_01509; phage(gi414090472)	3e-10
88	complement(1612687..1612863)	PHAGE_Clostr_phiCD6356_NC_015262: hypothetical protein; PP_01510; phage(gi326536880)	2e-06
89	1613526..1613545	attR tattacaacttaagtaaata	0.0
Region 4, Length 45.1kb, PHASTscore for the region: 150, total CDS:49, Possible Phage prediction: PHAGE_Clostr_phiSM101_NC_008265, GC content: 27.2%
#	CDS_POSITION	BLAST_HIT	E-VALUE
1	1741883..1741894	attL attttatttata	0.0
2	complement(1742184..1743557)	PHAGE_Clostr_phiCD27_NC_011398: putative phage site-specific recombinase; PP_01618; phage(gi209901279)	2e-135
3	complement(1743622..1744026)	PHAGE_Clostr_phi_CD119_NC_007917: hypothetical protein CDBPCV119_gp44; PP_01619; phage(gi90592680)	4e-27
4	complement(1744061..1744492)	hypothetical; PP_01620	0.0
5	complement(1744474..1745295)	hypothetical; PP_01621	0.0
6	complement(1745401..1745712)	hypothetical; PP_01622	0.0
7	complement(1746007..1746582)	PHAGE_Clostr_phiCD6356_NC_015262: helix-turn-helix domain protein; PP_01623; phage(gi326536885)	1e-13
8	complement(1746610..1747107)	PHAGE_Clostr_phiSM101_NC_008265: Helix-turn-helix domain protein; PP_01624; phage(gi110804036)	5e-06
9	1747239..1747439	hypothetical; PP_01625	0.0
10	1747617..1747817	hypothetical; PP_01626	0.0
11	1748088..1748870	PHAGE_Clostr_phiSM101_NC_008265: hypothetical protein; PP_01627; phage(gi110804073)	3e-49
12	1748880..1749023	hypothetical; PP_01628	0.0
13	1749016..1749330	hypothetical; PP_01629	0.0
14	1749323..1749778	PHAGE_Clostr_CDMH1_NC_024144: conserved hypothetical protein; PP_01630; phage(gi640884932)	3e-08
15	1749741..1749872	hypothetical; PP_01631	0.0
16	1750040..1750642	PHAGE_Bacill_Waukesha92_NC_025424: N/A; PP_01632; phage(gi712912364)	1e-05
17	1750644..1751096	PHAGE_Phthor_operculella_granulovirus_NC_004062: hypothetical protein; PP_01633; phage(gi21686693)	2e-06
18	1751110..1751289	hypothetical; PP_01634	0.0
19	1751294..1751719	hypothetical; PP_01635	0.0
20	1751744..1752499	PHAGE_Clostr_phiCD6356_NC_015262: ParA-like protein; PP_01636; phage(gi326536879)	2e-14
21	1752541..1753581	PHAGE_Clostr_phiCD6356_NC_015262: putative phage tail tape measure protein; PP_01637; phage(gi326536862)	4e-05
22	1753539..1753769	hypothetical; PP_01638	0.0
23	1753793..1754635	hypothetical; PP_01639	0.0
24	1754651..1755223	PHAGE_Entero_EFC_1_NC_025453: N/A; PP_01640; phage(gi725950543)	2e-16
25	1755524..1755850	PHAGE_Clostr_phiSM101_NC_008265: hypothetical protein; PP_01641; phage(gi110804065)	4e-07
26	1755841..1756272	PHAGE_Clostr_phiSM101_NC_008265: HNH endonuclease domain protein; PP_01642; phage(gi110804050)	1e-24
27	1756441..1756866	PHAGE_Clostr_PhiS63_NC_017978: gp1; PP_01643; phage(gi388570631)	5e-07
28	1756876..1758555	PHAGE_Clostr_PhiS63_NC_017978: gp2; PP_01644; phage(gi388570632)	7e-168
29	1758542..1759795	PHAGE_Geobac_virus_E2_NC_009552: putative portal protein; PP_01645; phage(gi148747730)	3e-136
30	1759788..1760495	PHAGE_Clostr_phiMMP04_NC_019422: ATP-dependent Clp protease; PP_01646; phage(gi414090445)	4e-73
31	1760509..1761855	PHAGE_Clostr_phiSM101_NC_008265: phage major capsid protein, HK97 family; PP_01647; phage(gi110804052)	6e-102
32	1761855..1762130	PHAGE_Clostr_phiSM101_NC_008265: putative DNA packaging protein; PP_01648; phage(gi110804046)	2e-06
33	1762133..1762471	PHAGE_Clostr_phiSM101_NC_008265: putative phage head-tail adaptor; PP_01649; phage(gi110804032)	2e-07
34	1762473..1762859	hypothetical; PP_01650	0.0
35	1762869..1763210	hypothetical; PP_01651	0.0
36	1763250..1763828	PHAGE_Clostr_phiSM101_NC_008265: phage major tail protein, phi13 family subfamily; PP_01652; phage(gi110804026)	9e-09
37	1763851..1764405	hypothetical; PP_01653	0.0
38	1764402..1764731	hypothetical; PP_01654	0.0
39	1764776..1764925	hypothetical; PP_01655	0.0
40	1764938..1771621	PHAGE_Clostr_phiSM101_NC_008265: phage tail tape measure protein, TP901 family, core region domain protein; PP_01656; phage(gi110804068)	4e-77
41	1771627..1772400	PHAGE_Bacill_SPBc2_NC_001884: hypothetical protein SPBc2p031; PP_01657; phage(gi9630156)	4e-16
42	1772404..1774068	PHAGE_Lactoc_phiL47_NC_023574: putative tail protein; PP_01658; phage(gi589890922)	1e-32
43	1774068..1776011	PHAGE_Bacill_vB_BceM_Bc431v3_NC_020873: putative tail fiber; PP_01659; phage(gi472437653)	3e-09
44	1776014..1776196	hypothetical; PP_01660	0.0
45	1776210..1778336	PHAGE_Clostr_phiMMP02_NC_019421: tail fiber; PP_01661; phage(gi414090390)	4e-23
46	1778336..1780396	PHAGE_Clostr_phiCD38_2_NC_015568: tail fiber protein; PP_01662; phage(gi333798128)	2e-151
47	1780424..1781593	cell wall/surface repeat protein [Turneriella parva DSM 21527] gi|392403920|ref|YP_006440532.1|; PP_01663	1e-21
48	1781704..1782201	PHAGE_Geobac_GBSV1_NC_008376: phage-related lysis protein; PP_01664; phage(gi115334644)	2e-07
49	1782204..1783028	PHAGE_Clostr_phiMMP02_NC_019421: endolysin; PP_01665; phage(gi414090399)	9e-57
50	1783088..1783834	PHAGE_Cellul_phi13:2_NC_021803: DNA methylase; PP_01666; phage(gi526178238)	3e-60
51	1787019..1787030	attR attttatttata	0.0
Region 5, Length 8.6kb, PHASTscore for the region: 30, total CDS:9, Possible Phage prediction:PHAGE_Clostr_c_st_NC_007581, GC content: 27.8%
#	CDS_POSITION	BLAST_HIT	E-VALUE
1	2002876..2002887	attL taaaacttcaat	0.0
2	2003108..2004157	PHAGE_Lactob_KC5a_NC_007924: putative minor tail protein; PP_01886; phage(gi90592623)	3e-06
3	2004159..2004632	ethanolamine/propanediol utilization protein [Peptoclostridium difficile R20291] gi|260687199|ref|YP_003218333.1|; PP_01887	7e-85
4	complement(2004732..2005199)	transcriptional regulator AraC family [Clostridium saccharoperbutylacetonicum N1-4(HMT)] gi|451818596|ref|YP_007454797.1|; PP_01888	2e-53
5	complement(2005275..2005880)	PHAGE_Bacill_G_NC_023719: gp245; PP_01889; phage(gi593777701)	1e-29
6	2006050..2007408	PHAGE_Melano_sanguinipes_entomopoxvirus_NC_001993: ORF MSV156 hypothetical protein; PP_01890; phage(gi9631364)	9e-11
7	2007401..2008033	hypothetical protein CDR20291_1852 [Peptoclostridium difficile R20291] gi|260687205|ref|YP_003218339.1|; PP_01891	2e-113
8	2008362..2009519	PHAGE_Clostr_c_st_NC_007581: metallo beta-lactamase family protein; PP_01892; phage(gi80159793)	8e-58
9	complement(2009666..2010301)	PHAGE_Deep_s_D6E_NC_019544: transcriptional regulator; PP_01893; phage(gi423262353)	5e-17
10	2010092..2010103	attR taaaacttcaat	0.0
11	complement(2010405..2011532)	PHAGE_Achole_L2_NC_001447: integrase; PP_01894; phage(gi9626516)	1e-07

## Sheet: Cdiff19.3
	Details of PHAST search of C.difficile 19.3 genome with scaffold sequences tiled against reference C.doffocile CF5 genome
	Hits against Virus and prophage DB
	Hits against Bacterial DB or GenBank file
Region 1, Length 17.6kb, PHASTscore for the region: 20, total CDS: 17, Possible Phage predictionPHAGE_Prochl_P_SSM2_NC_006883, GC content: 28.9%
#	CDS_POSITION	BLAST_HIT	E-VALUE
1	255739..256437	PHAGE_Synech_S_MbCM100_NC_023584: phosphoribosylaminoimidazole-succinocarboxamide synthase; PP_00240; phage(gi589891752)	2e-48
2	256449..257816	PHAGE_Parame_bursaria_Chlorella_virus_FR483_NC_008603: hypothetical protein FR483_N035R; PP_00241; phage(gi155370133)	9e-22
3	257810..258886	PHAGE_Synech_S_CAM8_NC_021530: phosphoribosylaminoimidazole synthetase; PP_00242; phage(gi514050953)	1e-65
4	258880..259473	PHAGE_Synech_S_SKS1_NC_020851: cyanobacterial phosphoribosylglycinamide formyltransferase; PP_00243; phage(gi472340960)	5e-28
5	259466..260998	PHAGE_Prochl_P_SSM2_NC_006883: 5-aminoimidazole-4-carboxamide ribonucleotide formyltransferase/IMP cyclohydrolase; PP_00244; phage(gi61806062)	5e-61
6	261009..262259	phosphoribosylamine--glycine ligase [Peptoclostridium difficile R20291] gi|260685596|ref|YP_003216729.1|; PP_00245	0.0
7	262284..266090	PHAGE_Microb_Min1_NC_009603: putative phosphoribosyl formylglycinamidine (FGAM) synthase II; PP_00246; phage(gi149882852)	6e-34
8	266291..267163	PHAGE_Entero_phi92_NC_023693: N/A; PP_00247; phage(gi726646997)	3e-39
9	267273..268142	PHAGE_Entero_phi92_NC_023693: N/A; PP_00248; phage(gi726646999)	3e-98
10	268192..268749	PHAGE_Entero_phi92_NC_023693: N/A; PP_00249; phage(gi726646998)	4e-49
11	268785..269768	PHAGE_Entero_phi92_NC_023693: N/A; PP_00250; phage(gi726647000)	8e-80
12	269807..270475	PHAGE_Bacill_Pony_NC_022770: endolysin; PP_00251; phage(gi568191551)	1e-22
13	270484..270912	hypothetical protein CDR20291_0228 [Peptoclostridium difficile R20291] gi|260685603|ref|YP_003216736.1|; PP_00252	3e-67
14	270936..271250	flagellar motor switch protein [Peptoclostridium difficile R20291] gi|260685604|ref|YP_003216737.1|; PP_00253	1e-48
15	271402..271677	negative regulator of flagellin synthesis (anti-sigma-d factor) [Peptoclostridium difficile R20291] gi|260685605|ref|YP_003216738.1|; PP_00254	1e-36
16	271682..272098	flagellar biosynthesis protein [Peptoclostridium difficile R20291] gi|260685606|ref|YP_003216739.1|; PP_00255	4e-66
17	272116..273426	PHAGE_Melano_sanguinipes_entomopoxvirus_NC_001993: ORF MSV156 hypothetical protein; PP_00256; phage(gi9631364)	5e-09
Region 2, Length 27.2kb, PHASTscore for the region: 20, total CDS: 30, Possible Phage prediction :PHAGE_Clostr_phi_CD119_NC_007917, GC content: 27.9%
#	CDS_POSITION	BLAST_HIT	E-VALUE
1	1458664..1458864	PHAGE_Lactoc_bIL312_NC_002671: Csp; PP_01338; phage(gi13095918)	9e-17
2	1459285..1459713	regulatory protein [Peptoclostridium difficile R20291] gi|260686563|ref|YP_003217696.1|; PP_01339	4e-77
3	complement(1459856..1460611)	peptidyl-prolyl isomerase [Peptoclostridium difficile R20291] gi|260686564|ref|YP_003217697.1|; PP_01340	2e-136
4	complement(1460732..1461148)	hypothetical protein CDR20291_1200 [Peptoclostridium difficile R20291] gi|260686565|ref|YP_003217698.1|; PP_01341	4e-73
5	complement(1461312..1461818)	PHAGE_Clostr_phiCD27_NC_011398: hypothetical protein phiCD27_gp43; PP_01342; phage(gi209901280)	5e-10
6	complement(1461900..1462220)	PHAGE_Clostr_CDMH1_NC_024144: putative repressor protein; PP_01343; phage(gi640884900)	1e-13
7	1462389..1462586	PHAGE_Paenib_Davies_NC_022980: XRE family transcriptional regulator; PP_01344; phage(gi609217249)	9e-07
8	1462690..1463130	PHAGE_Clostr_phi_CD119_NC_007917: hypothetical protein CDBPCV119_gp73; PP_01345; phage(gi90592709)	1e-37
9	1463379..1463822	PHAGE_Clostr_phi_CD119_NC_007917: hypothetical protein CDBPCV119_gp13; PP_01346; phage(gi90592649)	2e-23
10	1463827..1464891	PHAGE_Clostr_phi_CD119_NC_007917: XkdK protein; PP_01347; phage(gi90592650)	4e-91
11	1464905..1465333	PHAGE_Clostr_phi_CD119_NC_007917: XkdM protein; PP_01348; phage(gi90592651)	2e-31
12	1465447..1465893	PHAGE_Clostr_phi_CD119_NC_007917: XkdN protein; PP_01349; phage(gi90592652)	5e-15
13	1465920..1466087	hypothetical protein CDR20291_1209 [Peptoclostridium difficile R20291] gi|260686574|ref|YP_003217707.1|; PP_01350	1e-25
14	1466087..1468486	PHAGE_Clostr_phiMMP04_NC_019422: tail tape measure; PP_01351; phage(gi414090455)	9e-23
15	1468486..1468908	PHAGE_Clostr_phi_CD119_NC_007917: XkdP protein; PP_01352; phage(gi90592656)	4e-16
16	1469190..1470722	PHAGE_Clostr_phi_CD119_NC_007917: XkdQ protein; PP_01353; phage(gi90592659)	2e-105
17	1470738..1471064	PHAGE_Clostr_phi_CD119_NC_007917: hypothetical protein CDBPCV119_gp25; PP_01354; phage(gi90592661)	2e-51
18	1471064..1471492	PHAGE_Clostr_phi_CD119_NC_007917: XkdS protein; PP_01355; phage(gi90592662)	5e-58
19	1471485..1472537	PHAGE_Clostr_phi_CD119_NC_007917: XkdT protein; PP_01356; phage(gi90592663)	6e-139
20	1472534..1473232	PHAGE_Clostr_phi_CD119_NC_007917: hypothetical protein CDBPCV119_gp28; PP_01357; phage(gi90592664)	8e-53
21	1473233..1474219	PHAGE_Clostr_phi_CD119_NC_007917: hypothetical protein CDBPCV119_gp29; PP_01358; phage(gi90592665)	6e-30
22	1474241..1479472	PHAGE_Escher_121Q_NC_025447: N/A; PP_01359; phage(gi712914440)	7e-18
23	1479489..1479842	hypothetical protein CDR20291_1219 [Peptoclostridium difficile R20291] gi|260686584|ref|YP_003217717.1|; PP_01360	2e-12
24	1480105..1480365	PHAGE_Clostr_phiCD38_2_NC_015568: putative holin; PP_01361; phage(gi333798129)	6e-37
25	complement(1480576..1481031)	hypothetical protein CDR20291_1221 [Peptoclostridium difficile R20291] gi|260686586|ref|YP_003217719.1|; PP_01362	1e-78
26	complement(1481259..1481678)	PHAGE_Clostr_phi_CD119_NC_007917: RepR; putative repressor; PP_01363; phage(gi90592681)	5e-07
27	1481977..1482186	PHAGE_Bacill_BCJA1c_NC_006557: cro; PP_01364; phage(gi56694875)	6e-08
28	1482218..1482427	hypothetical protein CDR20291_1224 [Peptoclostridium difficile R20291] gi|260686589|ref|YP_003217722.1|; PP_01365	9e-33
29	complement(1482644..1483042)	PHAGE_Lister_LP_030_3_NC_024384: C1-like repressor; PP_01366; phage(gi658607693)	2e-08
30	complement(1483463..1485955)	PHAGE_Melano_sanguinipes_entomopoxvirus_NC_001993: ORF MSV156 hypothetical protein; PP_01367; phage(gi9631364)	5e-11
Region 3, Length 56.8kb, PHASTscore for the region: 140, total CDS: 74, Possible Phage prediction:PHAGE_Clostr_phiC2_NC_009231, GC content: 28.8%
#	CDS_POSITION	BLAST_HIT	E-VALUE
1	1700180..1701868	PHAGE_Ostreo_2_NC_014789: putative acetolactate synthase large subunit; PP_01560; phage(gi314055125)	6e-60
2	1702014..1702041	attL tagaataatattacaacttaagtaaata	0.0
3	complement(1702226..1703356)	PHAGE_Clostr_phiC2_NC_009231: putative integrase; PP_01561; phage(gi134287379)	6e-138
4	complement(1703596..1704102)	PHAGE_Clostr_phiCD27_NC_011398: hypothetical protein phiCD27_gp43; PP_01562; phage(gi209901280)	5e-09
5	complement(1704179..1704727)	PHAGE_Clostr_phiC2_NC_009231: putative repressor; PP_01563; phage(gi134287382)	6e-19
6	complement(1704739..1705080)	PHAGE_Clostr_phiC2_NC_009231: putative repressor; PP_01564; phage(gi134287382)	3e-11
7	1705257..1705460	PHAGE_Strept_20617_NC_023503: cro-repressor; PP_01565; phage(gi588295085)	6e-07
8	1705472..1705609	hypothetical protein CDR20291_1419 [Peptoclostridium difficile R20291] gi|260686783|ref|YP_003217916.1|; PP_01566	1e-11
9	1705637..1706317	PHAGE_Staphy_88_NC_007063: ORF019; PP_01567; phage(gi66396351)	9e-49
10	1706366..1706494	hypothetical; PP_01568	0.0
11	complement(1706496..1706675)	PHAGE_Clostr_phiC2_NC_009231: hypothetical protein phiC2p53; PP_01569; phage(gi134287385)	2e-16
12	1706811..1706990	PHAGE_Clostr_phiC2_NC_009231: hypothetical protein phiC2p54; PP_01570; phage(gi134287386)	5e-09
13	1706983..1707786	PHAGE_Clostr_CDMH1_NC_024144: putative anti-repressor protein; PP_01571; phage(gi640884902)	3e-97
14	1707827..1708435	hypothetical protein CD196_1444 [Peptoclostridium difficile CD196] gi|260683187|ref|YP_003214472.1|; PP_01572	5e-113
15	1708583..1708753	hypothetical; PP_01573	0.0
16	1708915..1709307	PHAGE_Clostr_phiC2_NC_009231: hypothetical protein phiC2p59; PP_01574; phage(gi134287391)	2e-20
17	1709294..1709437	hypothetical; PP_01575	0.0
18	1709508..1709945	PHAGE_Entero_phiFL4A_NC_013644: hypothetical protein; PP_01576; phage(gi281416448)	2e-08
19	1709957..1711123	PHAGE_Staphy_YMC/09/04/R1988_NC_022758: hypothetical protein; PP_01577; phage(gi557308097)	1e-100
20	1711138..1711473	hypothetical protein H04402_02629 [Clostridium botulinum H04402 065] gi|387818822|ref|YP_005679169.1|; PP_01578	6e-08
21	1711526..1712098	PHAGE_Bacill_CP_51_NC_025423: N/A; PP_01579; phage(gi725949688)	7e-06
22	1712121..1712693	PHAGE_Crocei_P2559Y_NC_023614: hypothetical protein; PP_01580; phage(gi589893852)	2e-53
23	1712693..1714651	PHAGE_Bacill_PBC1_NC_017976: DNA polymerase; PP_01581; phage(gi389060355)	0.0
24	1714663..1717080	PHAGE_Entero_phiFL4A_NC_013644: VirE domain protein; PP_01582; phage(gi281416460)	0.0
25	1717362..1717688	PHAGE_Staphy_2638A_NC_007051: ORF037; PP_01583; phage(gi66395482)	5e-15
26	1717718..1719007	PHAGE_Entero_phiFL4A_NC_013644: DNA helicase; PP_01584; phage(gi281416462)	2e-148
27	1719031..1719168	PHAGE_Clostr_phiMMP04_NC_019422: hypothetical protein; PP_01585; phage(gi414090486)	8e-05
28	1719161..1719640	PHAGE_Clostr_PhiS63_NC_017978: gp40; PP_01586; phage(gi388570666)	1e-40
29	1720126..1720362	PHAGE_Clostr_CDMH1_NC_024144: putative regulatory protein; PP_01587; phage(gi640884940)	2e-39
30	1720663..1721637	hypothetical protein CDR20291_1429 [Peptoclostridium difficile R20291] gi|260686793|ref|YP_003217926.1|; PP_01588	0.0
31	1721658..1722167	hypothetical protein CDR20291_1430 [Peptoclostridium difficile R20291] gi|260686794|ref|YP_003217927.1|; PP_01589	3e-89
32	1722238..1722930	PHAGE_Clostr_phiC2_NC_009231: putative terminase small subunit; PP_01590; phage(gi134287336)	5e-129
33	1722920..1724161	PHAGE_Clostr_phiC2_NC_009231: putative terminase large subunit; PP_01591; phage(gi134287337)	0.0
34	1724167..1725606	PHAGE_Clostr_phiC2_NC_009231: putative portal protein; PP_01592; phage(gi134287338)	0.0
35	1725596..1726993	PHAGE_Clostr_phiC2_NC_009231: putative head morphogenesis protein; PP_01593; phage(gi134287339)	0.0
36	1727008..1727208	PHAGE_Clostr_phiC2_NC_009231: hypothetical protein phiC2p05; PP_01594; phage(gi134287340)	4e-33
37	1727274..1727837	PHAGE_Clostr_phiC2_NC_009231: putative scaffold protein; PP_01595; phage(gi134287341)	7e-106
38	1727849..1728748	PHAGE_Clostr_phiC2_NC_009231: putative main capsid protein; PP_01596; phage(gi134287342)	2e-171
39	1728748..1728981	PHAGE_Clostr_phiC2_NC_009231: hypothetical protein phiC2p08; PP_01597; phage(gi134287343)	7e-36
40	1728991..1729392	PHAGE_Clostr_phiC2_NC_009231: hypothetical protein phiC2p09; PP_01598; phage(gi134287344)	1e-68
41	1729386..1729733	PHAGE_Clostr_phiC2_NC_009231: hypothetical protein phiC2p10; PP_01599; phage(gi134287345)	4e-58
42	1729733..1730158	PHAGE_Clostr_phiC2_NC_009231: hypothetical protein phiC2p11; PP_01600; phage(gi134287346)	2e-76
43	1730151..1730588	PHAGE_Clostr_phiC2_NC_009231: hypothetical protein phiC2p12; PP_01601; phage(gi134287347)	8e-73
44	1730581..1730757	PHAGE_Clostr_CDMH1_NC_024144: conserved hypothetical protein; PP_01602; phage(gi640884870)	1e-22
45	1730758..1732068	PHAGE_Clostr_phiC2_NC_009231: putative sheath tail protein; PP_01603; phage(gi134287348)	0.0
46	1732085..1732555	PHAGE_Clostr_phiC2_NC_009231: putative core tail; PP_01604; phage(gi134287349)	5e-74
47	1732627..1733067	PHAGE_Clostr_phiC2_NC_009231: hypothetical protein phiC2p16; PP_01605; phage(gi134287351)	3e-49
48	1733142..1733261	hypothetical; PP_01606	0.0
49	1735984..1736286	hypothetical; PP_01607	0.0
50	1736443..1736613	hypothetical protein HMPREF0946_00961 [Fusobacterium nucleatum subsp. vincentii 3_1_36A2] gi|534509622|ref|YP_008477252.1|; PP_01608	3e-08
51	1736741..1737583	PHAGE_Clostr_CDMH1_NC_024144: putative anti-repressor protein; PP_01609; phage(gi640884877)	5e-85
52	1737636..1737794	hypothetical; PP_01610	0.0
53	1738352..1739134	PHAGE_Clostr_CDMH1_NC_024144: conserved hypothetical protein; PP_01611; phage(gi640884878)	3e-61
54	1739198..1741549	PHAGE_Clostr_phiC2_NC_009231: putative tail tape measure protein; PP_01612; phage(gi134287355)	0.0
55	1741565..1742254	PHAGE_Clostr_phiC2_NC_009231: putative LysM; PP_01613; phage(gi134287356)	3e-106
56	1742247..1744211	PHAGE_Clostr_phiC2_NC_009231: putative hydrolase; PP_01614; phage(gi134287357)	0.0
57	1744225..1744485	PHAGE_Clostr_phiC2_NC_009231: hypothetical protein phiC2p23; PP_01615; phage(gi134287358)	1e-39
58	1744490..1744909	PHAGE_Clostr_CDMH1_NC_024144: conserved hypothetical protein (XkdS-like); PP_01616; phage(gi640884883)	5e-68
59	1744910..1745959	PHAGE_Clostr_phiC2_NC_009231: hypothetical protein phiC2p25; PP_01617; phage(gi134287359)	0.0
60	1745952..1746569	PHAGE_Clostr_phiC2_NC_009231: hypothetical protein phiC2p26; PP_01618; phage(gi134287360)	2e-114
61	1746581..1747573	PHAGE_Clostr_phiC2_NC_009231: putative tail fiber protein; PP_01619; phage(gi134287361)	9e-179
62	1747588..1749240	PHAGE_Clostr_phiCD27_NC_011398: hypothetical protein phiCD27_gp26; PP_01620; phage(gi209901263)	0.0
63	1749265..1749612	PHAGE_Clostr_phiC2_NC_009231: hypothetical protein phiC2p29; PP_01621; phage(gi134287362)	2e-50
64	1749624..1749794	hypothetical protein CLL_A2244 [Clostridium botulinum B str. Eklund 17B (NRP)] gi|187933216|ref|YP_001886433.1|; PP_01622	8e-05
65	1749828..1750019	PHAGE_Clostr_phiC2_NC_009231: hypothetical protein phiC2p30; PP_01623; phage(gi134287363)	2e-24
66	1750032..1750619	PHAGE_Clostr_phiC2_NC_009231: hypothetical protein phiC2p32; PP_01624; phage(gi134287365)	3e-27
67	1750632..1750937	PHAGE_Clostr_phiC2_NC_009231: hypothetical protein phiC2p33; PP_01625; phage(gi134287366)	4e-46
68	1750937..1751119	PHAGE_Clostr_phiC2_NC_009231: hypothetical protein phiC2p34; PP_01626; phage(gi134287367)	8e-24
69	1751155..1751385	PHAGE_Clostr_phiC2_NC_009231: hypothetical protein phiC2p35; PP_01627; phage(gi134287368)	8e-37
70	1751405..1751662	PHAGE_Clostr_phiC2_NC_009231: holin; PP_01628; phage(gi134287369)	2e-40
71	1751923..1752786	PHAGE_Clostr_phiC2_NC_009231: putative abortive infection bacteriophage resistance protein ORF 37; PP_01629; phage(gi134287370)	8e-166
72	1752865..1753677	PHAGE_Clostr_phiC2_NC_009231: putative amidase/endolysin; PP_01630; phage(gi134287371)	3e-143
73	1753771..1756170	PHAGE_Amsact_moorei_entomopoxvirus__L__NC_002520: Possible surface protein; PP_01631; phage(gi9964577)	3e-22
74	complement(1756212..1756397)	PHAGE_Clostr_phiCD6356_NC_015262: hypothetical protein; PP_01632; phage(gi326536880)	2e-10
75	complement(1756626..1756754)	PHAGE_Clostr_phiMMP04_NC_019422: hypothetical protein; PP_01633; phage(gi414090472)	3e-10
76	1757059..1757086	attR tagaataatattacaacttaagtaaata	0.0
Region 4, Length 27.8kb, PHASTscore for the region: 60, total CDS: 20, Possible Phage prediction: PHAGE_Clostr_phiC2_NC_009231, GC content: 27.6%
#	CDS_POSITION	BLAST_HIT	E-VALUE
1	2511849..2511861	attL attttacaatttt	0.0
2	complement(2512918..2513664)	PHAGE_Clostr_phiC2_NC_009231: putative amidase/endolysin; PP_02316; phage(gi134287371)	6e-28
3	complement(2513664..2513921)	PHAGE_Clostr_phiC2_NC_009231: holin; PP_02317; phage(gi134287369)	2e-34
4	complement(2513941..2514171)	PHAGE_Clostr_phiC2_NC_009231: hypothetical protein phiC2p35; PP_02318; phage(gi134287368)	2e-33
5	complement(2514229..2515776)	PHAGE_Clostr_phiCD27_NC_011398: hypothetical protein phiCD27_gp26; PP_02319; phage(gi209901263)	0.0
6	complement(2515911..2516093)	PHAGE_Clostr_phiC2_NC_009231: hypothetical protein phiC2p34; PP_02320; phage(gi134287367)	7e-22
7	complement(2516173..2516385)	PHAGE_Clostr_phiC2_NC_009231: hypothetical protein phiC2p29; PP_02321; phage(gi134287362)	2e-24
8	complement(2516399..2517892)	PHAGE_Clostr_phiMMP04_NC_019422: hypothetical protein; PP_02322; phage(gi414090464)	3e-115
9	complement(2517908..2518255)	PHAGE_Clostr_phiC2_NC_009231: putative tail fiber protein; PP_02323; phage(gi134287361)	9e-12
10	complement(2518243..2519664)	PHAGE_Clostr_phiC2_NC_009231: hypothetical protein phiC2p25; PP_02324; phage(gi134287359)	1e-155
11	2519927..2520361	hypothetical; PP_02325	0.0
12	complement(2520449..2522008)	PHAGE_Bacill_0305phi8_36_NC_009760: low copy number virion structural protein; PP_02326; phage(gi156564190)	3e-07
13	2522213..2522653	PHAGE_Clostr_phiC2_NC_009231: putative integrase; PP_02327; phage(gi134287379)	3e-48
14	2522695..2523354	PHAGE_Clostr_phiC2_NC_009231: putative integrase; PP_02328; phage(gi134287379)	1e-55
15	complement(2523991..2524167)	PHAGE_Clostr_phiC2_NC_009231: putative transcriptional regulator; PP_02329; phage(gi134287378)	7e-12
16	complement(2524322..2524699)	PHAGE_Clostr_phiC2_NC_009231: putative transcriptional regulator; PP_02330; phage(gi134287377)	3e-49
17	complement(2525259..2525447)	hypothetical protein CDR20291_2193 [Peptoclostridium difficile R20291] gi|260687544|ref|YP_003218678.1|; PP_02331	1e-25
18	2525608..2525958	hypothetical protein CDR20291_2194 [Peptoclostridium difficile R20291] gi|260687545|ref|YP_003218679.1|; PP_02332	1e-56
19	2525960..2526160	PHAGE_Paenib_Davies_NC_022980: XRE family transcriptional regulator; PP_02333; phage(gi609217249)	5e-06
20	2526483..2526659	hypothetical protein CDR20291_1271 [Peptoclostridium difficile R20291] gi|260686636|ref|YP_003217769.1|; PP_02334	5e-25
21	2526883..2527083	PHAGE_Lactoc_bIL312_NC_002671: Csp; PP_02335; phage(gi13095918)	1e-20
22	2539709..2539721	attR attttacaatttt	0.0

## Sheet: Cdiff22.1
	Details of PHAST search of C.difficile 22.1 genome with scaffold sequences tiled against reference C.doffocile CF5 genome
	Hits against Virus and prophage DB
	Hits against Bacterial DB or GenBank file
Region 1,Length 17.6kb, PHASTscore for the region:20, total CDS: 17, Possible Phage prediction:PHAGE_Prochl_P_SSM2_NC_006883, GC content: 29.8%
#	CDS_POSITION	BLAST_HIT	E-VALUE
1	255300..255998	PHAGE_Synech_S_MbCM100_NC_023584: phosphoribosylaminoimidazole-succinocarboxamide synthase; PP_00242; phage(gi589891752)	2e-48
2	256010..257377	PHAGE_Parame_bursaria_Chlorella_virus_FR483_NC_008603: hypothetical protein FR483_N035R; PP_00243; phage(gi155370133)	9e-22
3	257371..258447	PHAGE_Synech_S_CAM8_NC_021530: phosphoribosylaminoimidazole synthetase; PP_00244; phage(gi514050953)	1e-65
4	258441..259034	PHAGE_Synech_S_SKS1_NC_020851: cyanobacterial phosphoribosylglycinamide formyltransferase; PP_00245; phage(gi472340960)	5e-28
5	259027..260559	PHAGE_Prochl_P_SSM2_NC_006883: 5-aminoimidazole-4-carboxamide ribonucleotide formyltransferase/IMP cyclohydrolase; PP_00246; phage(gi61806062)	5e-61
6	260570..261820	phosphoribosylamine--glycine ligase [Peptoclostridium difficile R20291] gi|260685596|ref|YP_003216729.1|; PP_00247	0.0
7	261845..265651	PHAGE_Microb_Min1_NC_009603: putative phosphoribosyl formylglycinamidine (FGAM) synthase II; PP_00248; phage(gi149882852)	6e-34
8	265852..266724	PHAGE_Entero_phi92_NC_023693: N/A; PP_00249; phage(gi726646997)	3e-39
9	266834..267703	PHAGE_Entero_phi92_NC_023693: N/A; PP_00250; phage(gi726646999)	3e-98
10	267753..268310	PHAGE_Entero_phi92_NC_023693: N/A; PP_00251; phage(gi726646998)	4e-49
11	268346..269329	PHAGE_Entero_phi92_NC_023693: N/A; PP_00252; phage(gi726647000)	8e-80
12	269368..270036	PHAGE_Bacill_Pony_NC_022770: endolysin; PP_00253; phage(gi568191551)	1e-22
13	270045..270473	hypothetical protein CDR20291_0228 [Peptoclostridium difficile R20291] gi|260685603|ref|YP_003216736.1|; PP_00254	3e-67
14	270497..270811	flagellar motor switch protein [Peptoclostridium difficile R20291] gi|260685604|ref|YP_003216737.1|; PP_00255	1e-48
15	270963..271238	negative regulator of flagellin synthesis (anti-sigma-d factor) [Peptoclostridium difficile R20291] gi|260685605|ref|YP_003216738.1|; PP_00256	1e-36
16	271243..271659	flagellar biosynthesis protein [Peptoclostridium difficile R20291] gi|260685606|ref|YP_003216739.1|; PP_00257	4e-66
17	271677..272987	PHAGE_Melano_sanguinipes_entomopoxvirus_NC_001993: ORF MSV156 hypothetical protein; PP_00258; phage(gi9631364)	5e-09
Region 2, Length 27.2kb, PHASTscore for the region: 20, total CDS: 29, Possible Phage prediction :PHAGE_Clostr_phi_CD119_NC_007917, GC content: 27.9%
#	CDS_POSITION	BLAST_HIT	E-VALUE
1	1462441..1462641	PHAGE_Lactoc_bIL312_NC_002671: Csp; PP_01335; phage(gi13095918)	9e-17
2	1463062..1463490	regulatory protein [Peptoclostridium difficile R20291] gi|260686563|ref|YP_003217696.1|; PP_01336	4e-77
3	complement(1463633..1464388)	peptidyl-prolyl isomerase [Peptoclostridium difficile R20291] gi|260686564|ref|YP_003217697.1|; PP_01337	2e-136
4	complement(1465089..1465595)	PHAGE_Clostr_phiCD27_NC_011398: hypothetical protein phiCD27_gp43; PP_01338; phage(gi209901280)	5e-10
5	complement(1465677..1465997)	PHAGE_Clostr_CDMH1_NC_024144: putative repressor protein; PP_01339; phage(gi640884900)	1e-13
6	1466166..1466363	PHAGE_Paenib_Davies_NC_022980: XRE family transcriptional regulator; PP_01340; phage(gi609217249)	9e-07
7	1466467..1466907	PHAGE_Clostr_phi_CD119_NC_007917: hypothetical protein CDBPCV119_gp73; PP_01341; phage(gi90592709)	1e-37
8	1467156..1467599	PHAGE_Clostr_phi_CD119_NC_007917: hypothetical protein CDBPCV119_gp13; PP_01342; phage(gi90592649)	2e-23
9	1467604..1468668	PHAGE_Clostr_phi_CD119_NC_007917: XkdK protein; PP_01343; phage(gi90592650)	4e-91
10	1468682..1469110	PHAGE_Clostr_phi_CD119_NC_007917: XkdM protein; PP_01344; phage(gi90592651)	2e-31
11	1469224..1469670	PHAGE_Clostr_phi_CD119_NC_007917: XkdN protein; PP_01345; phage(gi90592652)	5e-15
12	1469697..1469864	hypothetical protein CDR20291_1209 [Peptoclostridium difficile R20291] gi|260686574|ref|YP_003217707.1|; PP_01346	1e-25
13	1469864..1472263	PHAGE_Clostr_phiMMP04_NC_019422: tail tape measure; PP_01347; phage(gi414090455)	9e-23
14	1472263..1472685	PHAGE_Clostr_phi_CD119_NC_007917: XkdP protein; PP_01348; phage(gi90592656)	4e-16
15	1472967..1474499	PHAGE_Clostr_phi_CD119_NC_007917: XkdQ protein; PP_01349; phage(gi90592659)	2e-105
16	1474515..1474841	PHAGE_Clostr_phi_CD119_NC_007917: hypothetical protein CDBPCV119_gp25; PP_01350; phage(gi90592661)	2e-51
17	1474841..1475269	PHAGE_Clostr_phi_CD119_NC_007917: XkdS protein; PP_01351; phage(gi90592662)	5e-58
18	1475262..1476314	PHAGE_Clostr_phi_CD119_NC_007917: XkdT protein; PP_01352; phage(gi90592663)	6e-139
19	1476311..1477009	PHAGE_Clostr_phi_CD119_NC_007917: hypothetical protein CDBPCV119_gp28; PP_01353; phage(gi90592664)	8e-53
20	1477010..1477996	PHAGE_Clostr_phi_CD119_NC_007917: hypothetical protein CDBPCV119_gp29; PP_01354; phage(gi90592665)	6e-30
21	1478018..1483249	PHAGE_Escher_121Q_NC_025447: N/A; PP_01355; phage(gi712914440)	7e-18
22	1483266..1483619	hypothetical protein CDR20291_1219 [Peptoclostridium difficile R20291] gi|260686584|ref|YP_003217717.1|; PP_01356	2e-12
23	1483882..1484142	PHAGE_Clostr_phiCD38_2_NC_015568: putative holin; PP_01357; phage(gi333798129)	6e-37
24	complement(1484353..1484808)	hypothetical protein CDR20291_1221 [Peptoclostridium difficile R20291] gi|260686586|ref|YP_003217719.1|; PP_01358	1e-78
25	complement(1485036..1485455)	PHAGE_Clostr_phi_CD119_NC_007917: RepR; putative repressor; PP_01359; phage(gi90592681)	5e-07
26	1485754..1485963	PHAGE_Bacill_BCJA1c_NC_006557: cro; PP_01360; phage(gi56694875)	6e-08
27	1485995..1486204	hypothetical protein CDR20291_1224 [Peptoclostridium difficile R20291] gi|260686589|ref|YP_003217722.1|; PP_01361	9e-33
28	complement(1486421..1486819)	PHAGE_Lister_LP_030_3_NC_024384: C1-like repressor; PP_01362; phage(gi658607693)	2e-08
29	complement(1487240..1489732)	PHAGE_Melano_sanguinipes_entomopoxvirus_NC_001993: ORF MSV156 hypothetical protein; PP_01363; phage(gi9631364)	5e-11
Region 3, Length 56.8kb, PHASTscore for the region: 140, total CDS: 74, Possible Phage prediction:PHAGE_Clostr_phiC2_NC_009231, GC content: 28.8%
#	CDS_POSITION	BLAST_HIT	E-VALUE
1	1703858..1705546	PHAGE_Ostreo_2_NC_014789: putative acetolactate synthase large subunit; PP_01556; phage(gi314055125)	6e-60
2	1705692..1705719	attL tagaataatattacaacttaagtaaata	0.0
3	complement(1705904..1707034)	PHAGE_Clostr_phiC2_NC_009231: putative integrase; PP_01557; phage(gi134287379)	6e-138
4	complement(1707274..1707780)	PHAGE_Clostr_phiCD27_NC_011398: hypothetical protein phiCD27_gp43; PP_01558; phage(gi209901280)	5e-09
5	complement(1707857..1708405)	PHAGE_Clostr_phiC2_NC_009231: putative repressor; PP_01559; phage(gi134287382)	6e-19
6	complement(1708417..1708758)	PHAGE_Clostr_phiC2_NC_009231: putative repressor; PP_01560; phage(gi134287382)	3e-11
7	1708935..1709138	PHAGE_Strept_20617_NC_023503: cro-repressor; PP_01561; phage(gi588295085)	6e-07
8	1709150..1709287	hypothetical protein CDR20291_1419 [Peptoclostridium difficile R20291] gi|260686783|ref|YP_003217916.1|; PP_01562	1e-11
9	1709315..1709995	PHAGE_Staphy_88_NC_007063: ORF019; PP_01563; phage(gi66396351)	9e-49
10	1710044..1710172	hypothetical; PP_01564	0.0
11	complement(1710174..1710353)	PHAGE_Clostr_phiC2_NC_009231: hypothetical protein phiC2p53; PP_01565; phage(gi134287385)	2e-16
12	1710489..1710668	PHAGE_Clostr_phiC2_NC_009231: hypothetical protein phiC2p54; PP_01566; phage(gi134287386)	5e-09
13	1710661..1711464	PHAGE_Clostr_CDMH1_NC_024144: putative anti-repressor protein; PP_01567; phage(gi640884902)	3e-97
14	1711505..1712113	hypothetical protein CD196_1444 [Peptoclostridium difficile CD196] gi|260683187|ref|YP_003214472.1|; PP_01568	5e-113
15	1712261..1712431	hypothetical; PP_01569	0.0
16	1712593..1712985	PHAGE_Clostr_phiC2_NC_009231: hypothetical protein phiC2p59; PP_01570; phage(gi134287391)	2e-20
17	1712972..1713115	hypothetical; PP_01571	0.0
18	1713186..1713623	PHAGE_Entero_phiFL4A_NC_013644: hypothetical protein; PP_01572; phage(gi281416448)	2e-08
19	1713635..1714801	PHAGE_Staphy_YMC/09/04/R1988_NC_022758: hypothetical protein; PP_01573; phage(gi557308097)	1e-100
20	1714816..1715151	hypothetical protein H04402_02629 [Clostridium botulinum H04402 065] gi|387818822|ref|YP_005679169.1|; PP_01574	6e-08
21	1715204..1715776	PHAGE_Bacill_CP_51_NC_025423: N/A; PP_01575; phage(gi725949688)	7e-06
22	1715799..1716371	PHAGE_Crocei_P2559Y_NC_023614: hypothetical protein; PP_01576; phage(gi589893852)	2e-53
23	1716371..1718329	PHAGE_Bacill_PBC1_NC_017976: DNA polymerase; PP_01577; phage(gi389060355)	0.0
24	1718341..1720758	PHAGE_Entero_phiFL4A_NC_013644: VirE domain protein; PP_01578; phage(gi281416460)	0.0
25	1721040..1721366	PHAGE_Staphy_2638A_NC_007051: ORF037; PP_01579; phage(gi66395482)	5e-15
26	1721396..1722685	PHAGE_Entero_phiFL4A_NC_013644: DNA helicase; PP_01580; phage(gi281416462)	2e-148
27	1722709..1722846	PHAGE_Clostr_phiMMP04_NC_019422: hypothetical protein; PP_01581; phage(gi414090486)	8e-05
28	1722839..1723318	PHAGE_Clostr_PhiS63_NC_017978: gp40; PP_01582; phage(gi388570666)	1e-40
29	1723804..1724040	PHAGE_Clostr_CDMH1_NC_024144: putative regulatory protein; PP_01583; phage(gi640884940)	2e-39
30	1724341..1725315	hypothetical protein CDR20291_1429 [Peptoclostridium difficile R20291] gi|260686793|ref|YP_003217926.1|; PP_01584	0.0
31	1725336..1725845	hypothetical protein CDR20291_1430 [Peptoclostridium difficile R20291] gi|260686794|ref|YP_003217927.1|; PP_01585	3e-89
32	1725916..1726608	PHAGE_Clostr_phiC2_NC_009231: putative terminase small subunit; PP_01586; phage(gi134287336)	5e-129
33	1726598..1727839	PHAGE_Clostr_phiC2_NC_009231: putative terminase large subunit; PP_01587; phage(gi134287337)	0.0
34	1727845..1729284	PHAGE_Clostr_phiC2_NC_009231: putative portal protein; PP_01588; phage(gi134287338)	0.0
35	1729274..1730671	PHAGE_Clostr_phiC2_NC_009231: putative head morphogenesis protein; PP_01589; phage(gi134287339)	0.0
36	1730686..1730886	PHAGE_Clostr_phiC2_NC_009231: hypothetical protein phiC2p05; PP_01590; phage(gi134287340)	4e-33
37	1730952..1731515	PHAGE_Clostr_phiC2_NC_009231: putative scaffold protein; PP_01591; phage(gi134287341)	7e-106
38	1731527..1732426	PHAGE_Clostr_phiC2_NC_009231: putative main capsid protein; PP_01592; phage(gi134287342)	2e-171
39	1732426..1732659	PHAGE_Clostr_phiC2_NC_009231: hypothetical protein phiC2p08; PP_01593; phage(gi134287343)	7e-36
40	1732669..1733070	PHAGE_Clostr_phiC2_NC_009231: hypothetical protein phiC2p09; PP_01594; phage(gi134287344)	1e-68
41	1733064..1733411	PHAGE_Clostr_phiC2_NC_009231: hypothetical protein phiC2p10; PP_01595; phage(gi134287345)	4e-58
42	1733411..1733836	PHAGE_Clostr_phiC2_NC_009231: hypothetical protein phiC2p11; PP_01596; phage(gi134287346)	2e-76
43	1733829..1734266	PHAGE_Clostr_phiC2_NC_009231: hypothetical protein phiC2p12; PP_01597; phage(gi134287347)	8e-73
44	1734259..1734435	PHAGE_Clostr_CDMH1_NC_024144: conserved hypothetical protein; PP_01598; phage(gi640884870)	1e-22
45	1734436..1735746	PHAGE_Clostr_phiC2_NC_009231: putative sheath tail protein; PP_01599; phage(gi134287348)	0.0
46	1735763..1736233	PHAGE_Clostr_phiC2_NC_009231: putative core tail; PP_01600; phage(gi134287349)	5e-74
47	1736305..1736745	PHAGE_Clostr_phiC2_NC_009231: hypothetical protein phiC2p16; PP_01601; phage(gi134287351)	3e-49
48	1736820..1736939	hypothetical; PP_01602	0.0
49	1739662..1739964	hypothetical; PP_01603	0.0
50	1740121..1740291	hypothetical protein HMPREF0946_00961 [Fusobacterium nucleatum subsp. vincentii 3_1_36A2] gi|534509622|ref|YP_008477252.1|; PP_01604	3e-08
51	1740419..1741261	PHAGE_Clostr_CDMH1_NC_024144: putative anti-repressor protein; PP_01605; phage(gi640884877)	5e-85
52	1741314..1741472	hypothetical; PP_01606	0.0
53	1742030..1742812	PHAGE_Clostr_CDMH1_NC_024144: conserved hypothetical protein; PP_01607; phage(gi640884878)	3e-61
54	1742876..1745227	PHAGE_Clostr_phiC2_NC_009231: putative tail tape measure protein; PP_01608; phage(gi134287355)	0.0
55	1745243..1745932	PHAGE_Clostr_phiC2_NC_009231: putative LysM; PP_01609; phage(gi134287356)	3e-106
56	1745925..1747889	PHAGE_Clostr_phiC2_NC_009231: putative hydrolase; PP_01610; phage(gi134287357)	0.0
57	1747903..1748163	PHAGE_Clostr_phiC2_NC_009231: hypothetical protein phiC2p23; PP_01611; phage(gi134287358)	1e-39
58	1748168..1748587	PHAGE_Clostr_CDMH1_NC_024144: conserved hypothetical protein (XkdS-like); PP_01612; phage(gi640884883)	5e-68
59	1748588..1749637	PHAGE_Clostr_phiC2_NC_009231: hypothetical protein phiC2p25; PP_01613; phage(gi134287359)	0.0
60	1749630..1750247	PHAGE_Clostr_phiC2_NC_009231: hypothetical protein phiC2p26; PP_01614; phage(gi134287360)	2e-114
61	1750259..1751251	PHAGE_Clostr_phiC2_NC_009231: putative tail fiber protein; PP_01615; phage(gi134287361)	9e-179
62	1751266..1752918	PHAGE_Clostr_phiCD27_NC_011398: hypothetical protein phiCD27_gp26; PP_01616; phage(gi209901263)	0.0
63	1752943..1753290	PHAGE_Clostr_phiC2_NC_009231: hypothetical protein phiC2p29; PP_01617; phage(gi134287362)	2e-50
64	1753302..1753472	hypothetical protein CLL_A2244 [Clostridium botulinum B str. Eklund 17B (NRP)] gi|187933216|ref|YP_001886433.1|; PP_01618	8e-05
65	1753506..1753697	PHAGE_Clostr_phiC2_NC_009231: hypothetical protein phiC2p30; PP_01619; phage(gi134287363)	2e-24
66	1753710..1754297	PHAGE_Clostr_phiC2_NC_009231: hypothetical protein phiC2p32; PP_01620; phage(gi134287365)	3e-27
67	1754310..1754615	PHAGE_Clostr_phiC2_NC_009231: hypothetical protein phiC2p33; PP_01621; phage(gi134287366)	4e-46
68	1754615..1754797	PHAGE_Clostr_phiC2_NC_009231: hypothetical protein phiC2p34; PP_01622; phage(gi134287367)	8e-24
69	1754833..1755063	PHAGE_Clostr_phiC2_NC_009231: hypothetical protein phiC2p35; PP_01623; phage(gi134287368)	8e-37
70	1755083..1755340	PHAGE_Clostr_phiC2_NC_009231: holin; PP_01624; phage(gi134287369)	2e-40
71	1755601..1756464	PHAGE_Clostr_phiC2_NC_009231: putative abortive infection bacteriophage resistance protein ORF 37; PP_01625; phage(gi134287370)	8e-166
72	1756543..1757355	PHAGE_Clostr_phiC2_NC_009231: putative amidase/endolysin; PP_01626; phage(gi134287371)	3e-143
73	1757449..1759848	PHAGE_Amsact_moorei_entomopoxvirus__L__NC_002520: Possible surface protein; PP_01627; phage(gi9964577)	3e-22
74	complement(1759890..1760075)	PHAGE_Clostr_phiCD6356_NC_015262: hypothetical protein; PP_01628; phage(gi326536880)	2e-10
75	complement(1760304..1760432)	PHAGE_Clostr_phiMMP04_NC_019422: hypothetical protein; PP_01629; phage(gi414090472)	3e-10
76	1760737..1760764	attR tagaataatattacaacttaagtaaata	0.0
Region 4, Length 27.8kb, PHASTscore for the region: 60, total CDS: 20, Possible Phage prediction: PHAGE_Clostr_phiC2_NC_009231, GC content: 27.6%
#	CDS_POSITION	BLAST_HIT	E-VALUE
1	2515151..2515163	attL attttacaatttt	0.0
2	complement(2516220..2516966)	PHAGE_Clostr_phiC2_NC_009231: putative amidase/endolysin; PP_02317; phage(gi134287371)	6e-28
3	complement(2516966..2517223)	PHAGE_Clostr_phiC2_NC_009231: holin; PP_02318; phage(gi134287369)	2e-34
4	complement(2517243..2517473)	PHAGE_Clostr_phiC2_NC_009231: hypothetical protein phiC2p35; PP_02319; phage(gi134287368)	2e-33
5	complement(2517531..2519078)	PHAGE_Clostr_phiCD27_NC_011398: hypothetical protein phiCD27_gp26; PP_02320; phage(gi209901263)	0.0
6	complement(2519213..2519395)	PHAGE_Clostr_phiC2_NC_009231: hypothetical protein phiC2p34; PP_02321; phage(gi134287367)	7e-22
7	complement(2519475..2519687)	PHAGE_Clostr_phiC2_NC_009231: hypothetical protein phiC2p29; PP_02322; phage(gi134287362)	2e-24
8	complement(2519701..2521194)	PHAGE_Clostr_phiMMP04_NC_019422: hypothetical protein; PP_02323; phage(gi414090464)	3e-115
9	complement(2521210..2521557)	PHAGE_Clostr_phiC2_NC_009231: putative tail fiber protein; PP_02324; phage(gi134287361)	9e-12
10	complement(2521545..2522966)	PHAGE_Clostr_phiC2_NC_009231: hypothetical protein phiC2p25; PP_02325; phage(gi134287359)	1e-155
11	2523229..2523663	hypothetical; PP_02326	0.0
12	complement(2523751..2525310)	PHAGE_Bacill_0305phi8_36_NC_009760: low copy number virion structural protein; PP_02327; phage(gi156564190)	3e-07
13	2525515..2525955	PHAGE_Clostr_phiC2_NC_009231: putative integrase; PP_02328; phage(gi134287379)	3e-48
14	2525997..2526656	PHAGE_Clostr_phiC2_NC_009231: putative integrase; PP_02329; phage(gi134287379)	1e-55
15	complement(2527293..2527469)	PHAGE_Clostr_phiC2_NC_009231: putative transcriptional regulator; PP_02330; phage(gi134287378)	7e-12
16	complement(2527624..2528001)	PHAGE_Clostr_phiC2_NC_009231: putative transcriptional regulator; PP_02331; phage(gi134287377)	3e-49
17	complement(2528561..2528749)	hypothetical protein CDR20291_2193 [Peptoclostridium difficile R20291] gi|260687544|ref|YP_003218678.1|; PP_02332	1e-25
18	2528910..2529260	hypothetical protein CDR20291_2194 [Peptoclostridium difficile R20291] gi|260687545|ref|YP_003218679.1|; PP_02333	1e-56
19	2529262..2529462	PHAGE_Paenib_Davies_NC_022980: XRE family transcriptional regulator; PP_02334; phage(gi609217249)	5e-06
20	2529785..2529961	hypothetical protein CDR20291_1271 [Peptoclostridium difficile R20291] gi|260686636|ref|YP_003217769.1|; PP_02335	5e-25
21	2530185..2530385	PHAGE_Lactoc_bIL312_NC_002671: Csp; PP_02336; phage(gi13095918)	1e-20
22	2543011..2543023	attR attttacaatttt	0.0
