# Supplementary material for: Comparative genomic analysis of toxin-negative strains of Clostridium difficile from humans and animals with symptoms of gastrointestinal disease
Source: BMC Microbiol. 2016 Mar 12;16:41. doi: 10.1186/s12866-016-0653-3 (PMC4789261; doi:10.1186/s12866-016-0653-3)
Supplement: Additional file 5: Table S6. — Sheet 1 = Comparative BLASTp analysis of 4 genomes, Sheet 2 = Alignment of scaffold 11.1 of genome P29 against C. difficile CD630 genome. (XLSX 682 kb) [file 12866_2016_653_MOESM5_ESM.xlsx]

## Sheet: Sheet1
Contig	Gene	Length	C_diffP29_Gene id	C_diffP29_function	Hit	Contig	Gene	C_diff19.3_Gene id	percent identity C_diff19.3	Hit	Contig	Gene	C_diff5.3_Gene id	percent identity C_diff5.3	Hit	Contig	Gene	C_diffH3_Gene id	percent identity C_diffH3
1	1	96	fig|1440056.4.peg.1	PTS system, IIB component	bi	33	2663	fig|6666666.71924.peg.2663	96.84	bi	10	2889	fig|6666666.71923.peg.2889	100	bi	40	3780	fig|6666666.72094.peg.3780	100
1	2	640	fig|1440056.4.peg.2	FIG00517988: hypothetical protein	bi	33	2662	fig|6666666.71924.peg.2662	98.75	bi	10	2890	fig|6666666.71923.peg.2890	99.37	bi	40	3779	fig|6666666.72094.peg.3779	99.37
1	3	175	fig|1440056.4.peg.3	Cell division initiation protein	bi	33	2661	fig|6666666.71924.peg.2661	99.43	bi	10	2891	fig|6666666.71923.peg.2891	99.43	bi	40	3778	fig|6666666.72094.peg.3778	99.43
1	4	166	fig|1440056.4.peg.4	Phosphopantetheine adenylyltransferase (EC 2.7.7.3)	bi	33	2660	fig|6666666.71924.peg.2660	100	bi	10	2892	fig|6666666.71923.peg.2892	100	bi	40	3777	fig|6666666.72094.peg.3777	100
1	5	185	fig|1440056.4.peg.5	16S rRNA (guanine(966)-N(2))-methyltransferase (EC 2.1.1.171) ## SSU rRNA m(2)G966	bi	17	1992	fig|6666666.71924.peg.1992	100	bi	10	2893	fig|6666666.71923.peg.2893	100	bi	40	3776	fig|6666666.72094.peg.3776	100
1	6	687	fig|1440056.4.peg.6	ATP-dependent DNA helicase RecG (EC 3.6.1.-)	bi	17	1993	fig|6666666.71924.peg.1993	99.56	bi	10	2894	fig|6666666.71923.peg.2894	99.56	bi	40	3775	fig|6666666.72094.peg.3775	99.27
1	7	548	fig|1440056.4.peg.7	Dihydroxyacetone kinase family protein	bi	17	1994	fig|6666666.71924.peg.1994	100	bi	10	2895	fig|6666666.71923.peg.2895	99.45	bi	40	3774	fig|6666666.72094.peg.3774	99.45
1	8	117	fig|1440056.4.peg.8	FIG001802: Putative alkaline-shock protein	bi	17	1995	fig|6666666.71924.peg.1995	100	bi	10	2896	fig|6666666.71923.peg.2896	100	bi	40	3773	fig|6666666.72094.peg.3773	100
1	9	63	fig|1440056.4.peg.9	LSU ribosomal protein L28p	bi	17	1996	fig|6666666.71924.peg.1996	100	bi	10	2897	fig|6666666.71923.peg.2897	100	bi	40	3772	fig|6666666.72094.peg.3772	100
1	10	51	fig|1440056.4.peg.10	hypothetical protein	bi	17	1997	fig|6666666.71924.peg.1997	100	bi	10	2898	fig|6666666.71923.peg.2898	100	bi	40	3771	fig|6666666.72094.peg.3771	100
1	11	159	fig|1440056.4.peg.11	conserved hypothetical protein (partial)	bi	17	1998	fig|6666666.71924.peg.1998	100	bi	10	2899	fig|6666666.71923.peg.2899	98.73	bi	40	3770	fig|6666666.72094.peg.3770	98.73
1	12	254	fig|1440056.4.peg.12	Transcriptional activator tipA	bi	17	1999	fig|6666666.71924.peg.1999	99.6	bi	10	2900	fig|6666666.71923.peg.2900	95.24	bi	40	3769	fig|6666666.72094.peg.3769	94.84
1	13	643	fig|1440056.4.peg.13	FIG00513656: hypothetical protein	bi	17	2000	fig|6666666.71924.peg.2000	99.53	bi	10	2901	fig|6666666.71923.peg.2901	97.98	bi	40	3768	fig|6666666.72094.peg.3768	98.13
1	14	151	fig|1440056.4.peg.14	PTS system, fructose-specific IIA component / PTS system, fructose-specific IIB component (EC 2.7.1.69) / PTS system, fructose-specific IIC component	bi	17	2001	fig|6666666.71924.peg.2001	99.33	bi	10	2902	fig|6666666.71923.peg.2902	98	bi	40	3767	fig|6666666.72094.peg.3767	98
1	15	103	fig|1440056.4.peg.15	PTS system, fructose-specific IIB component (EC 2.7.1.69) / PTS system, fructose-specific IIC component (EC 2.7.1.69)	bi	17	2002	fig|6666666.71924.peg.2002	100	bi	10	2903	fig|6666666.71923.peg.2903	99.02	bi	40	3766	fig|6666666.72094.peg.3766	99.02
1	16	369	fig|1440056.4.peg.16	PTS system, fructose-specific IIBC component (EC 2.7.1.69)	bi	17	2003	fig|6666666.71924.peg.2003	99.73	bi	10	2904	fig|6666666.71923.peg.2904	96.2	bi	40	3765	fig|6666666.72094.peg.3765	98.37
1	17	893	fig|1440056.4.peg.17	Alpha-mannosidase (EC 3.2.1.24)	bi	17	2004	fig|6666666.71924.peg.2004	98.88	bi	10	2905	fig|6666666.71923.peg.2905	96.41	bi	40	3764	fig|6666666.72094.peg.3764	96.19
1	18	778	fig|1440056.4.peg.18	two-component sensor histidine kinase	bi	17	2005	fig|6666666.71924.peg.2005	99.1	bi	10	2907	fig|6666666.71923.peg.2907	93.69	bi	40	3763	fig|6666666.72094.peg.3763	93.31
1	19	239	fig|1440056.4.peg.19	two-component response regulator	bi	17	2006	fig|6666666.71924.peg.2006	100	bi	10	2908	fig|6666666.71923.peg.2908	99.58	bi	40	3762	fig|6666666.72094.peg.3762	99.58
1	20	219	fig|1440056.4.peg.20	FIG002003: Protein YdjA	bi	17	2007	fig|6666666.71924.peg.2007	100	bi	10	2909	fig|6666666.71923.peg.2909	100	bi	40	3761	fig|6666666.72094.peg.3761	99.54
1	21	210	fig|1440056.4.peg.21	5'-methylthioadenosine nucleosidase (EC 3.2.2.16) @ S-adenosylhomocysteine nucleosidase (EC 3.2.2.9)	bi	17	2008	fig|6666666.71924.peg.2008	99.52	bi	10	2910	fig|6666666.71923.peg.2910	98.56	bi	40	3760	fig|6666666.72094.peg.3760	99.04
1	22	214	fig|1440056.4.peg.22	Thiamin pyrophosphokinase (EC 2.7.6.2)	bi	17	2009	fig|6666666.71924.peg.2009	100	bi	10	2911	fig|6666666.71923.peg.2911	100	bi	40	3759	fig|6666666.72094.peg.3759	100
1	23	224	fig|1440056.4.peg.23	Ribulose-phosphate 3-epimerase (EC 5.1.3.1)	bi	17	2010	fig|6666666.71924.peg.2010	100	bi	10	2912	fig|6666666.71923.peg.2912	100	bi	40	3758	fig|6666666.72094.peg.3758	100
1	24	295	fig|1440056.4.peg.24	Ribosome small subunit-stimulated GTPase EngC	bi	17	2011	fig|6666666.71924.peg.2011	100	bi	10	2913	fig|6666666.71923.peg.2913	98.3	bi	40	3757	fig|6666666.72094.peg.3757	98.64
1	25	246	fig|1440056.4.peg.25	3-oxoacyl-[acyl-carrier protein] reductase (EC 1.1.1.100)	bi	17	2012	fig|6666666.71924.peg.2012	99.18	bi	10	2914	fig|6666666.71923.peg.2914	98.78	bi	40	3756	fig|6666666.72094.peg.3756	98.78
1	26	672	fig|1440056.4.peg.26	Serine/threonine protein kinase PrkC, regulator of stationary phase	bi	17	2013	fig|6666666.71924.peg.2013	99.85	bi	10	2915	fig|6666666.71923.peg.2915	98.77	bi	40	3755	fig|6666666.72094.peg.3755	98.96
1	27	251	fig|1440056.4.peg.27	Protein serine/threonine phosphatase PrpC, regulation of stationary phase	bi	17	2014	fig|6666666.71924.peg.2014	100	bi	10	2916	fig|6666666.71923.peg.2916	100	bi	40	3754	fig|6666666.72094.peg.3754	100
1	28	344	fig|1440056.4.peg.28	Ribosomal RNA large subunit methyltransferase N (EC 2.1.1.-)	bi	17	2015	fig|6666666.71924.peg.2015	100	bi	10	2917	fig|6666666.71923.peg.2917	100	bi	40	3753	fig|6666666.72094.peg.3753	100
1	29	442	fig|1440056.4.peg.29	Ribosomal RNA small subunit methyltransferase B (EC 2.1.1.-)	bi	17	2016	fig|6666666.71924.peg.2016	100	bi	10	2918	fig|6666666.71923.peg.2918	99.55	bi	40	3752	fig|6666666.72094.peg.3752	99.55
1	30	234	fig|1440056.4.peg.30	probable metal-dependent peptidase	bi	17	2017	fig|6666666.71924.peg.2017	100	bi	10	2919	fig|6666666.71923.peg.2919	99.57	bi	40	3751	fig|6666666.72094.peg.3751	100
1	31	251	fig|1440056.4.peg.31	FIG00513482: hypothetical protein	bi	17	2018	fig|6666666.71924.peg.2018	99.6	bi	10	2920	fig|6666666.71923.peg.2920	98.8	bi	40	3750	fig|6666666.72094.peg.3750	99.2
1	32	310	fig|1440056.4.peg.32	Methionyl-tRNA formyltransferase (EC 2.1.2.9)	bi	17	2019	fig|6666666.71924.peg.2019	100	bi	10	2921	fig|6666666.71923.peg.2921	99.68	bi	40	3749	fig|6666666.72094.peg.3749	100
1	33	147	fig|1440056.4.peg.33	Peptide deformylase (EC 3.5.1.88)	bi	17	2020	fig|6666666.71924.peg.2020	100	bi	10	2922	fig|6666666.71923.peg.2922	100	bi	40	3748	fig|6666666.72094.peg.3748	100
1	34	830	fig|1440056.4.peg.34	Helicase PriA essential for oriC/DnaA-independent DNA replication	bi	17	2021	fig|6666666.71924.peg.2021	99.52	bi	10	2923	fig|6666666.71923.peg.2923	99.76	bi	40	3747	fig|6666666.72094.peg.3747	99.76
1	35	400	fig|1440056.4.peg.35	Phosphopantothenoylcysteine decarboxylase (EC 4.1.1.36) / Phosphopantothenoylcysteine synthetase (EC 6.3.2.5)	bi	17	2022	fig|6666666.71924.peg.2022	100	bi	10	2924	fig|6666666.71923.peg.2924	98.75	bi	40	3746	fig|6666666.72094.peg.3746	99
1	36	89	fig|1440056.4.peg.36	DNA-directed RNA polymerase omega subunit (EC 2.7.7.6)	bi	17	2023	fig|6666666.71924.peg.2023	100	bi	10	2925	fig|6666666.71923.peg.2925	100	bi	40	3745	fig|6666666.72094.peg.3745	100
1	37	206	fig|1440056.4.peg.37	Guanylate kinase (EC 2.7.4.8)	bi	17	2024	fig|6666666.71924.peg.2024	100	bi	10	2926	fig|6666666.71923.peg.2926	100	bi	40	3744	fig|6666666.72094.peg.3744	100
1	38	294	fig|1440056.4.peg.38	Protein YicC	bi	17	2025	fig|6666666.71924.peg.2025	99.32	bi	10	2927	fig|6666666.71923.peg.2927	99.32	bi	40	3743	fig|6666666.72094.peg.3743	98.63
1	39	277	fig|1440056.4.peg.39	Diaminopimelate epimerase (EC 5.1.1.7)	bi	17	2026	fig|6666666.71924.peg.2026	100	bi	10	2928	fig|6666666.71923.peg.2928	99.28	bi	40	3742	fig|6666666.72094.peg.3742	99.28
1	40	345	fig|1440056.4.peg.40	Low-specificity L-threonine aldolase (EC 4.1.2.5)	bi	17	2027	fig|6666666.71924.peg.2027	99.71	bi	10	2929	fig|6666666.71923.peg.2929	99.71	bi	40	3741	fig|6666666.72094.peg.3741	99.71
1	41	592	fig|1440056.4.peg.41	Fibronectin/fibrinogen-binding protein	bi	17	2028	fig|6666666.71924.peg.2028	99.49	bi	10	2930	fig|6666666.71923.peg.2930	98.82	bi	40	3740	fig|6666666.72094.peg.3740	98.98
1	42	551	fig|1440056.4.peg.42	ABC transporter ATP-binding protein uup	bi	17	2029	fig|6666666.71924.peg.2029	99.09	bi	10	2931	fig|6666666.71923.peg.2931	97.45	bi	40	3739	fig|6666666.72094.peg.3739	97.45
1	43	404	fig|1440056.4.peg.43	Uracil permease	bi	17	2030	fig|6666666.71924.peg.2030	100	bi	10	2932	fig|6666666.71923.peg.2932	99.01	bi	40	3738	fig|6666666.72094.peg.3738	99.26
1	44	178	fig|1440056.4.peg.44	Uracil phosphoribosyltransferase (EC 2.4.2.9) / Pyrimidine operon regulatory protein PyrR	bi	17	2031	fig|6666666.71924.peg.2031	100	bi	10	2933	fig|6666666.71923.peg.2933	100	bi	40	3737	fig|6666666.72094.peg.3737	100
1	45	304	fig|1440056.4.peg.45	Ribosomal large subunit pseudouridine synthase D (EC 4.2.1.70)	bi	17	2032	fig|6666666.71924.peg.2032	100	bi	10	2934	fig|6666666.71923.peg.2934	99.01	bi	40	3736	fig|6666666.72094.peg.3736	98.68
1	46	125	fig|1440056.4.peg.46	Lipoprotein signal peptidase (EC 3.4.23.36)	bi	17	2033	fig|6666666.71924.peg.2033	100	bi	10	2935	fig|6666666.71923.peg.2935	98.39	bi	40	3735	fig|6666666.72094.peg.3735	97.58
1	47	260	fig|1440056.4.peg.47	Peptidoglycan N-acetylglucosamine deacetylase (EC 3.5.1.-)	bi	17	2034	fig|6666666.71924.peg.2034	100	bi	10	2936	fig|6666666.71923.peg.2936	96.91	bi	40	3734	fig|6666666.72094.peg.3734	97.3
1	48	161	fig|1440056.4.peg.48	DnaK suppressor protein	bi	17	2035	fig|6666666.71924.peg.2035	100	bi	10	2937	fig|6666666.71923.peg.2937	100	bi	40	3733	fig|6666666.72094.peg.3733	100
1	49	474	fig|1440056.4.peg.49	Carbon starvation protein A	bi	17	2036	fig|6666666.71924.peg.2036	100	bi	10	2938	fig|6666666.71923.peg.2938	99.58	bi	40	3732	fig|6666666.72094.peg.3732	99.15
1	50	257	fig|1440056.4.peg.50	Autolysis response regulater LytR	bi	17	2037	fig|6666666.71924.peg.2037	100	bi	10	2939	fig|6666666.71923.peg.2939	98.83	bi	40	3731	fig|6666666.72094.peg.3731	98.83
1	51	401	fig|1440056.4.peg.51	Autolysis histidine kinase LytS	bi	17	2038	fig|6666666.71924.peg.2038	100	bi	10	2940	fig|6666666.71923.peg.2940	99.25	bi	40	3730	fig|6666666.72094.peg.3730	99.25
1	52	267	fig|1440056.4.peg.52	Mobile element protein	uni	15	1891	fig|6666666.71924.peg.1891	97.92	-				0	bi	1	1	fig|6666666.72094.peg.1	98.11
1	53	106	fig|1440056.4.peg.53	hypothetical protein	-				0	-				0	bi	1	2	fig|6666666.72094.peg.2	99.05
1	54	334	fig|1440056.4.peg.54	Tryptophanyl-tRNA synthetase (EC 6.1.1.2)	bi	17	2039	fig|6666666.71924.peg.2039	100	bi	10	2941	fig|6666666.71923.peg.2941	98.8	bi	40	3728	fig|6666666.72094.peg.3728	99.1
1	55	233	fig|1440056.4.peg.55	5'-methylthioadenosine nucleosidase (EC 3.2.2.16) / S-adenosylhomocysteine nucleosidase (EC 3.2.2.9)	bi	17	2040	fig|6666666.71924.peg.2040	99.57	bi	10	2942	fig|6666666.71923.peg.2942	100	bi	40	3727	fig|6666666.72094.peg.3727	100
1	56	468	fig|1440056.4.peg.56	FIG00514869: hypothetical protein	bi	17	2041	fig|6666666.71924.peg.2041	99.79	bi	10	2943	fig|6666666.71923.peg.2943	99.79	bi	40	3726	fig|6666666.72094.peg.3726	99.79
1	57	359	fig|1440056.4.peg.57	Aminopeptidase YpdF (MP-, MA-, MS-, AP-, NP- specific)	bi	17	2042	fig|6666666.71924.peg.2042	100	bi	10	2944	fig|6666666.71923.peg.2944	99.72	bi	40	3725	fig|6666666.72094.peg.3725	100
1	58	281	fig|1440056.4.peg.58	DegV family protein	bi	17	2043	fig|6666666.71924.peg.2043	100	bi	10	2945	fig|6666666.71923.peg.2945	99.29	bi	40	3724	fig|6666666.72094.peg.3724	99.29
1	59	191	fig|1440056.4.peg.59	FIG00521363: hypothetical protein	bi	17	2044	fig|6666666.71924.peg.2044	100	bi	10	2946	fig|6666666.71923.peg.2946	98.95	bi	40	3723	fig|6666666.72094.peg.3723	98.95
1	60	91	fig|1440056.4.peg.60	Cobalt-zinc-cadmium resistance protein CzcD	bi	17	2045	fig|6666666.71924.peg.2045	100	bi	10	2947	fig|6666666.71923.peg.2947	100	bi	40	3722	fig|6666666.72094.peg.3722	100
1	61	267	fig|1440056.4.peg.61	Transporter	bi	17	2046	fig|6666666.71924.peg.2046	100	bi	10	2948	fig|6666666.71923.peg.2948	100	bi	40	3721	fig|6666666.72094.peg.3721	100
1	62	341	fig|1440056.4.peg.62	Mobile element protein	uni	15	1932	fig|6666666.71924.peg.1932	88.89	uni	1	1384	fig|6666666.71923.peg.1384	95.12	uni	31	2589	fig|6666666.72094.peg.2589	96.81
1	63	265	fig|1440056.4.peg.63	putative amino acid amidase	bi	12	1365	fig|6666666.71924.peg.1365	100	bi	1	351	fig|6666666.71923.peg.351	100	bi	38	3347	fig|6666666.72094.peg.3347	100
1	64	148	fig|1440056.4.peg.64	FIG00518930: hypothetical protein	bi	12	1366	fig|6666666.71924.peg.1366	100	bi	1	350	fig|6666666.71923.peg.350	100	bi	38	3346	fig|6666666.72094.peg.3346	100
1	65	429	fig|1440056.4.peg.65	L-fuco-beta-pyranose dehydrogenase (EC 1.1.1.122)	bi	12	1367	fig|6666666.71924.peg.1367	100	bi	1	349	fig|6666666.71923.peg.349	99.53	bi	38	3345	fig|6666666.72094.peg.3345	99.3
1	66	297	fig|1440056.4.peg.66	Permease of the drug/metabolite transporter (DMT) superfamily	bi	12	1368	fig|6666666.71924.peg.1368	100	bi	1	348	fig|6666666.71923.peg.348	99.66	bi	38	3344	fig|6666666.72094.peg.3344	99.66
1	67	115	fig|1440056.4.peg.67	RidA/YER057c/UK114 superfamily, group 2, YoaB-like protein	bi	12	1369	fig|6666666.71924.peg.1369	100	bi	1	347	fig|6666666.71923.peg.347	100	bi	38	3343	fig|6666666.72094.peg.3343	100
1	68	699	fig|1440056.4.peg.68	FIG00514348: hypothetical protein	bi	12	1370	fig|6666666.71924.peg.1370	99.71	bi	1	346	fig|6666666.71923.peg.346	97.28	bi	38	3342	fig|6666666.72094.peg.3342	97.56
1	69	387	fig|1440056.4.peg.69	FIG00517456: hypothetical protein	bi	12	1371	fig|6666666.71924.peg.1371	100	bi	1	345	fig|6666666.71923.peg.345	99.48	bi	38	3341	fig|6666666.72094.peg.3341	99.48
1	70	356	fig|1440056.4.peg.70	Muconate cycloisomerase (EC 5.5.1.1)	bi	12	1372	fig|6666666.71924.peg.1372	99.44	bi	1	344	fig|6666666.71923.peg.344	98.87	bi	38	3340	fig|6666666.72094.peg.3340	98.87
1	71	189	fig|1440056.4.peg.71	Transcriptional regulator, MerR family	bi	12	1373	fig|6666666.71924.peg.1373	100	bi	1	343	fig|6666666.71923.peg.343	99.47	bi	38	3339	fig|6666666.72094.peg.3339	99.47
1	72	329	fig|1440056.4.peg.72	Allophanate hydrolase 2 subunit 2 (EC 3.5.1.54)	bi	12	1374	fig|6666666.71924.peg.1374	100	bi	1	341	fig|6666666.71923.peg.341	98.78	bi	38	3337	fig|6666666.72094.peg.3337	98.78
1	73	232	fig|1440056.4.peg.73	Allophanate hydrolase 2 subunit 1 (EC 3.5.1.54)	bi	12	1375	fig|6666666.71924.peg.1375	100	bi	1	340	fig|6666666.71923.peg.340	99.13	bi	38	3336	fig|6666666.72094.peg.3336	99.57
1	74	407	fig|1440056.4.peg.74	Mn2+/Fe2+ transporter, NRAMP family	bi	12	1376	fig|6666666.71924.peg.1376	99.75	bi	1	339	fig|6666666.71923.peg.339	99.75	bi	38	3335	fig|6666666.72094.peg.3335	99.75
1	75	264	fig|1440056.4.peg.75	Lactam utilization protein LamB	bi	12	1377	fig|6666666.71924.peg.1377	100	bi	1	338	fig|6666666.71923.peg.338	98.86	bi	38	3334	fig|6666666.72094.peg.3334	99.62
1	76	210	fig|1440056.4.peg.76	Transcriptional regulator, GntR family	bi	12	1378	fig|6666666.71924.peg.1378	100	bi	1	337	fig|6666666.71923.peg.337	99.52	bi	38	3333	fig|6666666.72094.peg.3333	99.52
1	77	505	fig|1440056.4.peg.77	Glycerol kinase (EC 2.7.1.30)	bi	12	1379	fig|6666666.71924.peg.1379	100	bi	1	336	fig|6666666.71923.peg.336	99.8	bi	38	3332	fig|6666666.72094.peg.3332	99.8
1	78	181	fig|1440056.4.peg.78	FIG00514112: hypothetical protein	bi	12	1380	fig|6666666.71924.peg.1380	100	bi	1	335	fig|6666666.71923.peg.335	100	bi	38	3331	fig|6666666.72094.peg.3331	100
1	79	831	fig|1440056.4.peg.79	FIG00512912: hypothetical protein	bi	12	1381	fig|6666666.71924.peg.1381	99.64	bi	1	334	fig|6666666.71923.peg.334	99.16	bi	38	3330	fig|6666666.72094.peg.3330	99.28
1	80	133	fig|1440056.4.peg.80	putative phage regulatory protein	bi	12	1382	fig|6666666.71924.peg.1382	100	bi	1	333	fig|6666666.71923.peg.333	100	bi	38	3329	fig|6666666.72094.peg.3329	100
1	81	70	fig|1440056.4.peg.81	FIG00524261: hypothetical protein	bi	12	1383	fig|6666666.71924.peg.1383	100	bi	1	332	fig|6666666.71923.peg.332	100	bi	38	3328	fig|6666666.72094.peg.3328	100
1	82	70	fig|1440056.4.peg.82	FIG00517018: hypothetical protein	bi	12	1384	fig|6666666.71924.peg.1384	100	bi	1	331	fig|6666666.71923.peg.331	100	bi	38	3327	fig|6666666.72094.peg.3327	100
1	83	140	fig|1440056.4.peg.83	putative phage regulatory protein	bi	12	1385	fig|6666666.71924.peg.1385	100	bi	1	330	fig|6666666.71923.peg.330	98.56	bi	38	3326	fig|6666666.72094.peg.3326	98.56
1	84	152	fig|1440056.4.peg.84	FIG00519494: hypothetical protein	bi	12	1386	fig|6666666.71924.peg.1386	100	bi	1	329	fig|6666666.71923.peg.329	100	bi	38	3325	fig|6666666.72094.peg.3325	100
1	85	87	fig|1440056.4.peg.85	FIG00514989: hypothetical protein	bi	12	1387	fig|6666666.71924.peg.1387	100	bi	1	328	fig|6666666.71923.peg.328	100	bi	38	3324	fig|6666666.72094.peg.3324	100
1	86	118	fig|1440056.4.peg.86	putative phage-related protein	bi	12	1388	fig|6666666.71924.peg.1388	98.29	bi	1	327	fig|6666666.71923.peg.327	98.29	bi	38	3323	fig|6666666.72094.peg.3323	99.15
1	87	1744	fig|1440056.4.peg.87	FIG00521667: hypothetical protein	bi	12	1389	fig|6666666.71924.peg.1389	95.07	bi	1	326	fig|6666666.71923.peg.326	42.35	bi	38	3322	fig|6666666.72094.peg.3322	94.78
1	88	329	fig|1440056.4.peg.88	putative phage tail fiber protein	bi	12	1390	fig|6666666.71924.peg.1390	98.48	bi	1	325	fig|6666666.71923.peg.325	88.72	bi	38	3321	fig|6666666.72094.peg.3321	99.09
1	89	233	fig|1440056.4.peg.89	Phage-like element pbsx protein xkdT	bi	12	1391	fig|6666666.71924.peg.1391	100	bi	1	324	fig|6666666.71923.peg.324	100	bi	38	3320	fig|6666666.72094.peg.3320	100
1	90	351	fig|1440056.4.peg.90	Phage baseplate	bi	12	1392	fig|6666666.71924.peg.1392	99.71	bi	1	323	fig|6666666.71923.peg.323	98.57	bi	38	3319	fig|6666666.72094.peg.3319	98.86
1	91	143	fig|1440056.4.peg.91	Phage-like element PBSX protein xkdS	bi	12	1393	fig|6666666.71924.peg.1393	100	bi	1	322	fig|6666666.71923.peg.322	99.3	bi	38	3318	fig|6666666.72094.peg.3318	100
1	92	109	fig|1440056.4.peg.92	FIG00518553: hypothetical protein	bi	12	1394	fig|6666666.71924.peg.1394	98.15	bi	1	321	fig|6666666.71923.peg.321	98.15	bi	38	3317	fig|6666666.72094.peg.3317	98.15
1	93	511	fig|1440056.4.peg.93	putative phage cell wall hydrolase	bi	12	1395	fig|6666666.71924.peg.1395	99.41	bi	1	320	fig|6666666.71923.peg.320	92.94	bi	38	3316	fig|6666666.72094.peg.3316	92.75
1	94	141	fig|1440056.4.peg.94	Phage-like element PBSX protein xkdP	bi	12	1396	fig|6666666.71924.peg.1396	100	bi	1	319	fig|6666666.71923.peg.319	100	bi	38	3315	fig|6666666.72094.peg.3315	100
1	95	818	fig|1440056.4.peg.95	Tail tape meausure protein	bi	12	1397	fig|6666666.71924.peg.1397	93.15	bi	1	318	fig|6666666.71923.peg.318	97.8	bi	38	3314	fig|6666666.72094.peg.3314	98.04
1	96	56	fig|1440056.4.peg.96	FIG00517140: hypothetical protein	bi	12	1398	fig|6666666.71924.peg.1398	98.18	bi	1	317	fig|6666666.71923.peg.317	100	bi	38	3313	fig|6666666.72094.peg.3313	100
1	97	149	fig|1440056.4.peg.97	Conserved protein	bi	12	1399	fig|6666666.71924.peg.1399	99.32	bi	1	316	fig|6666666.71923.peg.316	99.32	bi	38	3312	fig|6666666.72094.peg.3312	98.65
1	98	143	fig|1440056.4.peg.98	Phage tail fibers	bi	12	1400	fig|6666666.71924.peg.1400	99.3	bi	1	315	fig|6666666.71923.peg.315	100	bi	38	3311	fig|6666666.72094.peg.3311	100
1	99	355	fig|1440056.4.peg.99	Phage-like element PBSX protein xkdK	bi	12	1401	fig|6666666.71924.peg.1401	99.15	bi	1	314	fig|6666666.71923.peg.314	99.44	bi	38	3310	fig|6666666.72094.peg.3310	99.44
1	100	148	fig|1440056.4.peg.100	FIG00529650: hypothetical protein	bi	12	1402	fig|6666666.71924.peg.1402	99.32	bi	1	313	fig|6666666.71923.peg.313	95.92	bi	38	3309	fig|6666666.72094.peg.3309	96.6
1	101	147	fig|1440056.4.peg.101	FIG00519960: hypothetical protein	bi	12	1403	fig|6666666.71924.peg.1403	98.63	bi	1	312	fig|6666666.71923.peg.312	98.63	bi	38	3308	fig|6666666.72094.peg.3308	98.63
1	102	66	fig|1440056.4.peg.102	putative phage regulatory protein	bi	12	1404	fig|6666666.71924.peg.1404	98.46	bi	1	311	fig|6666666.71923.peg.311	98.46	bi	38	3307	fig|6666666.72094.peg.3307	98.46
1	103	107	fig|1440056.4.peg.103	Helix-turn-helix motif	bi	12	1405	fig|6666666.71924.peg.1405	100	bi	1	310	fig|6666666.71923.peg.310	100	bi	38	3306	fig|6666666.72094.peg.3306	100
1	104	169	fig|1440056.4.peg.104	putative phage-related protein	bi	12	1406	fig|6666666.71924.peg.1406	100	bi	1	309	fig|6666666.71923.peg.309	100	bi	38	3305	fig|6666666.72094.peg.3305	100
1	105	252	fig|1440056.4.peg.105	Peptidyl-prolyl cis-trans isomerase (EC 5.2.1.8)	bi	12	1407	fig|6666666.71924.peg.1407	100	bi	1	307	fig|6666666.71923.peg.307	99.6	bi	38	3303	fig|6666666.72094.peg.3303	99.6
1	106	143	fig|1440056.4.peg.106	Inosine-5'-monophosphate dehydrogenase (EC 1.1.1.205)	bi	12	1408	fig|6666666.71924.peg.1408	100	bi	1	306	fig|6666666.71923.peg.306	100	bi	38	3302	fig|6666666.72094.peg.3302	100
1	107	67	fig|1440056.4.peg.107	Cold shock protein CspA	bi	12	1409	fig|6666666.71924.peg.1409	100	bi	1	305	fig|6666666.71923.peg.305	100	bi	38	3301	fig|6666666.72094.peg.3301	100
1	108	385	fig|1440056.4.peg.108	probable secreted protein homolog of yjcM/yhbB B. subtilis	bi	12	1410	fig|6666666.71924.peg.1410	100	bi	1	304	fig|6666666.71923.peg.304	99.74	bi	38	3300	fig|6666666.72094.peg.3300	99.74
1	109	274	fig|1440056.4.peg.109	Pyridoxal kinase (EC 2.7.1.35)	bi	12	1411	fig|6666666.71924.peg.1411	100	bi	1	303	fig|6666666.71923.peg.303	100	bi	38	3299	fig|6666666.72094.peg.3299	99.63
1	110	463	fig|1440056.4.peg.110	Sensor histidine kinase	bi	12	1412	fig|6666666.71924.peg.1412	99.35	bi	1	302	fig|6666666.71923.peg.302	96.54	bi	38	3298	fig|6666666.72094.peg.3298	96.32
1	111	253	fig|1440056.4.peg.111	Lantibiotic transport permease protein	bi	12	1413	fig|6666666.71924.peg.1413	100	bi	1	301	fig|6666666.71923.peg.301	97.62	bi	38	3297	fig|6666666.72094.peg.3297	97.62
1	112	239	fig|1440056.4.peg.112	bacteriocin ABC transporter, permease protein subunit, putative	bi	12	1414	fig|6666666.71924.peg.1414	100	bi	1	300	fig|6666666.71923.peg.300	97.48	bi	38	3296	fig|6666666.72094.peg.3296	97.48
1	113	236	fig|1440056.4.peg.113	Lantibiotic transport ATP-binding protein srtF	bi	12	1415	fig|6666666.71924.peg.1415	100	bi	1	299	fig|6666666.71923.peg.299	97.45	bi	38	3295	fig|6666666.72094.peg.3295	97.45
1	114	179	fig|1440056.4.peg.114	FIG00513623: hypothetical protein	bi	12	1416	fig|6666666.71924.peg.1416	100	bi	1	298	fig|6666666.71923.peg.298	100	bi	38	3294	fig|6666666.72094.peg.3294	100
1	115	357	fig|1440056.4.peg.115	FIG00514857: hypothetical protein	bi	12	1417	fig|6666666.71924.peg.1417	99.44	bi	1	297	fig|6666666.71923.peg.297	93.26	bi	38	3293	fig|6666666.72094.peg.3293	97.19
1	116	351	fig|1440056.4.peg.116	FIG00514922: hypothetical protein	bi	12	1418	fig|6666666.71924.peg.1418	100	bi	1	296	fig|6666666.71923.peg.296	98.57	bi	38	3292	fig|6666666.72094.peg.3292	96.65
1	117	111	fig|1440056.4.peg.117	Transcriptional regulator, PadR family	bi	12	1419	fig|6666666.71924.peg.1419	100	bi	1	295	fig|6666666.71923.peg.295	100	bi	38	3291	fig|6666666.72094.peg.3291	100
1	118	374	fig|1440056.4.peg.118	Monogalactosyldiacylglycerol synthase (EC 2.4.1.46)	bi	12	1420	fig|6666666.71924.peg.1420	100	bi	1	294	fig|6666666.71923.peg.294	99.73	bi	38	3290	fig|6666666.72094.peg.3290	99.73
1	119	633	fig|1440056.4.peg.119	Glutamine synthetase, clostridia type (EC 6.3.1.2)	bi	12	1421	fig|6666666.71924.peg.1421	100	bi	1	293	fig|6666666.71923.peg.293	99.84	bi	38	3289	fig|6666666.72094.peg.3289	100
1	120	74	fig|1440056.4.peg.120	FIG00513646: hypothetical protein	bi	12	1422	fig|6666666.71924.peg.1422	100	bi	1	292	fig|6666666.71923.peg.292	98.63	bi	38	3288	fig|6666666.72094.peg.3288	98.63
1	121	259	fig|1440056.4.peg.121	Probable DNA polymerase III epsilon chain	bi	12	1423	fig|6666666.71924.peg.1423	100	bi	1	291	fig|6666666.71923.peg.291	100	bi	38	3287	fig|6666666.72094.peg.3287	100
1	122	251	fig|1440056.4.peg.122	Exodeoxyribonuclease III (EC 3.1.11.2)	bi	12	1424	fig|6666666.71924.peg.1424	100	bi	1	290	fig|6666666.71923.peg.290	98.8	bi	38	3286	fig|6666666.72094.peg.3286	99.2
1	123	317	fig|1440056.4.peg.123	Galactose-1-phosphate uridylyltransferase (EC 2.7.7.10)	bi	12	1425	fig|6666666.71924.peg.1425	100	bi	1	289	fig|6666666.71923.peg.289	98.42	bi	38	3285	fig|6666666.72094.peg.3285	98.42
1	124	399	fig|1440056.4.peg.124	Aspartate aminotransferase (EC 2.6.1.1)	bi	12	1426	fig|6666666.71924.peg.1426	99.75	bi	1	288	fig|6666666.71923.peg.288	99.75	bi	38	3284	fig|6666666.72094.peg.3284	99.75
1	125	456	fig|1440056.4.peg.125	Maltose-6'-phosphate glucosidase (EC 3.2.1.122)	bi	12	1427	fig|6666666.71924.peg.1427	99.56	uni	7	1875	fig|6666666.71923.peg.1875	47.74	bi	38	3283	fig|6666666.72094.peg.3283	98.88
1	126	251	fig|1440056.4.peg.126	Sialic acid utilization regulator, RpiR family	bi	12	1428	fig|6666666.71924.peg.1428	99.6	uni	7	1891	fig|6666666.71923.peg.1891	31.08	bi	38	3282	fig|6666666.72094.peg.3282	99.6
1	127	526	fig|1440056.4.peg.127	PTS system, maltose and glucose-specific IIC component (EC 2.7.1.69) / PTS system, maltose and glucose-specific IIB component (EC 2.7.1.69)	bi	12	1429	fig|6666666.71924.peg.1429	98.48	uni	10	3001	fig|6666666.71923.peg.3001	40.96	bi	38	3281	fig|6666666.72094.peg.3281	97.71
1	128	151	fig|1440056.4.peg.128	Transcriptional regulator, MarR family	bi	12	1430	fig|6666666.71924.peg.1430	100	bi	1	287	fig|6666666.71923.peg.287	98	bi	38	3280	fig|6666666.72094.peg.3280	98
1	129	482	fig|1440056.4.peg.129	Adenylosuccinate lyase (EC 4.3.2.2)	bi	12	1431	fig|6666666.71924.peg.1431	99.79	bi	1	286	fig|6666666.71923.peg.286	99.79	bi	38	3279	fig|6666666.72094.peg.3279	99.17
1	130	303	fig|1440056.4.peg.130	Tyrosine recombinase XerC	bi	12	1432	fig|6666666.71924.peg.1432	100	bi	1	285	fig|6666666.71923.peg.285	100	bi	38	3278	fig|6666666.72094.peg.3278	100
1	131	275	fig|1440056.4.peg.131	Undecaprenyl-diphosphatase (EC 3.6.1.27)	bi	12	1433	fig|6666666.71924.peg.1433	100	bi	1	284	fig|6666666.71923.peg.284	99.64	bi	38	3277	fig|6666666.72094.peg.3277	100
1	132	177	fig|1440056.4.peg.132	Signal peptidase I (EC 3.4.21.89)	bi	12	1434	fig|6666666.71924.peg.1434	100	bi	1	283	fig|6666666.71923.peg.283	100	bi	38	3276	fig|6666666.72094.peg.3276	99.43
1	133	561	fig|1440056.4.peg.133	FIG00519650: hypothetical protein	bi	12	1435	fig|6666666.71924.peg.1435	99.64	bi	1	282	fig|6666666.71923.peg.282	99.46	bi	38	3275	fig|6666666.72094.peg.3275	99.64
1	134	521	fig|1440056.4.peg.134	FIG002344: Hydrolase (HAD superfamily)	bi	12	1436	fig|6666666.71924.peg.1436	100	bi	1	281	fig|6666666.71923.peg.281	100	bi	38	3273	fig|6666666.72094.peg.3273	100
1	135	349	fig|1440056.4.peg.135	RecA protein	bi	12	1437	fig|6666666.71924.peg.1437	100	bi	1	280	fig|6666666.71923.peg.280	100	bi	38	3272	fig|6666666.72094.peg.3272	100
1	136	181	fig|1440056.4.peg.136	CDP-diacylglycerol--glycerol-3-phosphate 3-phosphatidyltransferase (EC 2.7.8.5)	bi	12	1438	fig|6666666.71924.peg.1438	100	bi	1	279	fig|6666666.71923.peg.279	96.67	bi	38	3271	fig|6666666.72094.peg.3271	97.22
1	137	445	fig|1440056.4.peg.137	Ribosomal protein S12p Asp88 (E. coli) methylthiotransferase	bi	12	1439	fig|6666666.71924.peg.1439	100	bi	1	278	fig|6666666.71923.peg.278	99.55	bi	38	3270	fig|6666666.72094.peg.3270	99.55
1	138	353	fig|1440056.4.peg.138	Selenophosphate-dependent tRNA 2-selenouridine synthase	bi	12	1440	fig|6666666.71924.peg.1440	100	bi	1	277	fig|6666666.71923.peg.277	99.43	bi	38	3269	fig|6666666.72094.peg.3269	99.15
1	139	804	fig|1440056.4.peg.139	Cell division protein FtsK	bi	12	1441	fig|6666666.71924.peg.1441	99	bi	1	276	fig|6666666.71923.peg.276	99.63	bi	38	3268	fig|6666666.72094.peg.3268	99.63
1	140	245	fig|1440056.4.peg.140	Translocation-enhancing protein TepA	bi	12	1442	fig|6666666.71924.peg.1442	100	bi	1	275	fig|6666666.71923.peg.275	100	bi	38	3267	fig|6666666.72094.peg.3267	100
1	141	408	fig|1440056.4.peg.141	Aspartokinase (EC 2.7.2.4)	bi	12	1443	fig|6666666.71924.peg.1443	100	bi	1	274	fig|6666666.71923.peg.274	99.51	bi	38	3266	fig|6666666.72094.peg.3266	99.51
1	142	82	fig|1440056.4.peg.142	FIG007697: hypothetical protein	bi	12	1444	fig|6666666.71924.peg.1444	100	bi	1	273	fig|6666666.71923.peg.273	100	bi	38	3265	fig|6666666.72094.peg.3265	100
1	143	416	fig|1440056.4.peg.143	FIG007959: peptidase, M16 family	bi	12	1445	fig|6666666.71924.peg.1445	99.76	bi	1	272	fig|6666666.71923.peg.272	99.76	bi	38	3264	fig|6666666.72094.peg.3264	99.28
1	144	248	fig|1440056.4.peg.144	FIG007013: polysaccharide deacetylase, putative	bi	12	1446	fig|6666666.71924.peg.1446	100	bi	1	271	fig|6666666.71923.peg.271	99.6	bi	38	3263	fig|6666666.72094.peg.3263	99.6
1	145	704	fig|1440056.4.peg.145	Polyribonucleotide nucleotidyltransferase (EC 2.7.7.8)	bi	12	1447	fig|6666666.71924.peg.1447	100	bi	1	269	fig|6666666.71923.peg.269	99.29	bi	38	3262	fig|6666666.72094.peg.3262	99.29
1	146	282	fig|1440056.4.peg.146	FIG00519978: hypothetical protein	bi	12	1448	fig|6666666.71924.peg.1448	100	bi	1	268	fig|6666666.71923.peg.268	99.64	bi	38	3261	fig|6666666.72094.peg.3261	99.64
1	147	86	fig|1440056.4.peg.147	SSU ribosomal protein S15p (S13e)	bi	12	1449	fig|6666666.71924.peg.1449	100	bi	1	267	fig|6666666.71923.peg.267	100	bi	38	3260	fig|6666666.72094.peg.3260	100
1	148	310	fig|1440056.4.peg.148	Riboflavin kinase (EC 2.7.1.26) / FMN adenylyltransferase (EC 2.7.7.2)	bi	12	1450	fig|6666666.71924.peg.1450	100	bi	1	266	fig|6666666.71923.peg.266	99.68	bi	38	3259	fig|6666666.72094.peg.3259	99.68
1	149	302	fig|1440056.4.peg.149	tRNA pseudouridine synthase B (EC 4.2.1.70)	bi	12	1451	fig|6666666.71924.peg.1451	100	bi	1	265	fig|6666666.71923.peg.265	100	bi	38	3258	fig|6666666.72094.peg.3258	100
1	150	324	fig|1440056.4.peg.150	FIG146085: 3'-to-5' oligoribonuclease A, Bacillus type	bi	12	1452	fig|6666666.71924.peg.1452	100	bi	1	264	fig|6666666.71923.peg.264	98.76	bi	38	3257	fig|6666666.72094.peg.3257	100
1	151	127	fig|1440056.4.peg.151	Ribosome-binding factor A	bi	12	1453	fig|6666666.71924.peg.1453	100	bi	1	263	fig|6666666.71923.peg.263	99.21	bi	34	3038	fig|6666666.72094.peg.3038	100
1	152	647	fig|1440056.4.peg.152	Translation initiation factor 2	bi	12	1454	fig|6666666.71924.peg.1454	100	bi	1	262	fig|6666666.71923.peg.262	99.85	bi	34	3037	fig|6666666.72094.peg.3037	99.85
1	153	104	fig|1440056.4.peg.153	ribosomal protein L7Ae family protein	bi	12	1455	fig|6666666.71924.peg.1455	100	bi	1	261	fig|6666666.71923.peg.261	100	bi	34	3036	fig|6666666.72094.peg.3036	100
1	154	92	fig|1440056.4.peg.154	COG2740: Predicted nucleic-acid-binding protein implicated in transcription termination	bi	12	1456	fig|6666666.71924.peg.1456	100	bi	1	260	fig|6666666.71923.peg.260	98.9	bi	34	3035	fig|6666666.72094.peg.3035	98.9
1	155	385	fig|1440056.4.peg.155	Transcription termination protein NusA	bi	12	1457	fig|6666666.71924.peg.1457	100	bi	1	259	fig|6666666.71923.peg.259	100	bi	34	3034	fig|6666666.72094.peg.3034	100
1	156	154	fig|1440056.4.peg.156	FIG000325: clustered with transcription termination protein NusA	bi	12	1458	fig|6666666.71924.peg.1458	100	bi	1	258	fig|6666666.71923.peg.258	99.35	bi	34	3033	fig|6666666.72094.peg.3033	99.35
1	157	1433	fig|1440056.4.peg.157	DNA polymerase III alpha subunit (EC 2.7.7.7)	bi	12	1459	fig|6666666.71924.peg.1459	100	bi	1	257	fig|6666666.71923.peg.257	99.79	bi	34	3032	fig|6666666.72094.peg.3032	99.79
1	158	608	fig|1440056.4.peg.158	N-acetylmuramoyl-L-alanine amidase (EC 3.5.1.28)	bi	12	1460	fig|6666666.71924.peg.1460	99.67	bi	1	256	fig|6666666.71923.peg.256	98.85	bi	34	3031	fig|6666666.72094.peg.3031	99.01
1	159	246	fig|1440056.4.peg.159	NAD-dependent protein deacetylase of SIR2 family	bi	12	1461	fig|6666666.71924.peg.1461	100	bi	1	255	fig|6666666.71923.peg.255	100	bi	34	3030	fig|6666666.72094.peg.3030	100
1	160	107	fig|1440056.4.peg.160	FIG00513899: hypothetical protein	bi	12	1462	fig|6666666.71924.peg.1462	100	bi	1	254	fig|6666666.71923.peg.254	100	bi	34	3029	fig|6666666.72094.peg.3029	100
1	161	47	fig|1440056.4.peg.161	hypothetical protein	bi	12	1463	fig|6666666.71924.peg.1463	97.83	bi	1	253	fig|6666666.71923.peg.253	97.83	bi	34	3028	fig|6666666.72094.peg.3028	97.83
1	162	223	fig|1440056.4.peg.162	FIG00519858: hypothetical protein	bi	12	1464	fig|6666666.71924.peg.1464	99.55	bi	1	252	fig|6666666.71923.peg.252	97.75	bi	34	3027	fig|6666666.72094.peg.3027	97.75
1	163	484	fig|1440056.4.peg.163	Cytosol aminopeptidase PepA (EC 3.4.11.1)	bi	12	1465	fig|6666666.71924.peg.1465	99.59	bi	1	251	fig|6666666.71923.peg.251	97.72	bi	34	3026	fig|6666666.72094.peg.3026	98.14
1	164	147	fig|1440056.4.peg.164	FIG00517310: hypothetical protein	bi	12	1466	fig|6666666.71924.peg.1466	100	bi	1	250	fig|6666666.71923.peg.250	100	bi	34	3025	fig|6666666.72094.peg.3025	100
1	165	143	fig|1440056.4.peg.165	Sporulation protein YtfJ	bi	12	1467	fig|6666666.71924.peg.1467	100	bi	1	249	fig|6666666.71923.peg.249	100	bi	34	3024	fig|6666666.72094.peg.3024	100
1	166	210	fig|1440056.4.peg.166	FIG00526954: hypothetical protein	bi	12	1468	fig|6666666.71924.peg.1468	100	bi	1	248	fig|6666666.71923.peg.248	97.61	bi	34	3023	fig|6666666.72094.peg.3023	97.61
1	167	180	fig|1440056.4.peg.167	Segregation and condensation protein B	bi	12	1469	fig|6666666.71924.peg.1469	100	bi	1	247	fig|6666666.71923.peg.247	100	bi	34	3022	fig|6666666.72094.peg.3022	100
1	168	240	fig|1440056.4.peg.168	Segregation and condensation protein A	bi	12	1470	fig|6666666.71924.peg.1470	100	bi	1	246	fig|6666666.71923.peg.246	99.16	bi	34	3021	fig|6666666.72094.peg.3021	99.16
1	169	210	fig|1440056.4.peg.169		bi	12	1471	fig|6666666.71924.peg.1471	100	bi	1	245	fig|6666666.71923.peg.245	96.17	bi	34	3020	fig|6666666.72094.peg.3020	96.17
1	170	279	fig|1440056.4.peg.170	AraC-family transcriptional regulator	bi	12	1472	fig|6666666.71924.peg.1472	100	bi	1	244	fig|6666666.71923.peg.244	99.64	bi	34	3019	fig|6666666.72094.peg.3019	99.28
1	171	141	fig|1440056.4.peg.171	FIG00516132: hypothetical protein	bi	12	1473	fig|6666666.71924.peg.1473	100	bi	1	243	fig|6666666.71923.peg.243	100	bi	34	3018	fig|6666666.72094.peg.3018	100
1	172	388	fig|1440056.4.peg.172	D-alanyl-D-alanine carboxypeptidase (EC 3.4.16.4)	bi	12	1474	fig|6666666.71924.peg.1474	100	bi	1	242	fig|6666666.71923.peg.242	99.74	bi	34	3017	fig|6666666.72094.peg.3017	100
1	173	67	fig|1440056.4.peg.173	putative small acid-soluble spore protein	bi	12	1475	fig|6666666.71924.peg.1475	100	bi	1	241	fig|6666666.71923.peg.241	100	bi	34	3016	fig|6666666.72094.peg.3016	100
1	174	557	fig|1440056.4.peg.174	Ribonuclease J2 (endoribonuclease in RNA processing)	bi	12	1476	fig|6666666.71924.peg.1476	100	bi	1	240	fig|6666666.71923.peg.240	100	bi	34	3015	fig|6666666.72094.peg.3015	99.82
1	175	246	fig|1440056.4.peg.175	Predicted membrane-associated metal-binding protein	bi	12	1477	fig|6666666.71924.peg.1477	100	bi	1	239	fig|6666666.71923.peg.239	100	bi	34	3014	fig|6666666.72094.peg.3014	99.59
1	176	153	fig|1440056.4.peg.176	Ferric uptake regulation protein FUR	bi	12	1478	fig|6666666.71924.peg.1478	100	bi	1	238	fig|6666666.71923.peg.238	100	bi	34	3013	fig|6666666.72094.peg.3013	100
1	177	96	fig|1440056.4.peg.177	FIG00513284: hypothetical protein	bi	12	1479	fig|6666666.71924.peg.1479	100	bi	1	237	fig|6666666.71923.peg.237	100	bi	34	3012	fig|6666666.72094.peg.3012	100
1	178	142	fig|1440056.4.peg.178	Putative Holliday junction resolvase YggF	bi	12	1480	fig|6666666.71924.peg.1480	100	bi	1	236	fig|6666666.71923.peg.236	100	bi	34	3011	fig|6666666.72094.peg.3011	100
1	179	724	fig|1440056.4.peg.179	Phosphoglyceromutase	bi	12	1481	fig|6666666.71924.peg.1481	100	bi	1	235	fig|6666666.71923.peg.235	99.72	bi	34	3010	fig|6666666.72094.peg.3010	99.72
1	180	86	fig|1440056.4.peg.180	FIG01055109: hypothetical protein	bi	12	1482	fig|6666666.71924.peg.1482	100	bi	1	234	fig|6666666.71923.peg.234	100	bi	34	3009	fig|6666666.72094.peg.3009	100
1	181	880	fig|1440056.4.peg.181	Alanyl-tRNA synthetase (EC 6.1.1.7)	bi	12	1483	fig|6666666.71924.peg.1483	100	bi	1	233	fig|6666666.71923.peg.233	99.77	bi	34	3008	fig|6666666.72094.peg.3008	99.77
1	182	360	fig|1440056.4.peg.182	tRNA-specific 2-thiouridylase MnmA	bi	12	1484	fig|6666666.71924.peg.1484	99.72	bi	1	232	fig|6666666.71923.peg.232	99.72	bi	34	3007	fig|6666666.72094.peg.3007	99.72
1	183	147	fig|1440056.4.peg.183	Iron-sulfur cluster assembly scaffold protein IscU/NifU-like	bi	12	1485	fig|6666666.71924.peg.1485	100	bi	1	231	fig|6666666.71923.peg.231	99.32	bi	34	3006	fig|6666666.72094.peg.3006	99.32
1	184	398	fig|1440056.4.peg.184	Cysteine desulfurase (EC 2.8.1.7)	bi	12	1486	fig|6666666.71924.peg.1486	100	bi	1	230	fig|6666666.71923.peg.230	99.75	bi	34	3005	fig|6666666.72094.peg.3005	99.5
1	185	149	fig|1440056.4.peg.185	Iron-sulfur cluster regulator IscR	bi	12	1487	fig|6666666.71924.peg.1487	100	bi	1	229	fig|6666666.71923.peg.229	100	bi	34	3004	fig|6666666.72094.peg.3004	100
1	186	257	fig|1440056.4.peg.186	FIG01201438: hypothetical protein	bi	12	1488	fig|6666666.71924.peg.1488	100	bi	1	228	fig|6666666.71923.peg.228	100	bi	34	3003	fig|6666666.72094.peg.3003	100
1	187	422	fig|1440056.4.peg.187	ATPase, AAA family	bi	12	1489	fig|6666666.71924.peg.1489	100	bi	1	227	fig|6666666.71923.peg.227	99.52	bi	34	3002	fig|6666666.72094.peg.3002	99.05
1	188	262	fig|1440056.4.peg.188	GTP-sensing transcriptional pleiotropic repressor codY	bi	12	1490	fig|6666666.71924.peg.1490	100	bi	1	226	fig|6666666.71923.peg.226	99.62	bi	34	3001	fig|6666666.72094.peg.3001	99.62
1	189	696	fig|1440056.4.peg.189	DNA topoisomerase I (EC 5.99.1.2)	bi	12	1491	fig|6666666.71924.peg.1491	100	bi	1	225	fig|6666666.71923.peg.225	99.57	bi	34	3000	fig|6666666.72094.peg.3000	99.57
1	190	367	fig|1440056.4.peg.190	Rossmann fold nucleotide-binding protein Smf possibly involved in DNA uptake	bi	12	1492	fig|6666666.71924.peg.1492	100	bi	1	224	fig|6666666.71923.peg.224	98.91	bi	34	2999	fig|6666666.72094.peg.2999	98.91
1	191	534	fig|1440056.4.peg.191	MG(2+) CHELATASE FAMILY PROTEIN / ComM-related protein	bi	12	1493	fig|6666666.71924.peg.1493	99.62	bi	1	223	fig|6666666.71923.peg.223	99.06	bi	34	2998	fig|6666666.72094.peg.2998	99.06
1	192	115	fig|1440056.4.peg.192	Endonuclease (EC 3.1.-.-)	bi	12	1494	fig|6666666.71924.peg.1494	100	bi	1	222	fig|6666666.71923.peg.222	97.37	bi	34	2997	fig|6666666.72094.peg.2997	96.49
1	193	388	fig|1440056.4.peg.193	Histidine kinase-like ATPase	bi	12	1495	fig|6666666.71924.peg.1495	100	bi	1	221	fig|6666666.71923.peg.221	98.45	bi	34	2996	fig|6666666.72094.peg.2996	98.45
1	194	216	fig|1440056.4.peg.194	Two-component response regulator	bi	12	1496	fig|6666666.71924.peg.1496	99.53	bi	1	220	fig|6666666.71923.peg.220	98.14	bi	34	2995	fig|6666666.72094.peg.2995	98.14
1	195	312	fig|1440056.4.peg.195	ABC-type multidrug transport system, ATPase component	bi	12	1497	fig|6666666.71924.peg.1497	99.68	bi	1	219	fig|6666666.71923.peg.219	98.71	bi	34	2994	fig|6666666.72094.peg.2994	97.75
1	196	367	fig|1440056.4.peg.196	Streptolysin S export transmembrane permease (SagH)	bi	12	1498	fig|6666666.71924.peg.1498	99.45	bi	1	218	fig|6666666.71923.peg.218	98.63	bi	34	2993	fig|6666666.72094.peg.2993	98.36
1	197	355	fig|1440056.4.peg.197	Streptolysin S export transmembrane permease (SagI)	bi	12	1499	fig|6666666.71924.peg.1499	99.72	bi	1	217	fig|6666666.71923.peg.217	96.89	bi	34	2992	fig|6666666.72094.peg.2992	97.18
1	198	166	fig|1440056.4.peg.198	Cys-tRNA(Pro) deacylase YbaK	bi	12	1500	fig|6666666.71924.peg.1500	100	bi	1	216	fig|6666666.71923.peg.216	92.73	bi	34	2991	fig|6666666.72094.peg.2991	92.73
1	199	83	fig|1440056.4.peg.199	FIG00516385: hypothetical protein	bi	12	1501	fig|6666666.71924.peg.1501	100	bi	1	215	fig|6666666.71923.peg.215	100	bi	34	2990	fig|6666666.72094.peg.2990	100
1	200	339	fig|1440056.4.peg.200	Probable glycolate oxidase	bi	12	1502	fig|6666666.71924.peg.1502	100	bi	1	214	fig|6666666.71923.peg.214	98.82	bi	34	2989	fig|6666666.72094.peg.2989	98.82
1	201	256	fig|1440056.4.peg.201	Ribonuclease HII (EC 3.1.26.4)	bi	12	1503	fig|6666666.71924.peg.1503	100	bi	1	213	fig|6666666.71923.peg.213	99.22	bi	34	2988	fig|6666666.72094.peg.2988	99.22
1	202	730	fig|1440056.4.peg.202	Ribonucleotide reductase of class II (coenzyme B12-dependent) (EC 1.17.4.1)	bi	12	1504	fig|6666666.71924.peg.1504	99.73	bi	1	212	fig|6666666.71923.peg.212	99.45	bi	34	2987	fig|6666666.72094.peg.2987	99.45
1	203	431	fig|1440056.4.peg.203	Branched-chain amino acid transport system carrier protein	bi	12	1505	fig|6666666.71924.peg.1505	100	bi	1	211	fig|6666666.71923.peg.211	98.6	bi	34	2986	fig|6666666.72094.peg.2986	98.84
1	204	431	fig|1440056.4.peg.204	Branched-chain amino acid transport system carrier protein	bi	12	1506	fig|6666666.71924.peg.1506	100	bi	1	210	fig|6666666.71923.peg.210	99.53	bi	34	2985	fig|6666666.72094.peg.2985	99.77
1	205	299	fig|1440056.4.peg.205	50S ribosomal subunit maturation GTPase RbgA (B. subtilis YlqF)	bi	12	1507	fig|6666666.71924.peg.1507	100	bi	1	209	fig|6666666.71923.peg.209	99.66	bi	34	2984	fig|6666666.72094.peg.2984	99.66
1	206	117	fig|1440056.4.peg.206	LSU ribosomal protein L19p	bi	12	1508	fig|6666666.71924.peg.1508	100	bi	1	208	fig|6666666.71923.peg.208	100	bi	34	2983	fig|6666666.72094.peg.2983	100
1	207	232	fig|1440056.4.peg.207	tRNA (Guanine37-N1) -methyltransferase (EC 2.1.1.31)	bi	12	1509	fig|6666666.71924.peg.1509	99.13	bi	1	207	fig|6666666.71923.peg.207	98.27	bi	34	2982	fig|6666666.72094.peg.2982	97.84
1	208	172	fig|1440056.4.peg.208	16S rRNA processing protein RimM	bi	12	1510	fig|6666666.71924.peg.1510	100	bi	1	206	fig|6666666.71923.peg.206	98.83	bi	34	2981	fig|6666666.72094.peg.2981	99.42
1	209	76	fig|1440056.4.peg.209	KH domain RNA binding protein YlqC	bi	12	1511	fig|6666666.71924.peg.1511	98.67	bi	1	205	fig|6666666.71923.peg.205	100	bi	34	2980	fig|6666666.72094.peg.2980	100
1	210	91	fig|1440056.4.peg.210	SSU ribosomal protein S16p	bi	12	1512	fig|6666666.71924.peg.1512	100	bi	1	204	fig|6666666.71923.peg.204	100	bi	34	2979	fig|6666666.72094.peg.2979	100
1	211	451	fig|1440056.4.peg.211	Signal recognition particle, subunit Ffh SRP54 (TC 3.A.5.1.1)	bi	12	1513	fig|6666666.71924.peg.1513	100	bi	1	203	fig|6666666.71923.peg.203	100	bi	34	2978	fig|6666666.72094.peg.2978	100
1	212	123	fig|1440056.4.peg.212	Signal recognition particle associated protein	bi	12	1514	fig|6666666.71924.peg.1514	100	bi	1	202	fig|6666666.71923.peg.202	100	bi	34	2977	fig|6666666.72094.peg.2977	100
1	213	427	fig|1440056.4.peg.213	Signal recognition particle receptor protein FtsY (=alpha subunit) (TC 3.A.5.1.1)	bi	12	1515	fig|6666666.71924.peg.1515	100	bi	1	201	fig|6666666.71923.peg.201	98.12	bi	34	2976	fig|6666666.72094.peg.2976	97.89
1	214	1185	fig|1440056.4.peg.214	Chromosome partition protein smc	bi	12	1516	fig|6666666.71924.peg.1516	100	bi	1	200	fig|6666666.71923.peg.200	98.99	bi	34	2975	fig|6666666.72094.peg.2975	98.9
1	215	357	fig|1440056.4.peg.215	Oxygen-independent coproporphyrinogen III oxidase (EC 1.-.-.-)	bi	12	1517	fig|6666666.71924.peg.1517	100	bi	1	199	fig|6666666.71923.peg.199	98.88	bi	34	2974	fig|6666666.72094.peg.2974	99.16
1	216	237	fig|1440056.4.peg.216	Ribonuclease III (EC 3.1.26.3)	bi	12	1518	fig|6666666.71924.peg.1518	100	bi	1	198	fig|6666666.71923.peg.198	100	bi	34	2973	fig|6666666.72094.peg.2973	100
1	217	152	fig|1440056.4.peg.217	FIG00512719: hypothetical protein	bi	12	1519	fig|6666666.71924.peg.1519	100	bi	1	197	fig|6666666.71923.peg.197	100	bi	34	2972	fig|6666666.72094.peg.2972	100
1	218	186	fig|1440056.4.peg.218	Translation elongation factor P	bi	12	1520	fig|6666666.71924.peg.1520	100	bi	1	196	fig|6666666.71923.peg.196	100	bi	34	2971	fig|6666666.72094.peg.2971	100
1	219	175	fig|1440056.4.peg.219	FIG00515204: hypothetical protein	bi	12	1521	fig|6666666.71924.peg.1521	100	bi	1	195	fig|6666666.71923.peg.195	98.28	bi	34	2970	fig|6666666.72094.peg.2970	97.7
1	220	140	fig|1440056.4.peg.220	FIG00517970: hypothetical protein	bi	12	1522	fig|6666666.71924.peg.1522	100	bi	1	194	fig|6666666.71923.peg.194	98.56	bi	34	2969	fig|6666666.72094.peg.2969	98.56
1	221	239	fig|1440056.4.peg.221	FIG00514778: hypothetical protein	bi	12	1523	fig|6666666.71924.peg.1523	100	bi	1	193	fig|6666666.71923.peg.193	93.7	bi	34	2968	fig|6666666.72094.peg.2968	93.28
1	222	80	fig|1440056.4.peg.222	FIG00516582: hypothetical protein	bi	12	1524	fig|6666666.71924.peg.1524	100	bi	1	192	fig|6666666.71923.peg.192	94.94	bi	34	2967	fig|6666666.72094.peg.2967	96.2
1	223	70	fig|1440056.4.peg.223	FIG00521086: hypothetical protein	bi	12	1525	fig|6666666.71924.peg.1525	100	-				0	-				0
1	224	214	fig|1440056.4.peg.224	RNA polymerase sporulation specific sigma factor SigK	bi	12	1545	fig|6666666.71924.peg.1545	100	bi	1	174	fig|6666666.71923.peg.174	100	bi	34	2948	fig|6666666.72094.peg.2948	100
1	225	551	fig|1440056.4.peg.225		bi	12	1546	fig|6666666.71924.peg.1546	99.64	bi	1	173	fig|6666666.71923.peg.173	98.73	bi	34	2947	fig|6666666.72094.peg.2947	98.91
1	226	416	fig|1440056.4.peg.226	peptidase, U32 family large subunit [C1]	bi	12	1547	fig|6666666.71924.peg.1547	100	bi	1	172	fig|6666666.71923.peg.172	99.76	bi	34	2946	fig|6666666.72094.peg.2946	99.76
1	227	225	fig|1440056.4.peg.227	FIG011945: O-methyltransferase family protein	bi	12	1548	fig|6666666.71924.peg.1548	100	bi	1	171	fig|6666666.71923.peg.171	99.55	bi	34	2945	fig|6666666.72094.peg.2945	99.55
1	228	360	fig|1440056.4.peg.228	FIG004453: protein YceG like	bi	12	1549	fig|6666666.71924.peg.1549	100	bi	1	170	fig|6666666.71923.peg.170	98.89	bi	34	2944	fig|6666666.72094.peg.2944	99.16
1	229	442	fig|1440056.4.peg.229	Thymidine phosphorylase (EC 2.4.2.4)	bi	12	1550	fig|6666666.71924.peg.1550	99.55	bi	1	169	fig|6666666.71923.peg.169	98.64	bi	34	2943	fig|6666666.72094.peg.2943	98.87
1	230	271	fig|1440056.4.peg.230	Purine nucleoside phosphorylase (EC 2.4.2.1)	bi	12	1551	fig|6666666.71924.peg.1551	100	bi	1	168	fig|6666666.71923.peg.168	98.52	bi	34	2942	fig|6666666.72094.peg.2942	98.52
1	231	391	fig|1440056.4.peg.231	Phosphopentomutase (EC 5.4.2.7)	bi	12	1552	fig|6666666.71924.peg.1552	100	bi	1	167	fig|6666666.71923.peg.167	97.69	bi	34	2941	fig|6666666.72094.peg.2941	97.69
1	232	305	fig|1440056.4.peg.232	Site-specific recombinase XerD	bi	12	1553	fig|6666666.71924.peg.1553	100	bi	1	166	fig|6666666.71923.peg.166	100	bi	34	2940	fig|6666666.72094.peg.2940	100
1	233	202	fig|1440056.4.peg.233	Stage II sporulation protein M (SpoIIM)	bi	12	1554	fig|6666666.71924.peg.1554	100	bi	1	165	fig|6666666.71923.peg.165	99.5	bi	34	2939	fig|6666666.72094.peg.2939	99
1	234	179	fig|1440056.4.peg.234	ADP-ribose pyrophosphatase (EC 3.6.1.13)	bi	12	1555	fig|6666666.71924.peg.1555	100	bi	1	164	fig|6666666.71923.peg.164	100	bi	34	2938	fig|6666666.72094.peg.2938	100
1	235	356	fig|1440056.4.peg.235	FIG00517240: hypothetical protein	bi	12	1556	fig|6666666.71924.peg.1556	99.15	bi	1	163	fig|6666666.71923.peg.163	99.44	bi	34	2937	fig|6666666.72094.peg.2937	99.15
1	236	275	fig|1440056.4.peg.236	FIG00516494: hypothetical protein	bi	12	1557	fig|6666666.71924.peg.1557	100	bi	1	162	fig|6666666.71923.peg.162	99.27	bi	34	2936	fig|6666666.72094.peg.2936	99.27
1	237	231	fig|1440056.4.peg.237	Glucosyl-3-phosphoglycerate synthase (EC 2.4.1.266)	bi	12	1558	fig|6666666.71924.peg.1558	99.57	bi	1	161	fig|6666666.71923.peg.161	100	bi	34	2935	fig|6666666.72094.peg.2935	99.57
1	238	292	fig|1440056.4.peg.238	FIG00520628: hypothetical protein	bi	12	1559	fig|6666666.71924.peg.1559	100	bi	1	160	fig|6666666.71923.peg.160	98.97	bi	34	2934	fig|6666666.72094.peg.2934	98.28
1	239	374	fig|1440056.4.peg.239	FIG005773: conserved membrane protein ML1361	bi	12	1560	fig|6666666.71924.peg.1560	100	bi	1	159	fig|6666666.71923.peg.159	100	bi	34	2933	fig|6666666.72094.peg.2933	100
1	240	270	fig|1440056.4.peg.240	Stage 0 sporulation two-component response regulator (Spo0A)	bi	12	1561	fig|6666666.71924.peg.1561	99.26	bi	1	158	fig|6666666.71923.peg.158	99.63	bi	34	2932	fig|6666666.72094.peg.2932	100
1	241	353	fig|1440056.4.peg.241	Stage IV sporulation protein B	bi	12	1562	fig|6666666.71924.peg.1562	99.43	bi	1	157	fig|6666666.71923.peg.157	99.15	bi	34	2931	fig|6666666.72094.peg.2931	99.15
1	242	147	fig|1440056.4.peg.242	Spermine/spermidine acetyltransferase (EC 2.3.1.57)	bi	12	1563	fig|6666666.71924.peg.1563	98.63	bi	1	156	fig|6666666.71923.peg.156	97.95	bi	34	2930	fig|6666666.72094.peg.2930	98.63
1	243	160	fig|1440056.4.peg.243	FIG01201438: hypothetical protein	bi	12	1564	fig|6666666.71924.peg.1564	99.37	bi	1	155	fig|6666666.71923.peg.155	98.11	bi	34	2929	fig|6666666.72094.peg.2929	98.11
1	244	289	fig|1440056.4.peg.244	FIG00512787: hypothetical protein	bi	12	1565	fig|6666666.71924.peg.1565	99.65	bi	1	154	fig|6666666.71923.peg.154	97.57	bi	34	2928	fig|6666666.72094.peg.2928	98.26
1	245	560	fig|1440056.4.peg.245	DNA repair protein RecN	bi	12	1566	fig|6666666.71924.peg.1566	100	bi	1	153	fig|6666666.71923.peg.153	99.46	bi	34	2927	fig|6666666.72094.peg.2927	99.11
1	246	271	fig|1440056.4.peg.246	RNA binding methyltransferase FtsJ like	bi	12	1567	fig|6666666.71924.peg.1567	100	bi	1	152	fig|6666666.71923.peg.152	99.26	bi	34	2926	fig|6666666.72094.peg.2926	99.26
1	247	622	fig|1440056.4.peg.247	1-deoxy-D-xylulose 5-phosphate synthase (EC 2.2.1.7)	bi	12	1568	fig|6666666.71924.peg.1568	100	bi	1	151	fig|6666666.71923.peg.151	99.19	bi	34	2925	fig|6666666.72094.peg.2925	99.19
1	248	146	fig|1440056.4.peg.248	FIG01197514: hypothetical protein	bi	12	1569	fig|6666666.71924.peg.1569	100	bi	1	150	fig|6666666.71923.peg.150	100	bi	34	2924	fig|6666666.72094.peg.2924	100
1	249	296	fig|1440056.4.peg.249	Octaprenyl diphosphate synthase (EC 2.5.1.90) / Dimethylallyltransferase (EC 2.5.1.1) / (2E,6E)-farnesyl diphosphate synthase (EC 2.5.1.10) / Geranylgeranyl diphosphate synthase (EC 2.5.1.29)	bi	12	1570	fig|6666666.71924.peg.1570	100	bi	1	149	fig|6666666.71923.peg.149	99.66	bi	34	2923	fig|6666666.72094.peg.2923	99.66
1	250	72	fig|1440056.4.peg.250	Exodeoxyribonuclease VII small subunit (EC 3.1.11.6)	bi	12	1571	fig|6666666.71924.peg.1571	100	bi	1	148	fig|6666666.71923.peg.148	100	bi	34	2922	fig|6666666.72094.peg.2922	100
1	251	402	fig|1440056.4.peg.251	Exodeoxyribonuclease VII large subunit (EC 3.1.11.6)	bi	12	1572	fig|6666666.71924.peg.1572	100	bi	1	147	fig|6666666.71923.peg.147	99.75	bi	34	2921	fig|6666666.72094.peg.2921	99.75
1	252	357	fig|1440056.4.peg.252	TsaD/Kae1/Qri7 protein, required for threonylcarbamoyladenosine t(6)A37 formation in tRNA	bi	12	1573	fig|6666666.71924.peg.1573	99.72	bi	1	146	fig|6666666.71923.peg.146	99.16	bi	34	2920	fig|6666666.72094.peg.2920	99.16
1	253	169	fig|1440056.4.peg.253	Transcription termination protein NusB	bi	12	1574	fig|6666666.71924.peg.1574	99.4	bi	1	145	fig|6666666.71923.peg.145	100	bi	34	2919	fig|6666666.72094.peg.2919	100
1	254	121	fig|1440056.4.peg.254	Alkaline shock protein	bi	12	1575	fig|6666666.71924.peg.1575	100	bi	1	144	fig|6666666.71923.peg.144	100	bi	34	2918	fig|6666666.72094.peg.2918	100
1	255	230	fig|1440056.4.peg.255	Stage III sporulation protein AH	bi	12	1576	fig|6666666.71924.peg.1576	100	bi	1	143	fig|6666666.71923.peg.143	98.25	bi	34	2917	fig|6666666.72094.peg.2917	99.13
1	256	185	fig|1440056.4.peg.256	Stage III sporulation protein AG	bi	12	1577	fig|6666666.71924.peg.1577	100	bi	1	142	fig|6666666.71923.peg.142	99.46	bi	34	2916	fig|6666666.72094.peg.2916	99.46
1	257	206	fig|1440056.4.peg.257	Stage III sporulation protein AF	bi	12	1578	fig|6666666.71924.peg.1578	100	bi	1	141	fig|6666666.71923.peg.141	98.54	bi	34	2915	fig|6666666.72094.peg.2915	98.54
1	258	404	fig|1440056.4.peg.258	Stage III sporulation protein AE	bi	12	1579	fig|6666666.71924.peg.1579	100	bi	1	140	fig|6666666.71923.peg.140	99.75	bi	34	2914	fig|6666666.72094.peg.2914	99.5
1	259	129	fig|1440056.4.peg.259	Stage III sporulation protein AD	bi	12	1580	fig|6666666.71924.peg.1580	100	bi	1	139	fig|6666666.71923.peg.139	100	bi	34	2913	fig|6666666.72094.peg.2913	99.22
1	260	66	fig|1440056.4.peg.260	Stage III sporulation protein AC	bi	12	1581	fig|6666666.71924.peg.1581	100	bi	1	138	fig|6666666.71923.peg.138	100	bi	34	2912	fig|6666666.72094.peg.2912	100
1	261	158	fig|1440056.4.peg.261	Stage III sporulation protein AB	bi	12	1582	fig|6666666.71924.peg.1582	100	bi	1	137	fig|6666666.71923.peg.137	100	bi	34	2911	fig|6666666.72094.peg.2911	100
1	262	323	fig|1440056.4.peg.262	Stage III sporulation protein AA	bi	12	1583	fig|6666666.71924.peg.1583	100	bi	1	136	fig|6666666.71923.peg.136	99.07	bi	34	2910	fig|6666666.72094.peg.2910	98.76
1	263	662	fig|1440056.4.peg.263	Fructose-1,6-bisphosphatase, Bacillus type (EC 3.1.3.11)	bi	12	1584	fig|6666666.71924.peg.1584	100	bi	1	135	fig|6666666.71923.peg.135	99.7	bi	34	2909	fig|6666666.72094.peg.2909	99.85
1	264	180	fig|1440056.4.peg.264	Ribosomal-protein-alanine acetyltransferase (EC 2.3.1.128)	bi	12	1585	fig|6666666.71924.peg.1585	100	bi	1	134	fig|6666666.71923.peg.134	100	bi	34	2908	fig|6666666.72094.peg.2908	100
1	265	438	fig|1440056.4.peg.265	FIG00520666: hypothetical protein	bi	12	1586	fig|6666666.71924.peg.1586	100	bi	1	133	fig|6666666.71923.peg.133	99.77	bi	34	2907	fig|6666666.72094.peg.2907	99.77
1	266	242	fig|1440056.4.peg.266	Anthranilate synthase, amidotransferase component (EC 4.1.3.27)	bi	12	1587	fig|6666666.71924.peg.1587	99.59	bi	1	132	fig|6666666.71923.peg.132	99.17	bi	34	2906	fig|6666666.72094.peg.2906	98.76
1	267	82	fig|1440056.4.peg.267	no significant homology.	bi	12	1588	fig|6666666.71924.peg.1588	100	bi	1	131	fig|6666666.71923.peg.131	100	bi	34	2905	fig|6666666.72094.peg.2905	100
1	268	667	fig|1440056.4.peg.268	FIG00526309: hypothetical protein	bi	12	1589	fig|6666666.71924.peg.1589	100	bi	1	130	fig|6666666.71923.peg.130	98.5	bi	34	2904	fig|6666666.72094.peg.2904	98.8
1	269	573	fig|1440056.4.peg.269	FIG00518512: hypothetical protein	bi	12	1590	fig|6666666.71924.peg.1590	100	bi	1	129	fig|6666666.71923.peg.129	95.28	bi	34	2903	fig|6666666.72094.peg.2903	95.63
1	270	413	fig|1440056.4.peg.270	3-oxoacyl-[acyl-carrier-protein] synthase, KASII (EC 2.3.1.179)	bi	12	1591	fig|6666666.71924.peg.1591	99.76	bi	1	128	fig|6666666.71923.peg.128	99.03	bi	34	2902	fig|6666666.72094.peg.2902	99.03
1	271	75	fig|1440056.4.peg.271	Acyl carrier protein	bi	12	1592	fig|6666666.71924.peg.1592	100	bi	1	127	fig|6666666.71923.peg.127	100	bi	34	2901	fig|6666666.72094.peg.2901	100
1	272	250	fig|1440056.4.peg.272	3-oxoacyl-[acyl-carrier protein] reductase (EC 1.1.1.100)	bi	12	1593	fig|6666666.71924.peg.1593	100	bi	1	126	fig|6666666.71923.peg.126	100	bi	34	2900	fig|6666666.72094.peg.2900	100
1	273	317	fig|1440056.4.peg.273	Malonyl CoA-acyl carrier protein transacylase (EC 2.3.1.39)	bi	12	1594	fig|6666666.71924.peg.1594	100	bi	1	125	fig|6666666.71923.peg.125	98.73	bi	34	2899	fig|6666666.72094.peg.2899	98.73
1	274	310	fig|1440056.4.peg.274	Enoyl-[acyl-carrier-protein] reductase [FMN] (EC 1.3.1.9)	bi	12	1595	fig|6666666.71924.peg.1595	100	bi	1	124	fig|6666666.71923.peg.124	100	bi	34	2898	fig|6666666.72094.peg.2898	100
1	275	329	fig|1440056.4.peg.275	3-oxoacyl-[acyl-carrier-protein] synthase, KASIII (EC 2.3.1.41)	bi	12	1596	fig|6666666.71924.peg.1596	100	bi	1	123	fig|6666666.71923.peg.123	99.7	bi	34	2897	fig|6666666.72094.peg.2897	99.7
1	276	341	fig|1440056.4.peg.276	Phosphate:acyl-ACP acyltransferase PlsX	bi	12	1597	fig|6666666.71924.peg.1597	100	bi	1	122	fig|6666666.71923.peg.122	100	bi	34	2896	fig|6666666.72094.peg.2896	100
1	277	186	fig|1440056.4.peg.277	Phosphate:acyl-ACP acyltransferase PlsX	bi	12	1598	fig|6666666.71924.peg.1598	100	bi	1	121	fig|6666666.71923.peg.121	100	bi	34	2895	fig|6666666.72094.peg.2895	100
1	278	59	fig|1440056.4.peg.278	LSU ribosomal protein L32p	bi	12	1599	fig|6666666.71924.peg.1599	100	bi	1	120	fig|6666666.71923.peg.120	100	bi	34	2894	fig|6666666.72094.peg.2894	100
1	279	175	fig|1440056.4.peg.279	COG1399 protein, clustered with ribosomal protein L32p	bi	12	1600	fig|6666666.71924.peg.1600	100	bi	1	119	fig|6666666.71923.peg.119	100	bi	34	2893	fig|6666666.72094.peg.2893	100
1	280	399	fig|1440056.4.peg.280	Acetate kinase (EC 2.7.2.1)	bi	12	1601	fig|6666666.71924.peg.1601	100	bi	1	118	fig|6666666.71923.peg.118	100	bi	34	2892	fig|6666666.72094.peg.2892	100
1	281	427	fig|1440056.4.peg.281	FIG007079: UPF0348 protein family	bi	12	1602	fig|6666666.71924.peg.1602	100	bi	1	117	fig|6666666.71923.peg.117	98.59	bi	34	2891	fig|6666666.72094.peg.2891	98.83
1	282	464	fig|1440056.4.peg.282	Glycolate dehydrogenase (EC 1.1.99.14), subunit GlcD	bi	12	1603	fig|6666666.71924.peg.1603	100	bi	1	116	fig|6666666.71923.peg.116	99.78	bi	34	2890	fig|6666666.72094.peg.2890	99.78
1	283	407	fig|1440056.4.peg.283	Electron transfer flavoprotein, alpha subunit	bi	12	1604	fig|6666666.71924.peg.1604	100	bi	1	115	fig|6666666.71923.peg.115	99.51	bi	34	2889	fig|6666666.72094.peg.2889	99.75
1	284	263	fig|1440056.4.peg.284	Electron transfer flavoprotein, beta subunit	bi	12	1605	fig|6666666.71924.peg.1605	100	bi	1	114	fig|6666666.71923.peg.114	99.24	bi	34	2888	fig|6666666.72094.peg.2888	99.24
1	285	425	fig|1440056.4.peg.285	Transcriptional regulator	bi	12	1606	fig|6666666.71924.peg.1606	100	bi	1	113	fig|6666666.71923.peg.113	99.06	bi	34	2887	fig|6666666.72094.peg.2887	99.06
1	286	238	fig|1440056.4.peg.286	Lactate-responsive regulator LldR in Firmicutes, GntR family	bi	12	1607	fig|6666666.71924.peg.1607	100	bi	1	112	fig|6666666.71923.peg.112	99.58	bi	34	2886	fig|6666666.72094.peg.2886	99.58
1	287	420	fig|1440056.4.peg.287	FIGfam003972: membrane protein	bi	12	1608	fig|6666666.71924.peg.1608	100	bi	1	111	fig|6666666.71923.peg.111	98.81	bi	34	2885	fig|6666666.72094.peg.2885	98.81
1	288	189	fig|1440056.4.peg.288	putative integrase/recombinase	bi	12	1609	fig|6666666.71924.peg.1609	100	bi	1	110	fig|6666666.71923.peg.110	100	bi	34	2884	fig|6666666.72094.peg.2884	100
1	289	402	fig|1440056.4.peg.289	Homoserine dehydrogenase (EC 1.1.1.3)	bi	12	1610	fig|6666666.71924.peg.1610	100	bi	1	109	fig|6666666.71923.peg.109	99	bi	34	2883	fig|6666666.72094.peg.2883	99.25
1	290	123	fig|1440056.4.peg.290	FIG004454: RNA binding protein	bi	12	1611	fig|6666666.71924.peg.1611	98.36	bi	1	108	fig|6666666.71923.peg.108	98.36	bi	34	2882	fig|6666666.72094.peg.2882	98.36
1	291	426	fig|1440056.4.peg.291	GTP-binding protein Obg	bi	12	1612	fig|6666666.71924.peg.1612	100	bi	1	107	fig|6666666.71923.peg.107	99.76	bi	34	2881	fig|6666666.72094.peg.2881	99.76
1	292	97	fig|1440056.4.peg.292	LSU ribosomal protein L27p	bi	12	1613	fig|6666666.71924.peg.1613	100	bi	1	106	fig|6666666.71923.peg.106	100	bi	34	2880	fig|6666666.72094.peg.2880	100
1	293	93	fig|1440056.4.peg.293	FIG139598: Potential ribosomal protein	bi	12	1614	fig|6666666.71924.peg.1614	100	bi	1	105	fig|6666666.71923.peg.105	96.74	bi	34	2879	fig|6666666.72094.peg.2879	96.74
1	294	104	fig|1440056.4.peg.294	LSU ribosomal protein L21p	bi	12	1615	fig|6666666.71924.peg.1615	100	bi	1	104	fig|6666666.71923.peg.104	100	bi	34	2878	fig|6666666.72094.peg.2878	100
1	295	474	fig|1440056.4.peg.295	Cytoplasmic axial filament protein CafA and Ribonuclease G (EC 3.1.4.-)	bi	12	1616	fig|6666666.71924.peg.1616	100	bi	1	103	fig|6666666.71923.peg.103	99.37	bi	34	2877	fig|6666666.72094.peg.2877	99.58
1	296	234	fig|1440056.4.peg.296	FIG017108: hypothetical protein	bi	12	1617	fig|6666666.71924.peg.1617	100	bi	1	102	fig|6666666.71923.peg.102	99.14	bi	34	2876	fig|6666666.72094.peg.2876	99.14
1	297	615	fig|1440056.4.peg.297	FIG092679: Fe-S oxidoreductase	bi	12	1618	fig|6666666.71924.peg.1618	100	bi	1	101	fig|6666666.71923.peg.101	99.51	bi	34	2875	fig|6666666.72094.peg.2875	99.84
1	298	40	fig|1440056.4.peg.298	hypothetical protein	bi	12	1619	fig|6666666.71924.peg.1619	100	-				0	bi	34	2874	fig|6666666.72094.peg.2874	100
1	299	398	fig|1440056.4.peg.299	Probable flavoprotein	bi	12	1620	fig|6666666.71924.peg.1620	100	bi	1	100	fig|6666666.71923.peg.100	100	bi	34	2873	fig|6666666.72094.peg.2873	100
1	300	345	fig|1440056.4.peg.300	FIG00513594: hypothetical protein	bi	12	1621	fig|6666666.71924.peg.1621	100	bi	1	99	fig|6666666.71923.peg.99	88.06	bi	34	2871	fig|6666666.72094.peg.2871	77.91
1	301	138	fig|1440056.4.peg.301	Methylglyoxal synthase (EC 4.2.3.3)	bi	12	1622	fig|6666666.71924.peg.1622	100	bi	1	96	fig|6666666.71923.peg.96	99.27	bi	34	2868	fig|6666666.72094.peg.2868	99.27
1	302	364	fig|1440056.4.peg.302	Rod shape-determining protein RodA	bi	12	1623	fig|6666666.71924.peg.1623	100	bi	1	95	fig|6666666.71923.peg.95	99.72	bi	34	2867	fig|6666666.72094.peg.2867	99.45
1	303	95	fig|1440056.4.peg.303	Cell division topological specificity factor MinE	bi	12	1624	fig|6666666.71924.peg.1624	100	bi	1	94	fig|6666666.71923.peg.94	100	bi	34	2866	fig|6666666.72094.peg.2866	100
1	304	266	fig|1440056.4.peg.304	Septum site-determining protein MinD	bi	12	1625	fig|6666666.71924.peg.1625	100	bi	1	93	fig|6666666.71923.peg.93	100	bi	34	2865	fig|6666666.72094.peg.2865	100
1	305	228	fig|1440056.4.peg.305	Septum site-determining protein MinC	bi	12	1626	fig|6666666.71924.peg.1626	100	bi	1	92	fig|6666666.71923.peg.92	99.56	bi	34	2864	fig|6666666.72094.peg.2864	100
1	306	993	fig|1440056.4.peg.306	Penicillin-binding protein 2 (PBP-2)	bi	12	1627	fig|6666666.71924.peg.1627	100	bi	1	91	fig|6666666.71923.peg.91	99.6	bi	34	2863	fig|6666666.72094.peg.2863	99.4
1	307	163	fig|1440056.4.peg.307	Rod shape-determining protein MreD	bi	12	1628	fig|6666666.71924.peg.1628	100	bi	1	90	fig|6666666.71923.peg.90	98.77	bi	34	2862	fig|6666666.72094.peg.2862	98.15
1	308	298	fig|1440056.4.peg.308	Rod shape-determining protein MreC	bi	12	1629	fig|6666666.71924.peg.1629	100	bi	1	89	fig|6666666.71923.peg.89	98.92	bi	34	2861	fig|6666666.72094.peg.2861	98.92
1	309	354	fig|1440056.4.peg.309	Rod shape-determining protein MreB	bi	12	1630	fig|6666666.71924.peg.1630	100	bi	1	88	fig|6666666.71923.peg.88	100	bi	34	2860	fig|6666666.72094.peg.2860	100
1	310	220	fig|1440056.4.peg.310	DNA repair protein RadC	bi	12	1631	fig|6666666.71924.peg.1631	100	bi	1	87	fig|6666666.71923.peg.87	99.54	bi	34	2859	fig|6666666.72094.peg.2859	100
1	311	195	fig|1440056.4.peg.311	Septum formation protein Maf	bi	12	1632	fig|6666666.71924.peg.1632	100	bi	1	86	fig|6666666.71923.peg.86	100	bi	34	2858	fig|6666666.72094.peg.2858	100
1	312	56	fig|1440056.4.peg.312	FIG00514757: hypothetical protein	bi	12	1633	fig|6666666.71924.peg.1633	100	bi	1	85	fig|6666666.71923.peg.85	100	bi	34	2857	fig|6666666.72094.peg.2857	100
1	313	324	fig|1440056.4.peg.313	Electron transport complex protein RnfB	bi	12	1634	fig|6666666.71924.peg.1634	100	bi	1	84	fig|6666666.71923.peg.84	100	bi	34	2856	fig|6666666.72094.peg.2856	100
1	314	192	fig|1440056.4.peg.314	Electron transport complex protein RnfA	bi	12	1635	fig|6666666.71924.peg.1635	100	bi	1	83	fig|6666666.71923.peg.83	100	bi	34	2855	fig|6666666.72094.peg.2855	100
1	315	198	fig|1440056.4.peg.315	Electron transport complex protein RnfE	bi	12	1636	fig|6666666.71924.peg.1636	100	bi	1	82	fig|6666666.71923.peg.82	100	bi	34	2854	fig|6666666.72094.peg.2854	100
1	316	190	fig|1440056.4.peg.316	Electron transport complex protein RnfG	bi	12	1637	fig|6666666.71924.peg.1637	100	bi	1	81	fig|6666666.71923.peg.81	97.35	bi	34	2853	fig|6666666.72094.peg.2853	97.35
1	317	326	fig|1440056.4.peg.317	Electron transport complex protein RnfD	bi	12	1638	fig|6666666.71924.peg.1638	100	bi	1	80	fig|6666666.71923.peg.80	100	bi	34	2852	fig|6666666.72094.peg.2852	100
1	318	446	fig|1440056.4.peg.318	Electron transport complex protein RnfC	bi	12	1639	fig|6666666.71924.peg.1639	100	bi	1	79	fig|6666666.71923.peg.79	100	bi	34	2851	fig|6666666.72094.peg.2851	100
1	319	315	fig|1440056.4.peg.319	FIG00514311: hypothetical protein	bi	12	1640	fig|6666666.71924.peg.1640	100	bi	1	78	fig|6666666.71923.peg.78	99.68	bi	34	2850	fig|6666666.72094.peg.2850	99.68
1	320	425	fig|1440056.4.peg.320	FIG00512962: hypothetical protein	bi	12	1641	fig|6666666.71924.peg.1641	100	bi	1	77	fig|6666666.71923.peg.77	98.82	bi	34	2849	fig|6666666.72094.peg.2849	98.82
1	321	124	fig|1440056.4.peg.321	Lactoylglutathione lyase (EC 4.4.1.5)	bi	12	1642	fig|6666666.71924.peg.1642	99.19	bi	1	76	fig|6666666.71923.peg.76	99.19	bi	34	2848	fig|6666666.72094.peg.2848	99.19
1	322	200	fig|1440056.4.peg.322	FIG00515298: hypothetical protein	bi	12	1643	fig|6666666.71924.peg.1643	100	bi	1	75	fig|6666666.71923.peg.75	100	bi	34	2847	fig|6666666.72094.peg.2847	100
1	323	71	fig|1440056.4.peg.323	Copper chaperone	bi	12	1644	fig|6666666.71924.peg.1644	100	bi	1	74	fig|6666666.71923.peg.74	100	bi	34	2846	fig|6666666.72094.peg.2846	100
1	324	572	fig|1440056.4.peg.324	putative solute-binding lipoprotein	bi	12	1645	fig|6666666.71924.peg.1645	100	bi	1	73	fig|6666666.71923.peg.73	98.95	bi	34	2845	fig|6666666.72094.peg.2845	98.95
1	325	185	fig|1440056.4.peg.325	Soluble lytic murein transglycosylase precursor (EC 3.2.1.-)	bi	12	1646	fig|6666666.71924.peg.1646	100	bi	1	72	fig|6666666.71923.peg.72	99.46	bi	34	2844	fig|6666666.72094.peg.2844	99.46
1	326	201	fig|1440056.4.peg.326	Dephospho-CoA kinase (EC 2.7.1.24)	bi	12	1647	fig|6666666.71924.peg.1647	100	bi	1	71	fig|6666666.71923.peg.71	98.5	bi	34	2843	fig|6666666.72094.peg.2843	98.5
1	327	883	fig|1440056.4.peg.327	DNA polymerase I (EC 2.7.7.7)	bi	12	1648	fig|6666666.71924.peg.1648	100	bi	1	70	fig|6666666.71923.peg.70	99.43	bi	34	2842	fig|6666666.72094.peg.2842	99.32
1	328	38	fig|1440056.4.peg.328	hypothetical protein	bi	12	1649	fig|6666666.71924.peg.1649	91.89	-				0	-				0
1	329	470	fig|1440056.4.peg.329	Probable poly(beta-D-mannuronate) O-acetylase (EC 2.3.1.-)	bi	12	1650	fig|6666666.71924.peg.1650	96.59	uni	10	2879	fig|6666666.71923.peg.2879	48.32	uni	3	734	fig|6666666.72094.peg.734	48.32
1	330	327	fig|1440056.4.peg.330	FIG00514752: hypothetical protein	bi	12	1651	fig|6666666.71924.peg.1651	98.16	uni	10	2878	fig|6666666.71923.peg.2878	25.12	uni	3	733	fig|6666666.72094.peg.733	25.12
1	331	357	fig|1440056.4.peg.331	FIG00523330: hypothetical protein	bi	12	1652	fig|6666666.71924.peg.1652	99.44	-				0	-				0
1	332	148	fig|1440056.4.peg.332	FIG00515461: hypothetical protein	bi	12	1653	fig|6666666.71924.peg.1653	100	bi	1	69	fig|6666666.71923.peg.69	95.92	bi	34	2841	fig|6666666.72094.peg.2841	95.92
1	333	66	fig|1440056.4.peg.333	Transcriptional regulator, Cro/CI family	bi	12	1654	fig|6666666.71924.peg.1654	100	bi	1	68	fig|6666666.71923.peg.68	94.55	bi	34	2840	fig|6666666.72094.peg.2840	94.55
1	334	289	fig|1440056.4.peg.334	Transcriptional regulator, AraC family	bi	12	1655	fig|6666666.71924.peg.1655	99.65	bi	1	67	fig|6666666.71923.peg.67	99.31	bi	34	2839	fig|6666666.72094.peg.2839	98.61
1	335	290	fig|1440056.4.peg.335	nitroreductase-family protein	bi	12	1656	fig|6666666.71924.peg.1656	100	bi	1	66	fig|6666666.71923.peg.66	99.65	bi	34	2838	fig|6666666.72094.peg.2838	99.31
1	336	74	fig|1440056.4.peg.336	FIG00517813: hypothetical protein	bi	12	1657	fig|6666666.71924.peg.1657	100	bi	1	65	fig|6666666.71923.peg.65	100	bi	34	2837	fig|6666666.72094.peg.2837	100
1	337	327	fig|1440056.4.peg.337	FIG00515730: hypothetical protein	bi	12	1658	fig|6666666.71924.peg.1658	100	bi	1	64	fig|6666666.71923.peg.64	100	bi	34	2836	fig|6666666.72094.peg.2836	100
1	338	291	fig|1440056.4.peg.338	Phosphohydrolase from calcineurin family	bi	12	1659	fig|6666666.71924.peg.1659	100	bi	1	63	fig|6666666.71923.peg.63	99.31	bi	34	2835	fig|6666666.72094.peg.2835	98.97
1	339	184	fig|1440056.4.peg.339	Transcriptional regulator yidN, Cro/CI family	bi	12	1660	fig|6666666.71924.peg.1660	100	bi	1	62	fig|6666666.71923.peg.62	99.45	bi	34	2834	fig|6666666.72094.peg.2834	99.45
1	340	301	fig|1440056.4.peg.340	Pyruvate formate-lyase activating enzyme (EC 1.97.1.4)	bi	12	1661	fig|6666666.71924.peg.1661	99.67	bi	1	61	fig|6666666.71923.peg.61	99	bi	34	2833	fig|6666666.72094.peg.2833	99
1	341	791	fig|1440056.4.peg.341	Pyruvate formate-lyase (EC 2.3.1.54)	bi	12	1662	fig|6666666.71924.peg.1662	100	bi	1	60	fig|6666666.71923.peg.60	99.75	bi	34	2832	fig|6666666.72094.peg.2832	99.62
1	342	230	fig|1440056.4.peg.342	FIG00514318: hypothetical protein	bi	12	1663	fig|6666666.71924.peg.1663	100	bi	1	59	fig|6666666.71923.peg.59	98.25	bi	34	2831	fig|6666666.72094.peg.2831	96.94
1	343	460	fig|1440056.4.peg.343	FIG00513074: hypothetical protein	bi	12	1664	fig|6666666.71924.peg.1664	100	bi	1	58	fig|6666666.71923.peg.58	97.39	bi	34	2830	fig|6666666.72094.peg.2830	98.04
1	344	238	fig|1440056.4.peg.344	two-component response regulator	bi	12	1665	fig|6666666.71924.peg.1665	100	bi	1	57	fig|6666666.71923.peg.57	98.31	bi	34	2816	fig|6666666.72094.peg.2816	98.25
1	345	184	fig|1440056.4.peg.345	FIG00515188: hypothetical protein	bi	12	1666	fig|6666666.71924.peg.1666	98.91	bi	1	56	fig|6666666.71923.peg.56	96.17	bi	34	2815	fig|6666666.72094.peg.2815	95.63
1	346	268	fig|1440056.4.peg.346	Metal transporter, ZIP family	bi	12	1667	fig|6666666.71924.peg.1667	100	bi	1	55	fig|6666666.71923.peg.55	99.25	bi	34	2814	fig|6666666.72094.peg.2814	99.25
1	347	388	fig|1440056.4.peg.347	Catalyzes the cleavage of p-aminobenzoyl-glutamate to p-aminobenzoate and glutamate, subunit A	bi	12	1668	fig|6666666.71924.peg.1668	100	bi	1	54	fig|6666666.71923.peg.54	99.48	bi	34	2813	fig|6666666.72094.peg.2813	99.48
1	348	396	fig|1440056.4.peg.348	membrane protein, putative	bi	12	1669	fig|6666666.71924.peg.1669	100	bi	1	53	fig|6666666.71923.peg.53	99.49	bi	34	2812	fig|6666666.72094.peg.2812	99.24
1	349	567	fig|1440056.4.peg.349	ABC transporter, ATP-binding protein/permease protein	bi	12	1670	fig|6666666.71924.peg.1670	100	bi	1	52	fig|6666666.71923.peg.52	100	bi	34	2811	fig|6666666.72094.peg.2811	100
1	350	92	fig|1440056.4.peg.350	PTS system, galactitol-specific IIB component (EC 2.7.1.69)	bi	12	1671	fig|6666666.71924.peg.1671	100	bi	1	51	fig|6666666.71923.peg.51	100	bi	34	2810	fig|6666666.72094.peg.2810	100
1	351	178	fig|1440056.4.peg.351	Molybdopterin-guanine dinucleotide biosynthesis protein MobB	bi	12	1672	fig|6666666.71924.peg.1672	100	bi	1	50	fig|6666666.71923.peg.50	97.74	bi	34	2809	fig|6666666.72094.peg.2809	97.74
1	352	394	fig|1440056.4.peg.352	Molybdopterin biosynthesis protein MoeA	bi	12	1673	fig|6666666.71924.peg.1673	99.49	bi	1	49	fig|6666666.71923.peg.49	97.71	bi	34	2808	fig|6666666.72094.peg.2808	97.71
1	353	245	fig|1440056.4.peg.353	hypothetical protein	bi	12	1674	fig|6666666.71924.peg.1674	100	bi	1	48	fig|6666666.71923.peg.48	99.18	bi	34	2807	fig|6666666.72094.peg.2807	99.18
1	354	302	fig|1440056.4.peg.354	LysR-family transcriptional regulator	bi	12	1675	fig|6666666.71924.peg.1675	100	bi	1	47	fig|6666666.71923.peg.47	99.34	bi	34	2806	fig|6666666.72094.peg.2806	99.67
1	355	281	fig|1440056.4.peg.355	PTS system, mannose-specific IID component	bi	12	1676	fig|6666666.71924.peg.1676	100	bi	1	46	fig|6666666.71923.peg.46	100	bi	34	2805	fig|6666666.72094.peg.2805	100
1	356	253	fig|1440056.4.peg.356	PTS system, mannose-specific IIC component (EC 2.7.1.69)	bi	12	1677	fig|6666666.71924.peg.1677	100	bi	1	45	fig|6666666.71923.peg.45	98.81	bi	34	2804	fig|6666666.72094.peg.2804	98.81
1	357	157	fig|1440056.4.peg.357	PTS system, mannose-specific IIB component (EC 2.7.1.69)	bi	12	1678	fig|6666666.71924.peg.1678	99.36	bi	1	44	fig|6666666.71923.peg.44	98.72	bi	34	2803	fig|6666666.72094.peg.2803	98.72
1	358	248	fig|1440056.4.peg.358	FIG00514432: hypothetical protein	bi	12	1679	fig|6666666.71924.peg.1679	100	bi	1	43	fig|6666666.71923.peg.43	98.79	bi	34	2802	fig|6666666.72094.peg.2802	98.79
1	359	137	fig|1440056.4.peg.359	PTS system, mannose-specific IIA component (EC 2.7.1.69)	bi	12	1680	fig|6666666.71924.peg.1680	100	bi	1	42	fig|6666666.71923.peg.42	99.25	bi	34	2801	fig|6666666.72094.peg.2801	99.25
1	360	192	fig|1440056.4.peg.360	predicted biotin regulatory protein BioR (GntR family)	bi	12	1681	fig|6666666.71924.peg.1681	99.48	bi	1	41	fig|6666666.71923.peg.41	99.48	bi	34	2800	fig|6666666.72094.peg.2800	100
1	361	128	fig|1440056.4.peg.361	Transcriptional regulator, MecI family	uni	34	2904	fig|6666666.71924.peg.2904	89.52	uni	1	1370	fig|6666666.71923.peg.1370	93.27	bi	34	2799	fig|6666666.72094.peg.2799	99.21
1	362	126	fig|1440056.4.peg.362	Transcriptional regulator, MecI family	uni	34	2883	fig|6666666.71924.peg.2883	92	uni	1	1386	fig|6666666.71923.peg.1386	88	bi	34	2798	fig|6666666.72094.peg.2798	96.8
1	363	59	fig|1440056.4.peg.363	hypothetical protein	-				0	-				0	-				0
1	364	63	fig|1440056.4.peg.364	Phage integrase	bi	12	1528	fig|6666666.71924.peg.1528	39.62	bi	1	189	fig|6666666.71923.peg.189	39.62	bi	22	2357	fig|6666666.72094.peg.2357	100
1	365	38	fig|1440056.4.peg.365	hypothetical protein	-				0	-				0	-				0
1	366	43	fig|1440056.4.peg.366	hypothetical protein	-				0	-				0	-				0
1	367	343	fig|1440056.4.peg.367	hypothetical protein	-				0	-				0	-				0
1	368	269	fig|1440056.4.peg.368	N-acetylmuramoyl-L-alanine amidase	uni	34	2896	fig|6666666.71924.peg.2896	68.31	uni	1	973	fig|6666666.71923.peg.973	63.57	bi	20	2339	fig|6666666.72094.peg.2339	92.54
1	369	86	fig|1440056.4.peg.369	putative phage membrane protein	bi	1	178	fig|6666666.71924.peg.178	90.59	bi	1	614	fig|6666666.71923.peg.614	90.59	bi	22	2352	fig|6666666.72094.peg.2352	94.12
1	370	77	fig|1440056.4.peg.370	FIG00525094: hypothetical protein	uni	1	179	fig|6666666.71924.peg.179	94.74	uni	1	613	fig|6666666.71923.peg.613	97.37	uni	22	2351	fig|6666666.72094.peg.2351	82.89
1	371	46	fig|1440056.4.peg.371	Phage protein	-				0	-				0	uni	15	2200	fig|6666666.72094.peg.2200	72.09
1	372	100	fig|1440056.4.peg.372	Phage protein	-				0	-				0	-				0
1	373	411	fig|1440056.4.peg.373	FIG00513626: hypothetical protein	-				0	-				0	uni	20	2336	fig|6666666.72094.peg.2336	48.36
1	374	61	fig|1440056.4.peg.374	FIG00513543: hypothetical protein	bi	1	180	fig|6666666.71924.peg.180	89.66	uni	1	612	fig|6666666.71923.peg.612	91.67	uni	15	2260	fig|6666666.72094.peg.2260	93.48
1	375	98	fig|1440056.4.peg.375	FIG00518879: hypothetical protein	uni	34	2891	fig|6666666.71924.peg.2891	89.47	bi	1	605	fig|6666666.71923.peg.605	68.13	bi	20	2334	fig|6666666.72094.peg.2334	98.97
1	376	481	fig|1440056.4.peg.376	Phage tail fiber protein	uni	34	2890	fig|6666666.71924.peg.2890	74.89	uni	1	604	fig|6666666.71923.peg.604	60	bi	22	2349	fig|6666666.72094.peg.2349	66.03
1	377	254	fig|1440056.4.peg.377	Phage tail fibers	uni	1	187	fig|6666666.71924.peg.187	85.83	uni	1	603	fig|6666666.71923.peg.603	83.81	uni	22	2348	fig|6666666.72094.peg.2348	91.04
2	378	226	fig|1440056.4.peg.378	NPQTN specific sortase B	bi	3	566	fig|6666666.71924.peg.566	99.56	bi	10	3054	fig|6666666.71923.peg.3054	98.67	bi	40	3619	fig|6666666.72094.peg.3619	98.67
2	379	851	fig|1440056.4.peg.379	FIG00514923: hypothetical protein	bi	3	567	fig|6666666.71924.peg.567	100	bi	10	3053	fig|6666666.71923.peg.3053	96.35	bi	40	3620	fig|6666666.72094.peg.3620	96.35
2	380	664	fig|1440056.4.peg.380	FIG00517821: hypothetical protein	bi	3	568	fig|6666666.71924.peg.568	100	bi	10	3052	fig|6666666.71923.peg.3052	99.1	bi	40	3621	fig|6666666.72094.peg.3621	99.25
2	381	107	fig|1440056.4.peg.381	FIG00521812: hypothetical protein	bi	3	569	fig|6666666.71924.peg.569	100	bi	10	3051	fig|6666666.71923.peg.3051	97.17	bi	40	3622	fig|6666666.72094.peg.3622	97.17
2	382	292	fig|1440056.4.peg.382	UTP--glucose-1-phosphate uridylyltransferase (EC 2.7.7.9)	bi	3	570	fig|6666666.71924.peg.570	100	bi	10	3050	fig|6666666.71923.peg.3050	100	bi	40	3623	fig|6666666.72094.peg.3623	99.66
2	383	338	fig|1440056.4.peg.383	UDP-glucose 4-epimerase (EC 5.1.3.2)	bi	3	571	fig|6666666.71924.peg.571	100	bi	10	3049	fig|6666666.71923.peg.3049	100	bi	40	3624	fig|6666666.72094.peg.3624	100
2	384	645	fig|1440056.4.peg.384	Choline binding protein A	bi	3	572	fig|6666666.71924.peg.572	100	bi	10	3048	fig|6666666.71923.peg.3048	99.07	bi	40	3625	fig|6666666.72094.peg.3625	99.22
2	385	288	fig|1440056.4.peg.385	FIG00513657: hypothetical protein	bi	3	573	fig|6666666.71924.peg.573	100	bi	10	3047	fig|6666666.71923.peg.3047	99.65	bi	40	3626	fig|6666666.72094.peg.3626	99.65
2	386	294	fig|1440056.4.peg.386	Chromosome initiation inhibitor	bi	3	574	fig|6666666.71924.peg.574	99.66	bi	10	3046	fig|6666666.71923.peg.3046	99.32	bi	40	3627	fig|6666666.72094.peg.3627	99.66
2	387	283	fig|1440056.4.peg.387	Inosose isomerase (EC 5.3.99.-)	bi	3	575	fig|6666666.71924.peg.575	100	bi	10	3045	fig|6666666.71923.peg.3045	99.29	bi	40	3628	fig|6666666.72094.peg.3628	99.29
2	388	641	fig|1440056.4.peg.388	2,4-dienoyl-CoA reductase [NADPH] (EC 1.3.1.34)	bi	3	576	fig|6666666.71924.peg.576	99.84	bi	10	3044	fig|6666666.71923.peg.3044	99.06	bi	40	3629	fig|6666666.72094.peg.3629	99.06
2	389	288	fig|1440056.4.peg.389	Shikimate/quinate 5-dehydrogenase I beta (EC 1.1.1.282)	bi	3	577	fig|6666666.71924.peg.577	100	bi	10	3043	fig|6666666.71923.peg.3043	98.95	bi	40	3630	fig|6666666.72094.peg.3630	99.3
2	390	403	fig|1440056.4.peg.390	transport protein	bi	3	578	fig|6666666.71924.peg.578	100	bi	10	3042	fig|6666666.71923.peg.3042	99.75	bi	40	3631	fig|6666666.72094.peg.3631	99.75
2	391	622	fig|1440056.4.peg.391	FIG00513052: hypothetical protein	bi	3	579	fig|6666666.71924.peg.579	100	bi	10	3041	fig|6666666.71923.peg.3041	98.07	bi	40	3632	fig|6666666.72094.peg.3632	98.39
2	392	455	fig|1440056.4.peg.392	S-adenosylhomocysteine deaminase (EC 3.5.4.28); Methylthioadenosine deaminase	bi	3	580	fig|6666666.71924.peg.580	100	bi	10	3040	fig|6666666.71923.peg.3040	98.02	bi	40	3633	fig|6666666.72094.peg.3633	98.02
2	393	448	fig|1440056.4.peg.393	Xanthine/uracil/thiamine/ascorbate permease family protein	bi	3	581	fig|6666666.71924.peg.581	100	bi	10	3039	fig|6666666.71923.peg.3039	100	bi	40	3634	fig|6666666.72094.peg.3634	100
2	394	218	fig|1440056.4.peg.394	conserved hypothetical pentapeptide repeat protein	bi	3	582	fig|6666666.71924.peg.582	100	bi	10	3038	fig|6666666.71923.peg.3038	100	bi	40	3635	fig|6666666.72094.peg.3635	100
2	395	428	fig|1440056.4.peg.395	Branched-chain amino acid transport system carrier protein	bi	3	583	fig|6666666.71924.peg.583	100	bi	10	3037	fig|6666666.71923.peg.3037	99.53	bi	40	3636	fig|6666666.72094.peg.3636	99.53
2	396	396	fig|1440056.4.peg.396	Hypothetical lipoprotein	bi	3	584	fig|6666666.71924.peg.584	99.49	bi	10	3036	fig|6666666.71923.peg.3036	99.49	bi	40	3637	fig|6666666.72094.peg.3637	99.75
2	397	675	fig|1440056.4.peg.397	FIG00520178: hypothetical protein	bi	3	585	fig|6666666.71924.peg.585	99.85	bi	10	3035	fig|6666666.71923.peg.3035	98.66	bi	40	3638	fig|6666666.72094.peg.3638	98.96
2	398	223	fig|1440056.4.peg.398	FIG00514799: hypothetical protein	bi	3	586	fig|6666666.71924.peg.586	100	bi	10	3034	fig|6666666.71923.peg.3034	99.1	bi	40	3639	fig|6666666.72094.peg.3639	98.2
2	399	162	fig|1440056.4.peg.399	Putative membrane protein	bi	3	587	fig|6666666.71924.peg.587	100	bi	10	3033	fig|6666666.71923.peg.3033	100	bi	40	3640	fig|6666666.72094.peg.3640	100
2	400	374	fig|1440056.4.peg.400	putative amidohydrolase	bi	3	588	fig|6666666.71924.peg.588	100	bi	10	3032	fig|6666666.71923.peg.3032	98.93	bi	40	3641	fig|6666666.72094.peg.3641	98.93
2	401	397	fig|1440056.4.peg.401	Cystathionine beta-lyase, Bsu PatB (EC 4.4.1.8)	bi	3	589	fig|6666666.71924.peg.589	99.75	bi	10	3031	fig|6666666.71923.peg.3031	99.49	bi	40	3642	fig|6666666.72094.peg.3642	99.49
2	402	334	fig|1440056.4.peg.402	Aspartate--ammonia ligase (EC 6.3.1.1)	bi	3	590	fig|6666666.71924.peg.590	100	bi	10	3030	fig|6666666.71923.peg.3030	100	bi	40	3643	fig|6666666.72094.peg.3643	100
2	403	130	fig|1440056.4.peg.403	FIG00518900: hypothetical protein	bi	3	591	fig|6666666.71924.peg.591	100	bi	10	3029	fig|6666666.71923.peg.3029	99.22	bi	40	3644	fig|6666666.72094.peg.3644	100
2	404	403	fig|1440056.4.peg.404	Proton/glutamate symport protein @ Sodium/glutamate symport protein	bi	3	592	fig|6666666.71924.peg.592	100	bi	10	3028	fig|6666666.71923.peg.3028	100	bi	40	3645	fig|6666666.72094.peg.3645	100
2	405	359	fig|1440056.4.peg.405	L-threonine 3-O-phosphate decarboxylase (EC 4.1.1.81)	bi	3	593	fig|6666666.71924.peg.593	100	bi	10	3027	fig|6666666.71923.peg.3027	100	bi	40	3646	fig|6666666.72094.peg.3646	100
2	406	176	fig|1440056.4.peg.406	Hypoxanthine-guanine phosphoribosyltransferase (EC 2.4.2.8)	bi	3	594	fig|6666666.71924.peg.594	100	bi	10	3026	fig|6666666.71923.peg.3026	100	bi	40	3647	fig|6666666.72094.peg.3647	100
2	407	311	fig|1440056.4.peg.407	Phosphatidylglycerophosphatase B (EC 3.1.3.27)	bi	3	595	fig|6666666.71924.peg.595	99.35	bi	10	3025	fig|6666666.71923.peg.3025	98.39	bi	40	3648	fig|6666666.72094.peg.3648	98.39
2	408	409	fig|1440056.4.peg.408	NAD(FAD)-utilizing dehydrogenases	bi	3	596	fig|6666666.71924.peg.596	99.75	bi	10	3024	fig|6666666.71923.peg.3024	99.75	bi	40	3649	fig|6666666.72094.peg.3649	99.75
2	409	74	fig|1440056.4.peg.409	Small acid-soluble spore protein, beta-type SASP	bi	3	597	fig|6666666.71924.peg.597	100	bi	10	3023	fig|6666666.71923.peg.3023	100	bi	40	3650	fig|6666666.72094.peg.3650	100
2	410	57	fig|1440056.4.peg.410	FIG00512987: hypothetical protein	bi	3	598	fig|6666666.71924.peg.598	100	bi	10	3022	fig|6666666.71923.peg.3022	100	bi	40	3651	fig|6666666.72094.peg.3651	100
2	411	154	fig|1440056.4.peg.411	FIG00516765: hypothetical protein	bi	3	599	fig|6666666.71924.peg.599	100	bi	10	3021	fig|6666666.71923.peg.3021	100	bi	40	3652	fig|6666666.72094.peg.3652	100
2	412	154	fig|1440056.4.peg.412	FIG00516968: hypothetical protein	bi	3	600	fig|6666666.71924.peg.600	100	bi	10	3020	fig|6666666.71923.peg.3020	98.69	bi	40	3653	fig|6666666.72094.peg.3653	99.35
2	413	588	fig|1440056.4.peg.413	Serine phosphatase RsbU, regulator of sigma subunit	bi	3	601	fig|6666666.71924.peg.601	100	bi	10	3019	fig|6666666.71923.peg.3019	99.32	bi	40	3654	fig|6666666.72094.peg.3654	99.32
2	414	203	fig|1440056.4.peg.414	Iron-sulfur flavoprotein	bi	3	602	fig|6666666.71924.peg.602	100	bi	10	3018	fig|6666666.71923.peg.3018	98.51	bi	40	3655	fig|6666666.72094.peg.3655	98.51
2	415	190	fig|1440056.4.peg.415	Ethanolamine utilization protein similar to PduL	bi	3	603	fig|6666666.71924.peg.603	99.47	bi	10	3017	fig|6666666.71923.peg.3017	99.47	bi	40	3656	fig|6666666.72094.peg.3656	99.47
2	416	1180	fig|1440056.4.peg.416	Pyruvate-flavodoxin oxidoreductase (EC 1.2.7.-)	bi	3	604	fig|6666666.71924.peg.604	100	bi	10	3016	fig|6666666.71923.peg.3016	100	bi	40	3657	fig|6666666.72094.peg.3657	99.58
2	417	309	fig|1440056.4.peg.417	FIG00524814: hypothetical protein	bi	3	605	fig|6666666.71924.peg.605	99.68	bi	10	3015	fig|6666666.71923.peg.3015	87.22	bi	40	3658	fig|6666666.72094.peg.3658	84.09
2	418	445	fig|1440056.4.peg.418	D-beta-hydroxybutyrate permease	bi	3	606	fig|6666666.71924.peg.606	100	bi	10	3014	fig|6666666.71923.peg.3014	99.1	bi	40	3659	fig|6666666.72094.peg.3659	99.32
2	419	259	fig|1440056.4.peg.419	D-beta-hydroxybutyrate dehydrogenase (EC 1.1.1.30)	bi	3	607	fig|6666666.71924.peg.607	99.61	bi	10	3013	fig|6666666.71923.peg.3013	99.22	bi	40	3660	fig|6666666.72094.peg.3660	99.22
2	420	222	fig|1440056.4.peg.420	Butyrate-acetoacetate CoA-transferase subunit B (EC 2.8.3.9)	bi	3	608	fig|6666666.71924.peg.608	100	bi	10	3012	fig|6666666.71923.peg.3012	99.1	bi	40	3661	fig|6666666.72094.peg.3661	99.1
2	421	219	fig|1440056.4.peg.421	Butyrate-acetoacetate CoA-transferase subunit A (EC 2.8.3.9)	bi	3	609	fig|6666666.71924.peg.609	99.54	bi	10	3011	fig|6666666.71923.peg.3011	99.08	bi	40	3662	fig|6666666.72094.peg.3662	99.54
2	422	393	fig|1440056.4.peg.422	Acetyl-CoA acetyltransferase (EC 2.3.1.9)	bi	3	610	fig|6666666.71924.peg.610	99.74	bi	10	3010	fig|6666666.71923.peg.3010	99.23	bi	40	3663	fig|6666666.72094.peg.3663	98.72
2	423	301	fig|1440056.4.peg.423	Transcriptional regulators, LysR family	bi	3	611	fig|6666666.71924.peg.611	100	bi	10	3009	fig|6666666.71923.peg.3009	99.67	bi	40	3664	fig|6666666.72094.peg.3664	99.67
2	424	271	fig|1440056.4.peg.424	Oligopeptide transport system permease protein OppC (TC 3.A.1.5.1)	bi	3	612	fig|6666666.71924.peg.612	99.63	bi	10	3008	fig|6666666.71923.peg.3008	98.15	bi	40	3665	fig|6666666.72094.peg.3665	98.52
2	425	320	fig|1440056.4.peg.425	Oligopeptide transport system permease protein OppB (TC 3.A.1.5.1)	bi	3	613	fig|6666666.71924.peg.613	100	bi	10	3007	fig|6666666.71923.peg.3007	98.12	bi	40	3666	fig|6666666.72094.peg.3666	97.81
2	426	520	fig|1440056.4.peg.426	Oligopeptide ABC transporter, periplasmic oligopeptide-binding protein OppA (TC 3.A.1.5.1)	bi	3	614	fig|6666666.71924.peg.614	100	bi	10	3006	fig|6666666.71923.peg.3006	99.04	bi	40	3667	fig|6666666.72094.peg.3667	98.84
2	427	326	fig|1440056.4.peg.427	Oligopeptide transport ATP-binding protein OppD (TC 3.A.1.5.1)	bi	3	615	fig|6666666.71924.peg.615	100	bi	10	3005	fig|6666666.71923.peg.3005	98.77	bi	40	3668	fig|6666666.72094.peg.3668	99.08
2	428	324	fig|1440056.4.peg.428	Oligopeptide transport ATP-binding protein OppF (TC 3.A.1.5.1)	bi	3	616	fig|6666666.71924.peg.616	100	bi	10	3004	fig|6666666.71923.peg.3004	100	bi	40	3669	fig|6666666.72094.peg.3669	100
2	429	681	fig|1440056.4.peg.429	Na+/H+ antiporter	bi	3	617	fig|6666666.71924.peg.617	100	bi	10	3003	fig|6666666.71923.peg.3003	98.82	bi	40	3670	fig|6666666.72094.peg.3670	98.68
2	430	281	fig|1440056.4.peg.430	Beta-glucoside bgl operon antiterminator, BglG family	bi	3	618	fig|6666666.71924.peg.618	100	bi	10	3002	fig|6666666.71923.peg.3002	99.64	bi	40	3671	fig|6666666.72094.peg.3671	99.64
2	431	691	fig|1440056.4.peg.431	PTS system, glucose-specific IIC component (EC 2.7.1.69) / PTS system, glucose-specific IIB component (EC 2.7.1.69) / PTS system, glucose-specific IIA component (EC 2.7.1.69)	bi	3	619	fig|6666666.71924.peg.619	99.86	bi	10	3001	fig|6666666.71923.peg.3001	98.55	bi	40	3672	fig|6666666.72094.peg.3672	98.84
2	432	290	fig|1440056.4.peg.432	Transcriptional regulator of rhamnose utilization, AraC family	bi	3	620	fig|6666666.71924.peg.620	100	bi	10	3000	fig|6666666.71923.peg.3000	99.65	bi	40	3673	fig|6666666.72094.peg.3673	99.31
2	433	485	fig|1440056.4.peg.433	UDP-N-acetylmuramoylalanyl-D-glutamate--2,6-diaminopimelate ligase (EC 6.3.2.13)	bi	3	621	fig|6666666.71924.peg.621	100	bi	10	2999	fig|6666666.71923.peg.2999	98.76	bi	40	3674	fig|6666666.72094.peg.3674	99.17
2	434	757	fig|1440056.4.peg.434	FIG00513807: hypothetical protein	bi	3	622	fig|6666666.71924.peg.622	100	bi	10	2998	fig|6666666.71923.peg.2998	96.56	bi	40	3675	fig|6666666.72094.peg.3675	96.43
2	435	58	fig|1440056.4.peg.435	hypothetical protein	bi	3	623	fig|6666666.71924.peg.623	100	-				0	-				0
2	436	173	fig|1440056.4.peg.436	hypothetical protein	bi	3	624	fig|6666666.71924.peg.624	100	-				0	-				0
2	437	366	fig|1440056.4.peg.437	GTP-binding and nucleic acid-binding protein YchF	bi	3	625	fig|6666666.71924.peg.625	100	bi	10	2997	fig|6666666.71923.peg.2997	100	bi	40	3676	fig|6666666.72094.peg.3676	100
2	438	422	fig|1440056.4.peg.438	FIG001621: Zinc protease	bi	3	626	fig|6666666.71924.peg.626	99.76	bi	10	2996	fig|6666666.71923.peg.2996	99.05	bi	40	3677	fig|6666666.72094.peg.3677	99.05
2	439	429	fig|1440056.4.peg.439	FIG009210: peptidase, M16 family	bi	3	627	fig|6666666.71924.peg.627	100	bi	10	2995	fig|6666666.71923.peg.2995	99.3	bi	40	3678	fig|6666666.72094.peg.3678	99.07
2	440	247	fig|1440056.4.peg.440	Prolipoprotein diacylglyceryl transferase (EC 2.4.99.-)	bi	3	628	fig|6666666.71924.peg.628	100	bi	10	2994	fig|6666666.71923.peg.2994	99.19	bi	40	3679	fig|6666666.72094.peg.3679	99.19
2	441	312	fig|1440056.4.peg.441	rRNA small subunit methyltransferase H	bi	3	629	fig|6666666.71924.peg.629	100	bi	10	2993	fig|6666666.71923.peg.2993	100	bi	40	3680	fig|6666666.72094.peg.3680	99.68
2	442	116	fig|1440056.4.peg.442	Cell division protein FtsL	bi	3	630	fig|6666666.71924.peg.630	100	bi	10	2992	fig|6666666.71923.peg.2992	100	bi	40	3681	fig|6666666.72094.peg.3681	100
2	443	625	fig|1440056.4.peg.443	Cell division protein FtsI [Peptidoglycan synthetase] (EC 2.4.1.129) / Stage V sporulation protein D (Sporulation-specific penicillin-binding protein)	bi	3	631	fig|6666666.71924.peg.631	100	bi	10	2991	fig|6666666.71923.peg.2991	100	bi	40	3682	fig|6666666.72094.peg.3682	99.68
2	444	458	fig|1440056.4.peg.444	UDP-N-acetylmuramoylalanyl-D-glutamyl-2,6-diaminopimelate--D-alanyl-D-alanine ligase (EC 6.3.2.10)	bi	3	632	fig|6666666.71924.peg.632	100	bi	10	2990	fig|6666666.71923.peg.2990	99.78	bi	40	3683	fig|6666666.72094.peg.3683	99.78
2	445	322	fig|1440056.4.peg.445	Phospho-N-acetylmuramoyl-pentapeptide-transferase (EC 2.7.8.13)	bi	3	633	fig|6666666.71924.peg.633	100	bi	10	2989	fig|6666666.71923.peg.2989	100	bi	40	3684	fig|6666666.72094.peg.3684	100
2	446	452	fig|1440056.4.peg.446	UDP-N-acetylmuramoylalanine--D-glutamate ligase (EC 6.3.2.9)	bi	3	634	fig|6666666.71924.peg.634	100	bi	10	2988	fig|6666666.71923.peg.2988	99.56	bi	40	3685	fig|6666666.72094.peg.3685	99.33
2	447	377	fig|1440056.4.peg.447	Cell division protein FtsW	bi	3	635	fig|6666666.71924.peg.635	100	bi	10	2987	fig|6666666.71923.peg.2987	100	bi	40	3686	fig|6666666.72094.peg.3686	100
2	448	409	fig|1440056.4.peg.448	UDP-N-acetylglucosamine--N-acetylmuramyl-(pentapeptide) pyrophosphoryl-undecaprenol N-acetylglucosamine transferase (EC 2.4.1.227)	bi	3	636	fig|6666666.71924.peg.636	99.75	bi	10	2986	fig|6666666.71923.peg.2986	99.51	bi	40	3687	fig|6666666.72094.peg.3687	99.51
2	449	247	fig|1440056.4.peg.449	Cell division protein FtsQ	bi	3	637	fig|6666666.71924.peg.637	100	bi	10	2985	fig|6666666.71923.peg.2985	99.19	bi	40	3688	fig|6666666.72094.peg.3688	99.19
2	450	233	fig|1440056.4.peg.450	Division initiation protein	bi	3	638	fig|6666666.71924.peg.638	100	bi	10	2984	fig|6666666.71923.peg.2984	99.14	bi	40	3689	fig|6666666.72094.peg.3689	99.14
2	451	225	fig|1440056.4.peg.451	Division initiation protein	bi	3	639	fig|6666666.71924.peg.639	100	bi	10	2983	fig|6666666.71923.peg.2983	99.55	bi	40	3690	fig|6666666.72094.peg.3690	99.55
2	452	118	fig|1440056.4.peg.452	FIG025307: hypothetical protein	bi	3	640	fig|6666666.71924.peg.640	100	bi	10	2982	fig|6666666.71923.peg.2982	98.29	bi	40	3691	fig|6666666.72094.peg.3691	98.29
2	453	386	fig|1440056.4.peg.453	Cell division protein FtsZ (EC 3.4.24.-)	bi	3	641	fig|6666666.71924.peg.641	100	bi	10	2981	fig|6666666.71923.peg.2981	100	bi	40	3692	fig|6666666.72094.peg.3692	100
2	454	425	fig|1440056.4.peg.454	putative sugar transporter, substrate-binding lipoprotein	bi	3	642	fig|6666666.71924.peg.642	100	bi	10	2980	fig|6666666.71923.peg.2980	99.76	bi	40	3693	fig|6666666.72094.peg.3693	99.76
2	455	282	fig|1440056.4.peg.455	Sporulation sigma-E factor processing peptidase (SpoIIGA)	bi	3	643	fig|6666666.71924.peg.643	100	bi	10	2979	fig|6666666.71923.peg.2979	100	bi	40	3694	fig|6666666.72094.peg.3694	100
2	456	241	fig|1440056.4.peg.456	RNA polymerase sporulation specific sigma factor SigE	bi	3	644	fig|6666666.71924.peg.644	100	bi	10	2978	fig|6666666.71923.peg.2978	99.58	bi	40	3695	fig|6666666.72094.peg.3695	99.58
2	457	258	fig|1440056.4.peg.457	RNA polymerase sporulation specific sigma factor SigG	bi	3	645	fig|6666666.71924.peg.645	100	bi	10	2977	fig|6666666.71923.peg.2977	100	bi	40	3696	fig|6666666.72094.peg.3696	100
2	458	88	fig|1440056.4.peg.458	FIG011856: hypothetical protein	bi	3	646	fig|6666666.71924.peg.646	100	bi	10	2976	fig|6666666.71923.peg.2976	100	bi	40	3697	fig|6666666.72094.peg.3697	100
2	459	154	fig|1440056.4.peg.459	Ribonucleotide reductase transcriptional regulator NrdR	bi	3	647	fig|6666666.71924.peg.647	100	bi	10	2975	fig|6666666.71923.peg.2975	99.35	bi	40	3698	fig|6666666.72094.peg.3698	99.35
2	460	253	fig|1440056.4.peg.460	COG1496: Uncharacterized conserved protein	bi	3	648	fig|6666666.71924.peg.648	100	bi	10	2974	fig|6666666.71923.peg.2974	98.81	bi	40	3699	fig|6666666.72094.peg.3699	99.6
2	461	231	fig|1440056.4.peg.461	Phosphate regulon transcriptional regulatory protein PhoB (SphR)	bi	3	649	fig|6666666.71924.peg.649	100	bi	10	2973	fig|6666666.71923.peg.2973	100	bi	40	3700	fig|6666666.72094.peg.3700	100
2	462	430	fig|1440056.4.peg.462	Phosphate regulon sensor protein PhoR (SphS) (EC 2.7.13.3)	bi	3	650	fig|6666666.71924.peg.650	100	bi	10	2972	fig|6666666.71923.peg.2972	100	bi	40	3701	fig|6666666.72094.peg.3701	100
2	463	311	fig|1440056.4.peg.463	Phosphate regulon sensor protein PhoR (SphS) (EC 2.7.13.3)	bi	3	651	fig|6666666.71924.peg.651	100	bi	10	2971	fig|6666666.71923.peg.2971	99.68	bi	40	3702	fig|6666666.72094.peg.3702	99.68
2	464	311	fig|1440056.4.peg.464	putative membrane protein	bi	3	652	fig|6666666.71924.peg.652	100	bi	10	2970	fig|6666666.71923.peg.2970	100	bi	40	3703	fig|6666666.72094.peg.3703	100
2	465	67	fig|1440056.4.peg.465	FIG00514440: hypothetical protein	bi	3	653	fig|6666666.71924.peg.653	100	bi	10	2969	fig|6666666.71923.peg.2969	100	bi	40	3704	fig|6666666.72094.peg.3704	100
2	466	443	fig|1440056.4.peg.466	Fe-S oxidoreductase, related to NifB/MoaA family with PDZ N-terminal domain	bi	3	654	fig|6666666.71924.peg.654	99.77	bi	10	2968	fig|6666666.71923.peg.2968	99.32	bi	40	3705	fig|6666666.72094.peg.3705	99.55
2	467	442	fig|1440056.4.peg.467	GTP-binding protein EngA	bi	3	655	fig|6666666.71924.peg.655	99.77	bi	10	2967	fig|6666666.71923.peg.2967	100	bi	40	3706	fig|6666666.72094.peg.3706	100
2	468	205	fig|1440056.4.peg.468	Acyl-phosphate:glycerol-3-phosphate O-acyltransferase PlsY	bi	3	656	fig|6666666.71924.peg.656	100	bi	10	2966	fig|6666666.71923.peg.2966	100	bi	40	3707	fig|6666666.72094.peg.3707	100
2	469	340	fig|1440056.4.peg.469	Glycerol-3-phosphate dehydrogenase [NAD(P)+] (EC 1.1.1.94)	bi	3	657	fig|6666666.71924.peg.657	100	bi	10	2965	fig|6666666.71923.peg.2965	100	bi	40	3708	fig|6666666.72094.peg.3708	100
2	470	217	fig|1440056.4.peg.470	FIG00531373: hypothetical protein	bi	3	658	fig|6666666.71924.peg.658	100	bi	10	2964	fig|6666666.71923.peg.2964	100	-				0
2	471	380	fig|1440056.4.peg.471	cobalt dependent X-Pro dipeptidase	bi	3	659	fig|6666666.71924.peg.659	100	bi	10	2963	fig|6666666.71923.peg.2963	99.74	uni	12	2038	fig|6666666.72094.peg.2038	33.76
2	472	470	fig|1440056.4.peg.472	Agmatine/putrescine antiporter, associated with agmatine catabolism	bi	3	660	fig|6666666.71924.peg.660	99.79	bi	10	2962	fig|6666666.71923.peg.2962	98.93	uni	40	3726	fig|6666666.72094.peg.3726	66.88
2	473	432	fig|1440056.4.peg.473	FIG00518654: hypothetical protein	bi	3	661	fig|6666666.71924.peg.661	100	bi	10	2961	fig|6666666.71923.peg.2961	98.84	uni	5	919	fig|6666666.72094.peg.919	37.14
2	474	492	fig|1440056.4.peg.474	Stage IV sporulation protein A	bi	3	662	fig|6666666.71924.peg.662	100	bi	10	2960	fig|6666666.71923.peg.2960	99.8	bi	40	3709	fig|6666666.72094.peg.3709	99.8
2	475	647	fig|1440056.4.peg.475	FIG01266159: hypothetical protein	bi	3	663	fig|6666666.71924.peg.663	100	bi	10	2959	fig|6666666.71923.peg.2959	96.88	bi	40	3710	fig|6666666.72094.peg.3710	96.66
2	476	90	fig|1440056.4.peg.476	ACT domain protein	bi	3	664	fig|6666666.71924.peg.664	100	bi	10	2958	fig|6666666.71923.peg.2958	100	bi	40	3711	fig|6666666.72094.peg.3711	100
2	477	452	fig|1440056.4.peg.477	FIG00518792: hypothetical protein	bi	3	665	fig|6666666.71924.peg.665	100	bi	10	2957	fig|6666666.71923.peg.2957	100	bi	40	3712	fig|6666666.72094.peg.3712	99.78
2	478	347	fig|1440056.4.peg.478	Perfringolysin O regulator protein PfoR	bi	3	666	fig|6666666.71924.peg.666	100	bi	10	2956	fig|6666666.71923.peg.2956	99.42	bi	40	3713	fig|6666666.72094.peg.3713	99.71
2	479	212	fig|1440056.4.peg.479	FIG00513367: hypothetical protein	bi	3	667	fig|6666666.71924.peg.667	100	bi	10	2955	fig|6666666.71923.peg.2955	100	bi	40	3714	fig|6666666.72094.peg.3714	100
2	480	235	fig|1440056.4.peg.480	Hypothetical protein YggS, proline synthase co-transcribed bacterial homolog PROSC	bi	3	668	fig|6666666.71924.peg.668	100	bi	10	2954	fig|6666666.71923.peg.2954	99.57	bi	40	3715	fig|6666666.72094.peg.3715	100
2	481	153	fig|1440056.4.peg.481	FIG001960: FtsZ-interacting protein related to cell division	bi	3	669	fig|6666666.71924.peg.669	100	bi	10	2953	fig|6666666.71923.peg.2953	100	bi	40	3716	fig|6666666.72094.peg.3716	100
2	482	86	fig|1440056.4.peg.482	Cell division protein YlmG/Ycf19 (putative), YggT family	bi	3	670	fig|6666666.71924.peg.670	100	bi	10	2952	fig|6666666.71923.peg.2952	100	bi	40	3717	fig|6666666.72094.peg.3717	98.82
2	483	262	fig|1440056.4.peg.483	FIG001583: hypothetical protein, contains S4-like RNA binding domain	bi	3	671	fig|6666666.71924.peg.671	99.62	bi	10	2951	fig|6666666.71923.peg.2951	99.23	bi	40	3718	fig|6666666.72094.peg.3718	99.23
2	484	176	fig|1440056.4.peg.484	Cell division initiation protein DivIVA	bi	3	672	fig|6666666.71924.peg.672	100	bi	10	2950	fig|6666666.71923.peg.2950	100	bi	40	3719	fig|6666666.72094.peg.3719	100
2	485	1036	fig|1440056.4.peg.485	Isoleucyl-tRNA synthetase (EC 6.1.1.5)	bi	3	673	fig|6666666.71924.peg.673	100	bi	10	2949	fig|6666666.71923.peg.2949	99.81	bi	40	3720	fig|6666666.72094.peg.3720	99.81
3	486	301	fig|1440056.4.peg.486	ABC transporter permease protein	bi	42	3327	fig|6666666.71924.peg.3327	100	bi	6	1509	fig|6666666.71923.peg.1509	100	bi	25	2571	fig|6666666.72094.peg.2571	100
3	487	88	fig|1440056.4.peg.487	ABC transporter permease protein	uni	42	3327	fig|6666666.71924.peg.3327	100	uni	6	1509	fig|6666666.71923.peg.1509	100	uni	13	2158	fig|6666666.72094.peg.2158	98.53
3	488	252	fig|1440056.4.peg.488	Methionine ABC transporter ATP-binding protein	bi	42	3326	fig|6666666.71924.peg.3326	100	bi	9	2160	fig|6666666.71923.peg.2160	99.6	bi	13	2157	fig|6666666.72094.peg.2157	99.6
3	489	341	fig|1440056.4.peg.489	ABC transporter substrate-binding protein	bi	42	3325	fig|6666666.71924.peg.3325	100	bi	9	2161	fig|6666666.71923.peg.2161	98.24	bi	13	2156	fig|6666666.72094.peg.2156	98.24
3	490	186	fig|1440056.4.peg.490	Maltose O-acetyltransferase (EC 2.3.1.79)	bi	42	3324	fig|6666666.71924.peg.3324	100	bi	9	2162	fig|6666666.71923.peg.2162	98.92	bi	13	2155	fig|6666666.72094.peg.2155	99.46
3	491	359	fig|1440056.4.peg.491	Molybdenum transport ATP-binding protein ModC (TC 3.A.1.8.1)	bi	42	3323	fig|6666666.71924.peg.3323	100	bi	9	2163	fig|6666666.71923.peg.2163	98.6	bi	13	2154	fig|6666666.72094.peg.2154	98.32
3	492	228	fig|1440056.4.peg.492	Molybdenum transport system permease protein ModB (TC 3.A.1.8.1)	bi	42	3322	fig|6666666.71924.peg.3322	100	bi	9	2164	fig|6666666.71923.peg.2164	99.12	bi	13	2153	fig|6666666.72094.peg.2153	99.12
3	493	271	fig|1440056.4.peg.493	Molybdenum ABC transporter, periplasmic molybdenum-binding protein ModA (TC 3.A.1.8.1)	bi	42	3321	fig|6666666.71924.peg.3321	100	bi	9	2165	fig|6666666.71923.peg.2165	98.89	bi	13	2152	fig|6666666.72094.peg.2152	97.78
3	494	310	fig|1440056.4.peg.494	Predicted molybdate-responsive regulator YvgK in bacilli	bi	42	3320	fig|6666666.71924.peg.3320	100	bi	9	2166	fig|6666666.71923.peg.2166	99.35	bi	13	2151	fig|6666666.72094.peg.2151	99.68
3	495	150	fig|1440056.4.peg.495	FIG00515215: hypothetical protein	bi	42	3319	fig|6666666.71924.peg.3319	100	bi	9	2167	fig|6666666.71923.peg.2167	96.4	bi	13	2150	fig|6666666.72094.peg.2150	96.4
3	496	327	fig|1440056.4.peg.496	FIG00514005: hypothetical protein	bi	42	3318	fig|6666666.71924.peg.3318	100	bi	9	2168	fig|6666666.71923.peg.2168	97.55	bi	13	2149	fig|6666666.72094.peg.2149	97.85
3	497	285	fig|1440056.4.peg.497	COG2110, Macro domain, possibly ADP-ribose binding module	bi	42	3317	fig|6666666.71924.peg.3317	99.65	bi	9	2169	fig|6666666.71923.peg.2169	99.65	bi	13	2148	fig|6666666.72094.peg.2148	99.3
3	498	50	fig|1440056.4.peg.498	hypothetical protein	bi	42	3316	fig|6666666.71924.peg.3316	95.92	-				0	-				0
3	499	443	fig|1440056.4.peg.499	Maltose-6'-phosphate glucosidase (EC 3.2.1.122)	bi	42	3315	fig|6666666.71924.peg.3315	100	bi	9	2170	fig|6666666.71923.peg.2170	99.32	bi	13	2147	fig|6666666.72094.peg.2147	99.32
3	500	110	fig|1440056.4.peg.500	PTS system, cellobiose-specific IIA component (EC 2.7.1.69)	bi	42	3314	fig|6666666.71924.peg.3314	100	bi	9	2171	fig|6666666.71923.peg.2171	100	bi	13	2146	fig|6666666.72094.peg.2146	100
3	501	430	fig|1440056.4.peg.501	PTS system, cellobiose-specific IIC component (EC 2.7.1.69)	bi	42	3313	fig|6666666.71924.peg.3313	100	bi	9	2172	fig|6666666.71923.peg.2172	99.77	bi	13	2145	fig|6666666.72094.peg.2145	99.77
3	502	109	fig|1440056.4.peg.502	Phosphotransferase system cellobiose-specific component IIB	bi	42	3312	fig|6666666.71924.peg.3312	100	bi	9	2173	fig|6666666.71923.peg.2173	100	bi	13	2144	fig|6666666.72094.peg.2144	100
3	503	210	fig|1440056.4.peg.503	Glycerate kinase (EC 2.7.1.31)	bi	42	3311	fig|6666666.71924.peg.3311	100	bi	9	2174	fig|6666666.71923.peg.2174	100	bi	13	2143	fig|6666666.72094.peg.2143	100
3	504	886	fig|1440056.4.peg.504	FIG00520353: hypothetical protein	bi	42	3310	fig|6666666.71924.peg.3310	99.89	bi	9	2175	fig|6666666.71923.peg.2175	99.77	bi	13	2142	fig|6666666.72094.peg.2142	99.77
3	505	315	fig|1440056.4.peg.505	Oligopeptide transport ATP-binding protein OppF (TC 3.A.1.5.1)	bi	42	3309	fig|6666666.71924.peg.3309	100	bi	9	2176	fig|6666666.71923.peg.2176	97.77	bi	13	2141	fig|6666666.72094.peg.2141	98.09
3	506	342	fig|1440056.4.peg.506	Oligopeptide transport ATP-binding protein OppD (TC 3.A.1.5.1)	bi	42	3308	fig|6666666.71924.peg.3308	100	bi	9	2177	fig|6666666.71923.peg.2177	99.71	bi	13	2140	fig|6666666.72094.peg.2140	99.71
3	507	523	fig|1440056.4.peg.507	Oligopeptide ABC transporter, periplasmic oligopeptide-binding protein OppA (TC 3.A.1.5.1)	bi	42	3307	fig|6666666.71924.peg.3307	100	bi	9	2178	fig|6666666.71923.peg.2178	99.62	bi	13	2139	fig|6666666.72094.peg.2139	99.62
3	508	304	fig|1440056.4.peg.508	Oligopeptide transport system permease protein oppC (TC 3.A.1.5.1)	bi	42	3306	fig|6666666.71924.peg.3306	100	bi	9	2179	fig|6666666.71923.peg.2179	99.67	bi	13	2138	fig|6666666.72094.peg.2138	99.34
3	509	329	fig|1440056.4.peg.509	Oligopeptide transport system permease protein OppB (TC 3.A.1.5.1)	bi	42	3305	fig|6666666.71924.peg.3305	100	bi	9	2180	fig|6666666.71923.peg.2180	100	bi	13	2137	fig|6666666.72094.peg.2137	99.7
3	510	145	fig|1440056.4.peg.510	5-carboxymethyl-2-oxo-hex-3- ene-1,7-dioate decarboxylase (EC 4.1.1.68)	bi	42	3304	fig|6666666.71924.peg.3304	99.31	bi	9	2181	fig|6666666.71923.peg.2181	98.61	bi	13	2136	fig|6666666.72094.peg.2136	98.61
3	511	133	fig|1440056.4.peg.511	no significant homology. Putative N-terminal signal sequence and 2 putative transmembrane regions were found by PSORT.	bi	42	3303	fig|6666666.71924.peg.3303	100	bi	9	2182	fig|6666666.71923.peg.2182	100	bi	13	2135	fig|6666666.72094.peg.2135	100
3	512	75	fig|1440056.4.peg.512	FIG00518798: hypothetical protein	bi	42	3302	fig|6666666.71924.peg.3302	100	bi	9	2183	fig|6666666.71923.peg.2183	100	bi	13	2134	fig|6666666.72094.peg.2134	100
3	513	456	fig|1440056.4.peg.513	Catalyzes the cleavage of p-aminobenzoyl-glutamate to p-aminobenzoate and glutamate, subunit B	bi	42	3301	fig|6666666.71924.peg.3301	99.78	bi	9	2184	fig|6666666.71923.peg.2184	99.56	bi	13	2133	fig|6666666.72094.peg.2133	99.56
3	514	512	fig|1440056.4.peg.514	FIG00517624: hypothetical protein	bi	42	3300	fig|6666666.71924.peg.3300	97.77	bi	9	2185	fig|6666666.71923.peg.2185	96.15	bi	13	2132	fig|6666666.72094.peg.2132	95.94
3	515	145	fig|1440056.4.peg.515	FIG00514569: hypothetical protein	bi	42	3299	fig|6666666.71924.peg.3299	99.31	bi	9	2186	fig|6666666.71923.peg.2186	97.92	bi	13	2131	fig|6666666.72094.peg.2131	97.92
3	516	304	fig|1440056.4.peg.516	FIG00516716: hypothetical protein	bi	42	3298	fig|6666666.71924.peg.3298	100	bi	9	2187	fig|6666666.71923.peg.2187	99.67	bi	13	2130	fig|6666666.72094.peg.2130	99.67
3	517	118	fig|1440056.4.peg.517	putative nuclease	bi	42	3297	fig|6666666.71924.peg.3297	100	bi	9	2188	fig|6666666.71923.peg.2188	99.15	bi	13	2129	fig|6666666.72094.peg.2129	99.15
3	518	77	fig|1440056.4.peg.518	FIG00515905: hypothetical protein	bi	42	3296	fig|6666666.71924.peg.3296	100	uni	11	3185	fig|6666666.71923.peg.3185	44.44	uni	37	3219	fig|6666666.72094.peg.3219	44.44
3	519	54	fig|1440056.4.peg.519	hypothetical protein	bi	42	3295	fig|6666666.71924.peg.3295	100	-				0	-				0
3	520	155	fig|1440056.4.peg.520	Transcriptional regulator, XRE family	bi	42	3294	fig|6666666.71924.peg.3294	99.35	uni	1	976	fig|6666666.71923.peg.976	60.61	uni	1	242	fig|6666666.72094.peg.242	54.72
3	521	54	fig|1440056.4.peg.521	5'-methylthioadenosine nucleosidase (EC 3.2.2.16) @ S-adenosylhomocysteine nucleosidase (EC 3.2.2.9)	bi	42	3293	fig|6666666.71924.peg.3293	100	-				0	-				0
3	522	314	fig|1440056.4.peg.522	FIG00517417: hypothetical protein	bi	42	3292	fig|6666666.71924.peg.3292	99.68	bi	9	2189	fig|6666666.71923.peg.2189	97.44	bi	13	2128	fig|6666666.72094.peg.2128	97.12
3	523	412	fig|1440056.4.peg.523	Dolichol-phosphate mannosyltransferase (EC 2.4.1.83) in lipid-linked oligosaccharide synthesis cluster	bi	42	3291	fig|6666666.71924.peg.3291	100	bi	9	2190	fig|6666666.71923.peg.2190	98.78	bi	13	2127	fig|6666666.72094.peg.2127	98.05
3	524	285	fig|1440056.4.peg.524	FIG00516357: hypothetical protein	bi	42	3290	fig|6666666.71924.peg.3290	100	bi	9	2191	fig|6666666.71923.peg.2191	100	bi	13	2126	fig|6666666.72094.peg.2126	99.65
3	525	392	fig|1440056.4.peg.525	IMP cyclohydrolase (EC 3.5.4.10) / Phosphoribosylaminoimidazolecarboxamide formyltransferase (EC 2.1.2.3)	bi	42	3289	fig|6666666.71924.peg.3289	99.74	bi	9	2192	fig|6666666.71923.peg.2192	100	bi	13	2125	fig|6666666.72094.peg.2125	100
3	526	295	fig|1440056.4.peg.526	Fumarylacetoacetate hydrolase family protein	bi	42	3288	fig|6666666.71924.peg.3288	99.32	bi	9	2193	fig|6666666.71923.peg.2193	99.32	bi	13	2124	fig|6666666.72094.peg.2124	98.64
3	527	204	fig|1440056.4.peg.527	putative membrane-associated CAAX amino terminal protease	bi	42	3287	fig|6666666.71924.peg.3287	100	bi	9	2194	fig|6666666.71923.peg.2194	98.03	bi	13	2123	fig|6666666.72094.peg.2123	98.03
3	528	104	fig|1440056.4.peg.528	putative DNA-binding protein	bi	42	3286	fig|6666666.71924.peg.3286	100	bi	9	2195	fig|6666666.71923.peg.2195	100	bi	13	2122	fig|6666666.72094.peg.2122	100
3	529	174	fig|1440056.4.peg.529	Nitroreductase family protein	bi	42	3285	fig|6666666.71924.peg.3285	100	bi	9	2196	fig|6666666.71923.peg.2196	98.27	bi	13	2121	fig|6666666.72094.peg.2121	98.27
3	530	165	fig|1440056.4.peg.530	Putative acetyltransferase	bi	42	3284	fig|6666666.71924.peg.3284	100	bi	9	2197	fig|6666666.71923.peg.2197	96.95	bi	13	2120	fig|6666666.72094.peg.2120	97.56
3	531	150	fig|1440056.4.peg.531	Transcriptional regulator, MarR family	bi	42	3283	fig|6666666.71924.peg.3283	99.33	bi	9	2198	fig|6666666.71923.peg.2198	98.66	bi	13	2119	fig|6666666.72094.peg.2119	97.99
3	532	332	fig|1440056.4.peg.532	Isocitrate dehydrogenase [NAD] (EC 1.1.1.41)	bi	42	3282	fig|6666666.71924.peg.3282	100	bi	9	2199	fig|6666666.71923.peg.2199	100	bi	13	2118	fig|6666666.72094.peg.2118	100
3	533	642	fig|1440056.4.peg.533	Aconitate hydratase (EC 4.2.1.3)	bi	42	3281	fig|6666666.71924.peg.3281	100	bi	9	2200	fig|6666666.71923.peg.2200	99.38	bi	13	2117	fig|6666666.72094.peg.2117	99.53
3	534	398	fig|1440056.4.peg.534	Homocitrate synthase (EC 2.3.3.14)	bi	42	3280	fig|6666666.71924.peg.3280	100	bi	9	2201	fig|6666666.71923.peg.2201	99.75	bi	13	2116	fig|6666666.72094.peg.2116	99.75
3	535	370	fig|1440056.4.peg.535	ATP-dependent RNA helicase BA2475	bi	42	3279	fig|6666666.71924.peg.3279	100	bi	9	2202	fig|6666666.71923.peg.2202	100	bi	13	2115	fig|6666666.72094.peg.2115	100
3	536	395	fig|1440056.4.peg.536	Branched-chain amino acid transport system carrier protein	bi	42	3278	fig|6666666.71924.peg.3278	100	bi	9	2203	fig|6666666.71923.peg.2203	99.49	bi	13	2114	fig|6666666.72094.peg.2114	99.49
3	537	272	fig|1440056.4.peg.537	metallo-beta-lactamase superfamily protein	bi	42	3277	fig|6666666.71924.peg.3277	100	bi	9	2204	fig|6666666.71923.peg.2204	98.52	bi	13	2113	fig|6666666.72094.peg.2113	98.52
3	538	481	fig|1440056.4.peg.538	Glutamate synthase [NADPH] large chain (EC 1.4.1.13)	bi	42	3276	fig|6666666.71924.peg.3276	99.79	bi	9	2205	fig|6666666.71923.peg.2205	99.38	bi	13	2112	fig|6666666.72094.peg.2112	99.58
3	539	129	fig|1440056.4.peg.539	Superoxide reductase (EC 1.15.1.2)	bi	42	3275	fig|6666666.71924.peg.3275	100	bi	9	2206	fig|6666666.71923.peg.2206	100	bi	13	2111	fig|6666666.72094.peg.2111	100
3	540	130	fig|1440056.4.peg.540	Transcriptional regulator, FUR family	bi	42	3274	fig|6666666.71924.peg.3274	100	bi	9	2207	fig|6666666.71923.peg.2207	96.12	bi	13	2110	fig|6666666.72094.peg.2110	96.9
3	541	179	fig|1440056.4.peg.541	Rubrerythrin	bi	42	3273	fig|6666666.71924.peg.3273	100	bi	9	2208	fig|6666666.71923.peg.2208	100	bi	13	2109	fig|6666666.72094.peg.2109	100
3	542	261	fig|1440056.4.peg.542	putative lantibiotic ABC transporter, permease protein	bi	42	3272	fig|6666666.71924.peg.3272	100	bi	9	2209	fig|6666666.71923.peg.2209	98.08	bi	13	2108	fig|6666666.72094.peg.2108	98.46
3	543	254	fig|1440056.4.peg.543	FIG00516595: hypothetical protein	bi	42	3271	fig|6666666.71924.peg.3271	99.6	bi	9	2210	fig|6666666.71923.peg.2210	98.42	bi	13	2107	fig|6666666.72094.peg.2107	98.02
3	544	308	fig|1440056.4.peg.544	ABC transporter, ATP-binding protein	bi	42	3270	fig|6666666.71924.peg.3270	100	bi	9	2211	fig|6666666.71923.peg.2211	97.39	bi	13	2106	fig|6666666.72094.peg.2106	97.39
3	545	310	fig|1440056.4.peg.545	two-component sensor histidine kinase	bi	42	3269	fig|6666666.71924.peg.3269	100	bi	9	2212	fig|6666666.71923.peg.2212	93.2	bi	13	2105	fig|6666666.72094.peg.2105	93.85
3	546	231	fig|1440056.4.peg.546	Two-component response regulator	bi	42	3268	fig|6666666.71924.peg.3268	100	bi	9	2213	fig|6666666.71923.peg.2213	99.13	bi	13	2104	fig|6666666.72094.peg.2104	99.13
3	547	283	fig|1440056.4.peg.547	Beta-glucoside bgl operon antiterminator, BglG family	bi	42	3267	fig|6666666.71924.peg.3267	100	bi	9	2214	fig|6666666.71923.peg.2214	99.65	bi	13	2103	fig|6666666.72094.peg.2103	99.65
3	548	469	fig|1440056.4.peg.548	Beta-glucosidase (EC 3.2.1.21); 6-phospho-beta-glucosidase (EC 3.2.1.86)	bi	42	3266	fig|6666666.71924.peg.3266	100	bi	9	2215	fig|6666666.71923.peg.2215	99.36	bi	13	2102	fig|6666666.72094.peg.2102	99.36
3	549	626	fig|1440056.4.peg.549	PTS system, beta-glucoside-specific IIB component (EC 2.7.1.69) / PTS system, beta-glucoside-specific IIC component / PTS system, beta-glucoside-specific IIA component	bi	42	3265	fig|6666666.71924.peg.3265	99.52	bi	9	2216	fig|6666666.71923.peg.2216	99.04	bi	31	2795	fig|6666666.72094.peg.2795	99
3	550	97	fig|1440056.4.peg.550	FIG00522869: hypothetical protein	-				0	-				0	-				0
3	551	272	fig|1440056.4.peg.551	Inositol transport protein	bi	42	3264	fig|6666666.71924.peg.3264	99.63	bi	9	2217	fig|6666666.71923.peg.2217	97.04	bi	31	2794	fig|6666666.72094.peg.2794	96.67
3	552	231	fig|1440056.4.peg.552	GntR-family transcriptional regulator	bi	42	3263	fig|6666666.71924.peg.3263	99.57	bi	9	2218	fig|6666666.71923.peg.2218	98.7	bi	31	2793	fig|6666666.72094.peg.2793	98.26
3	553	101	fig|1440056.4.peg.553	FIG00516270: hypothetical protein	bi	42	3262	fig|6666666.71924.peg.3262	100	bi	9	2219	fig|6666666.71923.peg.2219	100	bi	31	2792	fig|6666666.72094.peg.2792	100
3	554	137	fig|1440056.4.peg.554	FIG00515986: hypothetical protein	bi	42	3261	fig|6666666.71924.peg.3261	100	bi	9	2220	fig|6666666.71923.peg.2220	100	bi	31	2791	fig|6666666.72094.peg.2791	100
3	555	643	fig|1440056.4.peg.555	diguanylate cyclase/phosphodiesterase (GGDEF & EAL domains) with PAS/PAC sensor(s)	bi	42	3260	fig|6666666.71924.peg.3260	100	bi	9	2221	fig|6666666.71923.peg.2221	99.53	bi	31	2790	fig|6666666.72094.peg.2790	99.69
3	556	163	fig|1440056.4.peg.556	Flavodoxin	bi	42	3259	fig|6666666.71924.peg.3259	100	bi	9	2222	fig|6666666.71923.peg.2222	99.38	bi	31	2789	fig|6666666.72094.peg.2789	98.77
3	557	337	fig|1440056.4.peg.557	FIG00517372: hypothetical protein	bi	42	3258	fig|6666666.71924.peg.3258	100	bi	9	2223	fig|6666666.71923.peg.2223	99.4	bi	31	2788	fig|6666666.72094.peg.2788	99.4
3	558	115	fig|1440056.4.peg.558	FIG00513452: hypothetical protein	bi	42	3257	fig|6666666.71924.peg.3257	100	bi	9	2224	fig|6666666.71923.peg.2224	100	bi	31	2787	fig|6666666.72094.peg.2787	100
3	559	459	fig|1440056.4.peg.559	putative sigma-54-dependent transcriptional regulator	bi	42	3256	fig|6666666.71924.peg.3256	100	bi	9	2225	fig|6666666.71923.peg.2225	99.78	bi	31	2786	fig|6666666.72094.peg.2786	99.78
3	560	341	fig|1440056.4.peg.560	Electron transfer flavoprotein, alpha subunit	bi	42	3255	fig|6666666.71924.peg.3255	100	bi	9	2226	fig|6666666.71923.peg.2226	100	bi	31	2785	fig|6666666.72094.peg.2785	100
3	561	265	fig|1440056.4.peg.561	Electron transfer flavoprotein, beta subunit	bi	42	3254	fig|6666666.71924.peg.3254	100	bi	9	2227	fig|6666666.71923.peg.2227	100	bi	31	2784	fig|6666666.72094.peg.2784	100
3	562	381	fig|1440056.4.peg.562	Butyryl-CoA dehydrogenase (EC 1.3.8.1)	bi	42	3253	fig|6666666.71924.peg.3253	100	bi	9	2228	fig|6666666.71923.peg.2228	99.74	bi	31	2783	fig|6666666.72094.peg.2783	100
3	563	411	fig|1440056.4.peg.563	putative CoA-transferase	bi	42	3252	fig|6666666.71924.peg.3252	100	bi	9	2229	fig|6666666.71923.peg.2229	99.76	bi	31	2782	fig|6666666.72094.peg.2782	100
3	564	447	fig|1440056.4.peg.564	D-beta-hydroxybutyrate permease	bi	42	3251	fig|6666666.71924.peg.3251	99.78	bi	9	2230	fig|6666666.71923.peg.2230	99.78	bi	31	2781	fig|6666666.72094.peg.2781	99.78
3	565	265	fig|1440056.4.peg.565	3-hydroxybutyryl-CoA dehydratase (EC 4.2.1.55)	bi	42	3250	fig|6666666.71924.peg.3250	100	bi	9	2231	fig|6666666.71923.peg.2231	100	bi	31	2780	fig|6666666.72094.peg.2780	100
3	566	240	fig|1440056.4.peg.566	FIG000859: hypothetical protein YebC	bi	42	3249	fig|6666666.71924.peg.3249	99.58	bi	9	2236	fig|6666666.71923.peg.2236	100	bi	31	2775	fig|6666666.72094.peg.2775	99.58
3	567	252	fig|1440056.4.peg.567	NAD synthetase (EC 6.3.1.5)	bi	42	3248	fig|6666666.71924.peg.3248	100	bi	9	2237	fig|6666666.71923.peg.2237	100	bi	31	2774	fig|6666666.72094.peg.2774	100
3	568	129	fig|1440056.4.peg.568	FIG00521829: hypothetical protein	bi	42	3247	fig|6666666.71924.peg.3247	100	bi	9	2238	fig|6666666.71923.peg.2238	99.22	bi	31	2773	fig|6666666.72094.peg.2773	100
3	569	126	fig|1440056.4.peg.569	FIG00517300: hypothetical protein	bi	42	3246	fig|6666666.71924.peg.3246	100	bi	9	2239	fig|6666666.71923.peg.2239	99.2	bi	31	2772	fig|6666666.72094.peg.2772	99.2
3	570	215	fig|1440056.4.peg.570	FIG000605: protein co-occurring with transport systems (COG1739)	bi	42	3245	fig|6666666.71924.peg.3245	99.53	bi	9	2240	fig|6666666.71923.peg.2240	99.53	bi	31	2771	fig|6666666.72094.peg.2771	99.53
3	571	148	fig|1440056.4.peg.571	AP4A hydrolase	bi	42	3244	fig|6666666.71924.peg.3244	100	bi	9	2241	fig|6666666.71923.peg.2241	100	bi	31	2770	fig|6666666.72094.peg.2770	100
3	572	226	fig|1440056.4.peg.572	FOG: HEAT repeat	bi	42	3243	fig|6666666.71924.peg.3243	100	bi	9	2242	fig|6666666.71923.peg.2242	99.56	bi	31	2769	fig|6666666.72094.peg.2769	99.56
3	573	428	fig|1440056.4.peg.573	GTP-binding protein HflX	bi	42	3242	fig|6666666.71924.peg.3242	100	bi	9	2243	fig|6666666.71923.peg.2243	99.53	bi	31	2768	fig|6666666.72094.peg.2768	99.77
3	574	87	fig|1440056.4.peg.574	Cobalamine-related hypothetical metal-binding protein CrdX	bi	42	3241	fig|6666666.71924.peg.3241	97.67	bi	9	2244	fig|6666666.71923.peg.2244	97.67	bi	31	2767	fig|6666666.72094.peg.2767	97.67
3	575	212	fig|1440056.4.peg.575	COG4478, integral membrane protein	bi	42	3240	fig|6666666.71924.peg.3240	96.21	bi	9	2245	fig|6666666.71923.peg.2245	95.73	bi	31	2766	fig|6666666.72094.peg.2766	96.21
3	576	517	fig|1440056.4.peg.576	ABC transporter ATP-binding protein	bi	42	3239	fig|6666666.71924.peg.3239	100	bi	9	2246	fig|6666666.71923.peg.2246	100	bi	31	2765	fig|6666666.72094.peg.2765	100
3	577	295	fig|1440056.4.peg.577	N-acetylmuramoyl-L-alanine amidase (EC 3.5.1.28)	bi	42	3238	fig|6666666.71924.peg.3238	99.66	bi	9	2247	fig|6666666.71923.peg.2247	99.66	bi	31	2764	fig|6666666.72094.peg.2764	99.32
3	578	336	fig|1440056.4.peg.578	Stage IV sporulation protein B	bi	42	3237	fig|6666666.71924.peg.3237	99.7	bi	9	2248	fig|6666666.71923.peg.2248	99.7	bi	31	2763	fig|6666666.72094.peg.2763	99.7
3	579	233	fig|1440056.4.peg.579	conserved hypothetical protein	bi	42	3236	fig|6666666.71924.peg.3236	100	bi	9	2249	fig|6666666.71923.peg.2249	100	bi	31	2762	fig|6666666.72094.peg.2762	100
3	580	898	fig|1440056.4.peg.580	Multimodular transpeptidase-transglycosylase (EC 2.4.1.129) (EC 3.4.-.-)	bi	42	3235	fig|6666666.71924.peg.3235	99.89	bi	9	2250	fig|6666666.71923.peg.2250	99.55	bi	31	2761	fig|6666666.72094.peg.2761	99.44
3	581	133	fig|1440056.4.peg.581	Cytidine deaminase (EC 3.5.4.5)	bi	42	3234	fig|6666666.71924.peg.3234	98.48	uni	10	2768	fig|6666666.71923.peg.2768	37.04	uni	3	627	fig|6666666.72094.peg.627	37.04
3	582	189	fig|1440056.4.peg.582	Transcriptional regulator, TetR family	bi	42	3232	fig|6666666.71924.peg.3232	98.4	uni	1	1038	fig|6666666.71923.peg.1038	32.62	uni	7	1290	fig|6666666.72094.peg.1290	32.62
3	583	242	fig|1440056.4.peg.583	Methyltransferase	bi	42	3231	fig|6666666.71924.peg.3231	97.51	uni	1	386	fig|6666666.71923.peg.386	32.69	uni	37	3112	fig|6666666.72094.peg.3112	30.1
3	584	312	fig|1440056.4.peg.584	FIG00514912: hypothetical protein	bi	42	3230	fig|6666666.71924.peg.3230	99.36	bi	9	2251	fig|6666666.71923.peg.2251	100	bi	31	2760	fig|6666666.72094.peg.2760	100
3	585	382	fig|1440056.4.peg.585	Catalyzes the cleavage of p-aminobenzoyl-glutamate to p-aminobenzoate and glutamate, subunit A	bi	42	3229	fig|6666666.71924.peg.3229	99.74	bi	9	2252	fig|6666666.71923.peg.2252	99.74	bi	31	2759	fig|6666666.72094.peg.2759	99.48
3	586	155	fig|1440056.4.peg.586	FIG00521263: hypothetical protein	bi	42	3228	fig|6666666.71924.peg.3228	100	bi	9	2253	fig|6666666.71923.peg.2253	100	bi	31	2758	fig|6666666.72094.peg.2758	100
3	587	281	fig|1440056.4.peg.587	FIG00519676: hypothetical protein	bi	42	3227	fig|6666666.71924.peg.3227	100	bi	9	2254	fig|6666666.71923.peg.2254	99.64	bi	31	2757	fig|6666666.72094.peg.2757	99.29
3	588	339	fig|1440056.4.peg.588	LacI-family transcriptional regulator	bi	42	3226	fig|6666666.71924.peg.3226	100	bi	9	2255	fig|6666666.71923.peg.2255	100	bi	31	2756	fig|6666666.72094.peg.2756	100
3	589	121	fig|1440056.4.peg.589	Stage V sporulation protein AE (SpoVAE)	bi	42	3225	fig|6666666.71924.peg.3225	100	bi	9	2256	fig|6666666.71923.peg.2256	100	bi	31	2755	fig|6666666.72094.peg.2755	100
3	590	338	fig|1440056.4.peg.590	Stage V sporulation protein AD (SpoVAD)	bi	42	3224	fig|6666666.71924.peg.3224	100	bi	9	2257	fig|6666666.71923.peg.2257	99.41	bi	31	2754	fig|6666666.72094.peg.2754	99.41
3	591	146	fig|1440056.4.peg.591	Stage V sporulation protein AC (SpoVAC)	bi	42	3223	fig|6666666.71924.peg.3223	100	bi	9	2258	fig|6666666.71923.peg.2258	100	bi	31	2753	fig|6666666.72094.peg.2753	100
3	592	255	fig|1440056.4.peg.592	RNA polymerase sporulation specific sigma factor SigF	bi	42	3222	fig|6666666.71924.peg.3222	100	bi	9	2259	fig|6666666.71923.peg.2259	100	bi	31	2752	fig|6666666.72094.peg.2752	100
3	593	143	fig|1440056.4.peg.593	Anti-sigma F factor (EC 2.7.11.1)	bi	42	3221	fig|6666666.71924.peg.3221	100	bi	9	2260	fig|6666666.71923.peg.2260	100	bi	31	2751	fig|6666666.72094.peg.2751	100
3	594	112	fig|1440056.4.peg.594	Anti-sigma F factor antagonist (spoIIAA-2); Anti-sigma B factor antagonist RsbV	bi	42	3220	fig|6666666.71924.peg.3220	100	bi	9	2261	fig|6666666.71923.peg.2261	100	bi	31	2750	fig|6666666.72094.peg.2750	100
3	595	757	fig|1440056.4.peg.595	Anaerobic dehydrogenases, typically selenocysteine-containing	bi	42	3219	fig|6666666.71924.peg.3219	99.07	bi	9	2262	fig|6666666.71923.peg.2262	94.03	bi	31	2749	fig|6666666.72094.peg.2749	91.84
3	596	538	fig|1440056.4.peg.596	DEAD-box ATP-dependent RNA helicase CshA (EC 3.6.4.13)	bi	42	3218	fig|6666666.71924.peg.3218	100	bi	9	2263	fig|6666666.71923.peg.2263	100	bi	31	2748	fig|6666666.72094.peg.2748	100
3	597	332	fig|1440056.4.peg.597	Ca2+/Na+ antiporter	bi	42	3217	fig|6666666.71924.peg.3217	100	bi	9	2264	fig|6666666.71923.peg.2264	98.79	bi	31	2747	fig|6666666.72094.peg.2747	98.79
3	598	744	fig|1440056.4.peg.598	Pyruvate formate-lyase (EC 2.3.1.54)	bi	42	3216	fig|6666666.71924.peg.3216	99.87	bi	9	2265	fig|6666666.71923.peg.2265	99.73	bi	31	2746	fig|6666666.72094.peg.2746	99.6
3	599	245	fig|1440056.4.peg.599	Pyruvate formate-lyase activating enzyme (EC 1.97.1.4)	bi	42	3215	fig|6666666.71924.peg.3215	99.59	bi	9	2266	fig|6666666.71923.peg.2266	97.95	bi	31	2745	fig|6666666.72094.peg.2745	98.77
3	600	557	fig|1440056.4.peg.600	GGDEF domain protein	bi	42	3214	fig|6666666.71924.peg.3214	100	bi	9	2267	fig|6666666.71923.peg.2267	98.74	bi	31	2744	fig|6666666.72094.peg.2744	98.92
4	601	98	fig|1440056.4.peg.601	Mobile element protein	bi	1	424	fig|6666666.71924.peg.424	100	bi	1	941	fig|6666666.71923.peg.941	100	bi	38	3256	fig|6666666.72094.peg.3256	100
4	602	159	fig|1440056.4.peg.602	COG1720: Uncharacterized conserved protein	bi	1	423	fig|6666666.71924.peg.423	100	bi	1	352	fig|6666666.71923.peg.352	98.1	bi	38	3348	fig|6666666.72094.peg.3348	97.47
4	603	390	fig|1440056.4.peg.603	N-acetyl-L,L-diaminopimelate deacetylase (EC 3.5.1.47)	bi	1	422	fig|6666666.71924.peg.422	100	bi	1	353	fig|6666666.71923.peg.353	99.23	bi	38	3349	fig|6666666.72094.peg.3349	99.23
4	604	288	fig|1440056.4.peg.604	Muramoyltetrapeptide carboxypeptidase (EC 3.4.17.13)	bi	1	421	fig|6666666.71924.peg.421	98.95	bi	1	354	fig|6666666.71923.peg.354	97.91	bi	38	3350	fig|6666666.72094.peg.3350	98.26
4	605	198	fig|1440056.4.peg.605	FIG00513616: hypothetical protein	bi	1	420	fig|6666666.71924.peg.420	100	bi	1	355	fig|6666666.71923.peg.355	100	bi	38	3351	fig|6666666.72094.peg.3351	100
4	606	212	fig|1440056.4.peg.606	Nicotinamidase (EC 3.5.1.19)	bi	1	419	fig|6666666.71924.peg.419	100	bi	1	356	fig|6666666.71923.peg.356	99.53	bi	38	3352	fig|6666666.72094.peg.3352	99.05
4	607	244	fig|1440056.4.peg.607	Glycerophosphoryl diester phosphodiesterase (EC 3.1.4.46)	bi	1	418	fig|6666666.71924.peg.418	100	bi	1	357	fig|6666666.71923.peg.357	97.94	bi	38	3353	fig|6666666.72094.peg.3353	97.53
4	608	730	fig|1440056.4.peg.608	FIG00516472: hypothetical protein	bi	1	417	fig|6666666.71924.peg.417	99.86	bi	1	358	fig|6666666.71923.peg.358	99.04	bi	38	3354	fig|6666666.72094.peg.3354	98.77
4	609	643	fig|1440056.4.peg.609	oligopeptide transporter, OPT family	bi	1	416	fig|6666666.71924.peg.416	100	bi	1	359	fig|6666666.71923.peg.359	99.69	bi	38	3355	fig|6666666.72094.peg.3355	99.69
4	610	116	fig|1440056.4.peg.610	FIG00515325: hypothetical protein	bi	1	415	fig|6666666.71924.peg.415	100	bi	1	360	fig|6666666.71923.peg.360	100	bi	38	3356	fig|6666666.72094.peg.3356	100
4	611	640	fig|1440056.4.peg.611	COG0488: ATPase components of ABC transporters with duplicated ATPase domains	bi	1	414	fig|6666666.71924.peg.414	99.53	bi	1	361	fig|6666666.71923.peg.361	99.06	bi	38	3357	fig|6666666.72094.peg.3357	99.53
4	612	261	fig|1440056.4.peg.612	FIG00516380: hypothetical protein	bi	1	413	fig|6666666.71924.peg.413	99.62	bi	1	362	fig|6666666.71923.peg.362	98.85	bi	38	3358	fig|6666666.72094.peg.3358	98.85
4	613	483	fig|1440056.4.peg.613	Transcriptional regulator, GntR family domain / Aspartate aminotransferase (EC 2.6.1.1)	bi	1	412	fig|6666666.71924.peg.412	100	bi	1	363	fig|6666666.71923.peg.363	99.38	bi	38	3359	fig|6666666.72094.peg.3359	99.17
4	614	300	fig|1440056.4.peg.614	D-alanine--D-alanine ligase (EC 6.3.2.4)	bi	1	411	fig|6666666.71924.peg.411	100	bi	1	364	fig|6666666.71923.peg.364	99.67	bi	38	3360	fig|6666666.72094.peg.3360	100
4	615	419	fig|1440056.4.peg.615	Molybdopterin binding motif, CinA N-terminal domain / C-terminal domain of CinA type S	bi	1	410	fig|6666666.71924.peg.410	99.28	bi	1	365	fig|6666666.71923.peg.365	98.8	bi	38	3361	fig|6666666.72094.peg.3361	99.28
4	616	260	fig|1440056.4.peg.616	FIG00515967: hypothetical protein	bi	1	409	fig|6666666.71924.peg.409	100	bi	1	366	fig|6666666.71923.peg.366	98.46	bi	38	3362	fig|6666666.72094.peg.3362	98.46
4	617	195	fig|1440056.4.peg.617	FIG00518840: hypothetical protein	bi	1	408	fig|6666666.71924.peg.408	98.97	bi	1	367	fig|6666666.71923.peg.367	98.97	bi	38	3363	fig|6666666.72094.peg.3363	98.97
4	618	481	fig|1440056.4.peg.618	sigma-54 dependent regulatory protein	bi	1	407	fig|6666666.71924.peg.407	99.79	bi	1	368	fig|6666666.71923.peg.368	99.38	bi	38	3364	fig|6666666.72094.peg.3364	98.95
4	619	315	fig|1440056.4.peg.619	Permease of the drug/metabolite transporter (DMT) superfamily	bi	1	406	fig|6666666.71924.peg.406	99.36	bi	1	369	fig|6666666.71923.peg.369	98.41	bi	38	3365	fig|6666666.72094.peg.3365	97.77
4	620	329	fig|1440056.4.peg.620	COG1242: Predicted Fe-S oxidoreductase	bi	1	405	fig|6666666.71924.peg.405	100	bi	1	370	fig|6666666.71923.peg.370	100	bi	38	3366	fig|6666666.72094.peg.3366	100
4	621	183	fig|1440056.4.peg.621	FIG00520345: hypothetical protein	bi	1	404	fig|6666666.71924.peg.404	100	bi	1	371	fig|6666666.71923.peg.371	99.45	bi	38	3367	fig|6666666.72094.peg.3367	99.45
4	622	143	fig|1440056.4.peg.622	FIG00515056: hypothetical protein	bi	1	403	fig|6666666.71924.peg.403	100	bi	1	372	fig|6666666.71923.peg.372	99.3	bi	38	3368	fig|6666666.72094.peg.3368	100
4	623	217	fig|1440056.4.peg.623	conserved hypothetical protein [Pyrococcus horikoshii]; COG2102: Predicted ATPases of PP-loop superfamily; IPR002761: Domain of unknown function DUF71	bi	1	402	fig|6666666.71924.peg.402	100	bi	1	373	fig|6666666.71923.peg.373	100	bi	38	3369	fig|6666666.72094.peg.3369	100
4	624	452	fig|1440056.4.peg.624	Multi antimicrobial extrusion protein (Na(+)/drug antiporter), MATE family of MDR efflux pumps	bi	1	401	fig|6666666.71924.peg.401	99.78	bi	1	374	fig|6666666.71923.peg.374	99.56	bi	38	3370	fig|6666666.72094.peg.3370	99.56
4	625	165	fig|1440056.4.peg.625	FIG00528581: hypothetical protein	bi	1	400	fig|6666666.71924.peg.400	98.17	uni	10	2854	fig|6666666.71923.peg.2854	56.52	uni	3	712	fig|6666666.72094.peg.712	55.28
4	626	51	fig|1440056.4.peg.626	Mobile element protein	bi	1	399	fig|6666666.71924.peg.399	87.76	-				0	uni	1	1	fig|6666666.72094.peg.1	46
4	627	578	fig|1440056.4.peg.627	FIG00521317: hypothetical protein	bi	1	398	fig|6666666.71924.peg.398	99.83	bi	1	376	fig|6666666.71923.peg.376	98.96	bi	38	3372	fig|6666666.72094.peg.3372	99.13
4	628	282	fig|1440056.4.peg.628	diguanylate cyclase (GGDEF domain)	bi	1	397	fig|6666666.71924.peg.397	100	bi	1	377	fig|6666666.71923.peg.377	98.93	bi	38	3373	fig|6666666.72094.peg.3373	97.71
4	629	745	fig|1440056.4.peg.629	Sensory box/GGDEF family protein	bi	1	396	fig|6666666.71924.peg.396	99.73	bi	1	378	fig|6666666.71923.peg.378	98.52	bi	38	3374	fig|6666666.72094.peg.3374	98.52
4	630	270	fig|1440056.4.peg.630	Cu(I)-responsive transcriptional regulator	bi	1	395	fig|6666666.71924.peg.395	99.63	bi	1	379	fig|6666666.71923.peg.379	99.26	bi	38	3375	fig|6666666.72094.peg.3375	99.63
4	631	80	fig|1440056.4.peg.631	FIG00520879: hypothetical protein	bi	1	394	fig|6666666.71924.peg.394	98.73	bi	1	380	fig|6666666.71923.peg.380	97.47	bi	38	3376	fig|6666666.72094.peg.3376	97.47
4	632	59	fig|1440056.4.peg.632	FIG00515143: hypothetical protein	bi	1	393	fig|6666666.71924.peg.393	100	bi	1	381	fig|6666666.71923.peg.381	100	bi	38	3377	fig|6666666.72094.peg.3377	100
4	633	225	fig|1440056.4.peg.633	Mg(2+) transport ATPase protein C	bi	1	392	fig|6666666.71924.peg.392	99.55	bi	1	382	fig|6666666.71923.peg.382	100	bi	38	3378	fig|6666666.72094.peg.3378	100
4	634	185	fig|1440056.4.peg.634	Isochorismatase (EC 3.3.2.1)	bi	1	391	fig|6666666.71924.peg.391	100	bi	1	391	fig|6666666.71923.peg.391	97.45	bi	38	3379	fig|6666666.72094.peg.3379	98.37
4	635	122	fig|1440056.4.peg.635	FIG00517707: hypothetical protein	bi	1	390	fig|6666666.71924.peg.390	100	bi	1	392	fig|6666666.71923.peg.392	100	bi	38	3380	fig|6666666.72094.peg.3380	100
4	636	45	fig|1440056.4.peg.636	hypothetical protein	bi	1	389	fig|6666666.71924.peg.389	95.45	bi	1	393	fig|6666666.71923.peg.393	100	bi	38	3381	fig|6666666.72094.peg.3381	100
4	637	262	fig|1440056.4.peg.637	GCN5-related N-acetyltransferase	bi	1	388	fig|6666666.71924.peg.388	99.62	bi	1	394	fig|6666666.71923.peg.394	97.7	bi	38	3382	fig|6666666.72094.peg.3382	98.08
4	638	275	fig|1440056.4.peg.638	Polysaccharide deacetylase	bi	1	387	fig|6666666.71924.peg.387	99.64	bi	1	395	fig|6666666.71923.peg.395	99.27	bi	38	3383	fig|6666666.72094.peg.3383	99.27
4	639	1040	fig|1440056.4.peg.639	DinG family ATP-dependent helicase YoaA	bi	1	386	fig|6666666.71924.peg.386	99.9	bi	1	396	fig|6666666.71923.peg.396	98.55	bi	38	3384	fig|6666666.72094.peg.3384	98.55
4	640	200	fig|1440056.4.peg.640	Ribonuclease HI-related protein	bi	1	385	fig|6666666.71924.peg.385	100	bi	1	397	fig|6666666.71923.peg.397	97.49	bi	38	3385	fig|6666666.72094.peg.3385	97.49
4	641	710	fig|1440056.4.peg.641	Alkyl hydroperoxide reductase subunit C-like protein	bi	1	384	fig|6666666.71924.peg.384	99.86	bi	1	398	fig|6666666.71923.peg.398	99.15	bi	38	3386	fig|6666666.72094.peg.3386	99.29
4	642	83	fig|1440056.4.peg.642	FIG00520384: hypothetical protein	bi	1	383	fig|6666666.71924.peg.383	100	bi	1	399	fig|6666666.71923.peg.399	96.34	bi	38	3387	fig|6666666.72094.peg.3387	96.05
4	643	464	fig|1440056.4.peg.643	FIG00515982: hypothetical protein	bi	1	382	fig|6666666.71924.peg.382	99.78	bi	1	400	fig|6666666.71923.peg.400	98.27	bi	38	3388	fig|6666666.72094.peg.3388	98.49
4	644	490	fig|1440056.4.peg.644	Vancomycin B-type resistance protein VanW	bi	1	381	fig|6666666.71924.peg.381	100	bi	1	401	fig|6666666.71923.peg.401	99.39	bi	38	3389	fig|6666666.72094.peg.3389	99.18
4	645	198	fig|1440056.4.peg.645	putative sigma-54-dependent transcriptional regulator (partial)	bi	1	380	fig|6666666.71924.peg.380	100	bi	1	402	fig|6666666.71923.peg.402	100	bi	38	3390	fig|6666666.72094.peg.3390	100
4	646	464	fig|1440056.4.peg.646	FIG00513958: hypothetical protein	bi	1	379	fig|6666666.71924.peg.379	100	bi	1	403	fig|6666666.71923.peg.403	99.57	bi	38	3391	fig|6666666.72094.peg.3391	99.57
4	647	124	fig|1440056.4.peg.647	Antiholin-like protein LrgA	bi	1	378	fig|6666666.71924.peg.378	100	bi	1	404	fig|6666666.71923.peg.404	100	bi	38	3392	fig|6666666.72094.peg.3392	100
4	648	230	fig|1440056.4.peg.648	LrgA-associated membrane protein LrgB	bi	1	377	fig|6666666.71924.peg.377	99.56	bi	1	405	fig|6666666.71923.peg.405	99.56	bi	38	3393	fig|6666666.72094.peg.3393	99.56
4	649	289	fig|1440056.4.peg.649	protein of unknown function DUF161	bi	1	376	fig|6666666.71924.peg.376	100	bi	1	406	fig|6666666.71923.peg.406	100	bi	38	3394	fig|6666666.72094.peg.3394	100
4	650	270	fig|1440056.4.peg.650	FIG00512965: hypothetical protein	bi	1	375	fig|6666666.71924.peg.375	99.63	bi	1	407	fig|6666666.71923.peg.407	98.14	bi	38	3395	fig|6666666.72094.peg.3395	98.14
4	651	355	fig|1440056.4.peg.651	FIG00522503: hypothetical protein	bi	1	374	fig|6666666.71924.peg.374	100	bi	1	408	fig|6666666.71923.peg.408	98.59	bi	38	3396	fig|6666666.72094.peg.3396	99.44
4	652	240	fig|1440056.4.peg.652	Peptidoglycan N-acetylglucosamine deacetylase (EC 3.5.1.-)	bi	1	373	fig|6666666.71924.peg.373	100	bi	1	409	fig|6666666.71923.peg.409	99.58	bi	38	3397	fig|6666666.72094.peg.3397	99.58
4	653	195	fig|1440056.4.peg.653	Para-aminobenzoate synthase, amidotransferase component (EC 2.6.1.85)	bi	1	372	fig|6666666.71924.peg.372	100	bi	1	410	fig|6666666.71923.peg.410	97.42	bi	38	3398	fig|6666666.72094.peg.3398	97.42
4	654	450	fig|1440056.4.peg.654	Para-aminobenzoate synthase, aminase component (EC 2.6.1.85)	bi	1	371	fig|6666666.71924.peg.371	100	bi	1	411	fig|6666666.71923.peg.411	98.89	bi	38	3399	fig|6666666.72094.peg.3399	98.89
4	655	248	fig|1440056.4.peg.655	Aminodeoxychorismate lyase (EC 4.1.3.38)	bi	1	370	fig|6666666.71924.peg.370	100	bi	1	412	fig|6666666.71923.peg.412	98.38	bi	38	3400	fig|6666666.72094.peg.3400	97.57
4	656	234	fig|1440056.4.peg.656	FIG00522733: hypothetical protein	bi	1	369	fig|6666666.71924.peg.369	99.57	bi	1	413	fig|6666666.71923.peg.413	98.28	bi	38	3401	fig|6666666.72094.peg.3401	97.85
4	657	191	fig|1440056.4.peg.657	GTP cyclohydrolase I (EC 3.5.4.16) type 1	bi	1	368	fig|6666666.71924.peg.368	100	bi	1	414	fig|6666666.71923.peg.414	100	bi	38	3402	fig|6666666.72094.peg.3402	100
4	658	264	fig|1440056.4.peg.658	Dihydropteroate synthase (EC 2.5.1.15)	bi	1	367	fig|6666666.71924.peg.367	100	bi	1	415	fig|6666666.71923.peg.415	95.82	bi	38	3403	fig|6666666.72094.peg.3403	96.58
4	659	122	fig|1440056.4.peg.659	Dihydroneopterin aldolase (EC 4.1.2.25)	bi	1	366	fig|6666666.71924.peg.366	100	bi	1	416	fig|6666666.71923.peg.416	99.17	bi	38	3404	fig|6666666.72094.peg.3404	100
4	660	169	fig|1440056.4.peg.660	2-amino-4-hydroxy-6-hydroxymethyldihydropteridine pyrophosphokinase (EC 2.7.6.3)	bi	1	365	fig|6666666.71924.peg.365	100	bi	1	417	fig|6666666.71923.peg.417	98.81	bi	38	3405	fig|6666666.72094.peg.3405	98.21
4	661	262	fig|1440056.4.peg.661	2-keto-3-deoxy-D-arabino-heptulosonate-7-phosphate synthase I beta (EC 2.5.1.54)	bi	1	364	fig|6666666.71924.peg.364	100	bi	1	418	fig|6666666.71923.peg.418	100	bi	38	3406	fig|6666666.72094.peg.3406	100
4	662	597	fig|1440056.4.peg.662	DNA primase (EC 2.7.7.-)	bi	1	363	fig|6666666.71924.peg.363	100	bi	1	419	fig|6666666.71923.peg.419	100	bi	38	3407	fig|6666666.72094.peg.3407	100
4	663	389	fig|1440056.4.peg.663	RNA polymerase sigma factor RpoD	bi	1	362	fig|6666666.71924.peg.362	100	bi	1	420	fig|6666666.71923.peg.420	100	bi	38	3408	fig|6666666.72094.peg.3408	100
4	664	230	fig|1440056.4.peg.664	Putative tRNA-m1A22 methylase	bi	1	361	fig|6666666.71924.peg.361	100	bi	1	421	fig|6666666.71923.peg.421	99.13	bi	38	3409	fig|6666666.72094.peg.3409	99.13
4	665	366	fig|1440056.4.peg.665	FIG146262: hypothetical protein	bi	1	360	fig|6666666.71924.peg.360	99.18	bi	1	422	fig|6666666.71923.peg.422	99.45	bi	38	3410	fig|6666666.72094.peg.3410	99.45
4	666	191	fig|1440056.4.peg.666	Trp repressor binding protein	bi	1	359	fig|6666666.71924.peg.359	100	bi	1	423	fig|6666666.71923.peg.423	96.32	bi	38	3411	fig|6666666.72094.peg.3411	95.79
4	667	156	fig|1440056.4.peg.667	Pyridoxamine 5'-phosphate oxidase (EC 1.4.3.5)	bi	1	358	fig|6666666.71924.peg.358	100	bi	1	424	fig|6666666.71923.peg.424	100	bi	38	3412	fig|6666666.72094.peg.3412	100
4	668	159	fig|1440056.4.peg.668	HD family hydrolase, diverged	bi	1	357	fig|6666666.71924.peg.357	100	bi	1	425	fig|6666666.71923.peg.425	99.37	bi	38	3413	fig|6666666.72094.peg.3413	100
4	669	364	fig|1440056.4.peg.669	FIG00518847: hypothetical protein	bi	1	356	fig|6666666.71924.peg.356	100	bi	1	426	fig|6666666.71923.peg.426	98.9	bi	38	3414	fig|6666666.72094.peg.3414	98.9
4	670	130	fig|1440056.4.peg.670	Transcriptional regulator, GntR family	bi	1	355	fig|6666666.71924.peg.355	100	bi	1	427	fig|6666666.71923.peg.427	100	bi	38	3415	fig|6666666.72094.peg.3415	100
4	671	149	fig|1440056.4.peg.671	hypothetical protein	bi	1	354	fig|6666666.71924.peg.354	100	bi	1	428	fig|6666666.71923.peg.428	98.65	bi	38	3416	fig|6666666.72094.peg.3416	98.65
4	672	235	fig|1440056.4.peg.672	Two-component response regulator	bi	1	353	fig|6666666.71924.peg.353	100	bi	1	429	fig|6666666.71923.peg.429	97.86	bi	38	3417	fig|6666666.72094.peg.3417	97.44
4	673	415	fig|1440056.4.peg.673	Sensor protein resE (EC 2.7.3.-)	bi	1	352	fig|6666666.71924.peg.352	100	bi	1	430	fig|6666666.71923.peg.430	97.58	bi	38	3418	fig|6666666.72094.peg.3418	97.34
4	674	226	fig|1440056.4.peg.674	ABC transporter ATP-binding protein	bi	1	351	fig|6666666.71924.peg.351	99.11	bi	1	431	fig|6666666.71923.peg.431	98.22	bi	38	3419	fig|6666666.72094.peg.3419	98.22
4	675	854	fig|1440056.4.peg.675	ABC transporter permease protein	bi	1	350	fig|6666666.71924.peg.350	99.65	bi	1	432	fig|6666666.71923.peg.432	95.08	bi	38	3420	fig|6666666.72094.peg.3420	94.72
4	676	414	fig|1440056.4.peg.676	Ferredoxin	bi	1	349	fig|6666666.71924.peg.349	100	bi	1	433	fig|6666666.71923.peg.433	99.27	bi	38	3421	fig|6666666.72094.peg.3421	99.03
4	677	1014	fig|1440056.4.peg.677	FIG00514341: hypothetical protein	bi	1	348	fig|6666666.71924.peg.348	99.7	bi	1	434	fig|6666666.71923.peg.434	98.62	bi	38	3422	fig|6666666.72094.peg.3422	98.42
4	678	100	fig|1440056.4.peg.678	Rhodanese-related sulfurtransferases	bi	1	347	fig|6666666.71924.peg.347	100	bi	1	435	fig|6666666.71923.peg.435	97.98	bi	38	3423	fig|6666666.72094.peg.3423	96.97
4	679	740	fig|1440056.4.peg.679	putative membrane protein (putative phage infection protein)	bi	1	346	fig|6666666.71924.peg.346	99.86	bi	1	436	fig|6666666.71923.peg.436	99.59	bi	38	3424	fig|6666666.72094.peg.3424	99.46
4	680	592	fig|1440056.4.peg.680	Lipid A export ATP-binding/permease protein MsbA	bi	1	345	fig|6666666.71924.peg.345	100	bi	1	437	fig|6666666.71923.peg.437	99.15	bi	38	3425	fig|6666666.72094.peg.3425	99.15
4	681	608	fig|1440056.4.peg.681	Lipid A export ATP-binding/permease protein MsbA	bi	1	344	fig|6666666.71924.peg.344	99.51	bi	1	438	fig|6666666.71923.peg.438	98.52	bi	38	3426	fig|6666666.72094.peg.3426	98.52
4	682	182	fig|1440056.4.peg.682	Rubrerythrin	bi	1	343	fig|6666666.71924.peg.343	100	bi	1	439	fig|6666666.71923.peg.439	100	bi	38	3427	fig|6666666.72094.peg.3427	100
4	683	235	fig|1440056.4.peg.683	hypothetical protein	bi	1	342	fig|6666666.71924.peg.342	99.57	-				0	-				0
4	684	199	fig|1440056.4.peg.684	FIG00518875: hypothetical protein	bi	1	341	fig|6666666.71924.peg.341	100	bi	1	440	fig|6666666.71923.peg.440	97.47	bi	38	3428	fig|6666666.72094.peg.3428	97.98
4	685	966	fig|1440056.4.peg.685	FIG00512885: hypothetical protein	bi	1	340	fig|6666666.71924.peg.340	99.9	bi	1	441	fig|6666666.71923.peg.441	99.17	bi	38	3429	fig|6666666.72094.peg.3429	99.17
4	686	71	fig|1440056.4.peg.686	FIG00514113: hypothetical protein	bi	1	339	fig|6666666.71924.peg.339	100	bi	1	442	fig|6666666.71923.peg.442	100	bi	38	3430	fig|6666666.72094.peg.3430	100
4	687	74	fig|1440056.4.peg.687	Ferrous iron transport protein A	bi	1	338	fig|6666666.71924.peg.338	100	bi	1	443	fig|6666666.71923.peg.443	100	bi	38	3431	fig|6666666.72094.peg.3431	100
4	688	719	fig|1440056.4.peg.688	Ferrous iron transport protein B	bi	1	337	fig|6666666.71924.peg.337	99.72	bi	1	444	fig|6666666.71923.peg.444	99.03	bi	38	3432	fig|6666666.72094.peg.3432	99.03
4	689	51	fig|1440056.4.peg.689	hypothetical protein	bi	1	336	fig|6666666.71924.peg.336	100	bi	1	445	fig|6666666.71923.peg.445	98	bi	38	3433	fig|6666666.72094.peg.3433	98
4	690	237	fig|1440056.4.peg.690	FIG00518637: hypothetical protein	bi	1	335	fig|6666666.71924.peg.335	100	bi	1	446	fig|6666666.71923.peg.446	99.58	bi	38	3434	fig|6666666.72094.peg.3434	99.58
4	691	257	fig|1440056.4.peg.691	Alkanesulfonates transport system permease protein	bi	1	334	fig|6666666.71924.peg.334	100	bi	1	447	fig|6666666.71923.peg.447	98.05	bi	38	3435	fig|6666666.72094.peg.3435	97.66
4	692	244	fig|1440056.4.peg.692	Alkanesulfonates ABC transporter ATP-binding protein / Sulfonate ABC transporter, ATP-binding subunit SsuB	bi	1	333	fig|6666666.71924.peg.333	100	bi	1	448	fig|6666666.71923.peg.448	98.77	bi	38	3436	fig|6666666.72094.peg.3436	99.18
4	693	331	fig|1440056.4.peg.693	Alkanesulfonates-binding protein	bi	1	332	fig|6666666.71924.peg.332	99.7	bi	1	449	fig|6666666.71923.peg.449	99.7	bi	38	3437	fig|6666666.72094.peg.3437	99.7
4	694	199	fig|1440056.4.peg.694	FIG00515054: hypothetical protein	bi	1	331	fig|6666666.71924.peg.331	100	bi	1	450	fig|6666666.71923.peg.450	100	bi	38	3438	fig|6666666.72094.peg.3438	100
4	695	200	fig|1440056.4.peg.695	hypothetical protein	bi	1	330	fig|6666666.71924.peg.330	100	bi	1	451	fig|6666666.71923.peg.451	95.48	bi	38	3439	fig|6666666.72094.peg.3439	95.48
4	696	156	fig|1440056.4.peg.696	FIG00514928: hypothetical protein	bi	1	329	fig|6666666.71924.peg.329	100	bi	1	452	fig|6666666.71923.peg.452	95.87	bi	38	3440	fig|6666666.72094.peg.3440	95.17
4	697	315	fig|1440056.4.peg.697	FIG00520950: hypothetical protein	bi	1	328	fig|6666666.71924.peg.328	100	bi	1	453	fig|6666666.71923.peg.453	97.45	bi	38	3441	fig|6666666.72094.peg.3441	97.13
4	698	38	fig|1440056.4.peg.698	hypothetical protein	bi	1	327	fig|6666666.71924.peg.327	100	-				0	bi	38	3442	fig|6666666.72094.peg.3442	86.49
4	699	322	fig|1440056.4.peg.699	Methionine ABC transporter ATP-binding protein	bi	1	326	fig|6666666.71924.peg.326	99.69	bi	1	454	fig|6666666.71923.peg.454	99.07	bi	38	3443	fig|6666666.72094.peg.3443	99.07
4	700	219	fig|1440056.4.peg.700	Methionine ABC transporter permease protein	bi	1	325	fig|6666666.71924.peg.325	99.54	bi	1	455	fig|6666666.71923.peg.455	98.62	bi	38	3444	fig|6666666.72094.peg.3444	98.62
4	701	264	fig|1440056.4.peg.701	Methionine ABC transporter substrate-binding protein	bi	1	324	fig|6666666.71924.peg.324	100	bi	1	456	fig|6666666.71923.peg.456	99.62	bi	38	3445	fig|6666666.72094.peg.3445	99.62
4	702	913	fig|1440056.4.peg.702	FIG00519132: hypothetical protein	bi	1	323	fig|6666666.71924.peg.323	99.78	bi	1	457	fig|6666666.71923.peg.457	98.79	bi	38	3446	fig|6666666.72094.peg.3446	98.9
4	703	203	fig|1440056.4.peg.703	DNA-3-methyladenine glycosylase II (EC 3.2.2.21)	bi	1	322	fig|6666666.71924.peg.322	100	bi	1	458	fig|6666666.71923.peg.458	100	bi	38	3447	fig|6666666.72094.peg.3447	100
5	704	270	fig|1440056.4.peg.704	Mobile element protein	bi	15	1932	fig|6666666.71924.peg.1932	98.07	uni	1	941	fig|6666666.71923.peg.941	96.14	uni	3	745	fig|6666666.72094.peg.745	97.3
5	705	293	fig|1440056.4.peg.705	FIG00517873: hypothetical protein	bi	27	2609	fig|6666666.71924.peg.2609	98.63	bi	9	2395	fig|6666666.71923.peg.2395	96.92	bi	31	2618	fig|6666666.72094.peg.2618	96.92
5	706	48	fig|1440056.4.peg.706	hypothetical protein	-				0	-				0	-				0
5	707	174	fig|1440056.4.peg.707	Transcriptional regulator, PadR family	bi	27	2610	fig|6666666.71924.peg.2610	100	bi	9	2397	fig|6666666.71923.peg.2397	99.42	bi	31	2616	fig|6666666.72094.peg.2616	99.42
5	708	455	fig|1440056.4.peg.708	Multi antimicrobial extrusion protein (Na(+)/drug antiporter), MATE family of MDR efflux pumps	bi	27	2611	fig|6666666.71924.peg.2611	99.78	bi	9	2398	fig|6666666.71923.peg.2398	97.14	bi	31	2615	fig|6666666.72094.peg.2615	97.36
5	709	226	fig|1440056.4.peg.709	transcriptional regulator, Crp/Fnr family	bi	27	2612	fig|6666666.71924.peg.2612	99.56	bi	9	2399	fig|6666666.71923.peg.2399	100	bi	31	2614	fig|6666666.72094.peg.2614	100
5	710	194	fig|1440056.4.peg.710	FIG00517005: hypothetical protein	bi	27	2613	fig|6666666.71924.peg.2613	100	bi	9	2400	fig|6666666.71923.peg.2400	98.96	bi	31	2613	fig|6666666.72094.peg.2613	98.96
5	711	77	fig|1440056.4.peg.711	Ferredoxin	bi	27	2614	fig|6666666.71924.peg.2614	100	bi	9	2401	fig|6666666.71923.peg.2401	100	bi	31	2612	fig|6666666.72094.peg.2612	100
5	712	92	fig|1440056.4.peg.712	putative phage positive regulator of late transcription	bi	27	2615	fig|6666666.71924.peg.2615	100	bi	9	2402	fig|6666666.71923.peg.2402	97.8	bi	31	2611	fig|6666666.72094.peg.2611	97.8
5	713	434	fig|1440056.4.peg.713	FIG00514540: hypothetical protein	bi	27	2616	fig|6666666.71924.peg.2616	100	bi	9	2403	fig|6666666.71923.peg.2403	99.31	bi	31	2610	fig|6666666.72094.peg.2610	99.54
5	714	413	fig|1440056.4.peg.714	FIG00518560: hypothetical protein	bi	27	2617	fig|6666666.71924.peg.2617	100	bi	9	2404	fig|6666666.71923.peg.2404	96.84	bi	31	2609	fig|6666666.72094.peg.2609	96.84
5	715	86	fig|1440056.4.peg.715	putative phage-related regulatory protein	bi	27	2618	fig|6666666.71924.peg.2618	98.82	bi	9	2405	fig|6666666.71923.peg.2405	97.65	bi	31	2608	fig|6666666.72094.peg.2608	97.65
5	716	74	fig|1440056.4.peg.716	FIG00524011: hypothetical protein	bi	27	2620	fig|6666666.71924.peg.2620	100	bi	9	2406	fig|6666666.71923.peg.2406	97.26	bi	31	2607	fig|6666666.72094.peg.2607	97.26
5	717	77	fig|1440056.4.peg.717	FIG00519401: hypothetical protein	bi	19	2143	fig|6666666.71924.peg.2143	100	bi	9	2407	fig|6666666.71923.peg.2407	96.05	bi	31	2604	fig|6666666.72094.peg.2604	96.05
5	718	146	fig|1440056.4.peg.718	FIG00515238: hypothetical protein	bi	19	2142	fig|6666666.71924.peg.2142	100	bi	9	2408	fig|6666666.71923.peg.2408	98.62	bi	31	2603	fig|6666666.72094.peg.2603	99.31
5	719	298	fig|1440056.4.peg.719	FIG00514696: hypothetical protein	bi	19	2141	fig|6666666.71924.peg.2141	97.98	bi	9	2409	fig|6666666.71923.peg.2409	96.63	bi	31	2602	fig|6666666.72094.peg.2602	96.63
5	720	275	fig|1440056.4.peg.720	Transcriptional regulator, MerR family	bi	19	2140	fig|6666666.71924.peg.2140	100	bi	9	2410	fig|6666666.71923.peg.2410	100	bi	31	2601	fig|6666666.72094.peg.2601	100
5	721	194	fig|1440056.4.peg.721	FIG00518784: hypothetical protein	bi	19	2139	fig|6666666.71924.peg.2139	98.45	bi	9	2411	fig|6666666.71923.peg.2411	95.34	bi	31	2600	fig|6666666.72094.peg.2600	97.41
5	722	251	fig|1440056.4.peg.722	ABC transporter, ATP-binding protein	bi	19	2138	fig|6666666.71924.peg.2138	100	bi	9	2413	fig|6666666.71923.peg.2413	98	bi	31	2597	fig|6666666.72094.peg.2597	97.6
5	723	704	fig|1440056.4.peg.723	FIG00513784: hypothetical protein	bi	19	2137	fig|6666666.71924.peg.2137	99.86	bi	9	2414	fig|6666666.71923.peg.2414	99	bi	31	2596	fig|6666666.72094.peg.2596	98.72
5	724	237	fig|1440056.4.peg.724	two-component response regulator	bi	19	2136	fig|6666666.71924.peg.2136	99.15	bi	9	2415	fig|6666666.71923.peg.2415	98.31	bi	31	2595	fig|6666666.72094.peg.2595	98.31
5	725	39	fig|1440056.4.peg.725	hypothetical protein	bi	19	2135	fig|6666666.71924.peg.2135	100	bi	9	2416	fig|6666666.71923.peg.2416	97.37	bi	31	2594	fig|6666666.72094.peg.2594	97.37
5	726	391	fig|1440056.4.peg.726	FIG00516368: hypothetical protein	bi	19	2134	fig|6666666.71924.peg.2134	100	bi	9	2417	fig|6666666.71923.peg.2417	97.44	bi	31	2593	fig|6666666.72094.peg.2593	97.18
5	727	190	fig|1440056.4.peg.727	FIG00514233: hypothetical protein	bi	19	2133	fig|6666666.71924.peg.2133	100	bi	9	2418	fig|6666666.71923.peg.2418	96.83	bi	31	2592	fig|6666666.72094.peg.2592	96.83
5	728	191	fig|1440056.4.peg.728	Aminomethyltransferase (EC 2.1.2.10)	bi	19	2132	fig|6666666.71924.peg.2132	100	-				0	-				0
5	729	525	fig|1440056.4.peg.729	Voltage-gated chloride channel family protein	bi	19	2131	fig|6666666.71924.peg.2131	99.81	bi	9	2421	fig|6666666.71923.peg.2421	100	bi	8	1413	fig|6666666.72094.peg.1413	100
5	730	184	fig|1440056.4.peg.730	FIG00514030: hypothetical protein	bi	19	2130	fig|6666666.71924.peg.2130	99.45	bi	9	2422	fig|6666666.71923.peg.2422	95.63	bi	8	1412	fig|6666666.72094.peg.1412	95.63
5	731	48	fig|1440056.4.peg.731	FIG00512884: hypothetical protein	bi	19	2129	fig|6666666.71924.peg.2129	100	bi	9	2424	fig|6666666.71923.peg.2424	95.74	bi	8	1411	fig|6666666.72094.peg.1411	95.74
5	732	108	fig|1440056.4.peg.732	hypothetical protein	bi	19	2128	fig|6666666.71924.peg.2128	99.07	-				0	-				0
5	733	234	fig|1440056.4.peg.733	FIG00517368: hypothetical protein	bi	19	2125	fig|6666666.71924.peg.2125	100	bi	9	2425	fig|6666666.71923.peg.2425	76.82	bi	8	1410	fig|6666666.72094.peg.1410	72.97
5	734	178	fig|1440056.4.peg.734	Methylated-DNA--protein-cysteine methyltransferase (EC 2.1.1.63)	bi	19	2124	fig|6666666.71924.peg.2124	100	bi	9	2428	fig|6666666.71923.peg.2428	96.61	bi	8	1407	fig|6666666.72094.peg.1407	96.05
5	735	213	fig|1440056.4.peg.735	Transcriptional regulator, AraC family	uni	43	3362	fig|6666666.71924.peg.3362	39.18	bi	9	2429	fig|6666666.71923.peg.2429	86.29	uni	1	158	fig|6666666.72094.peg.158	38.14
5	736	191	fig|1440056.4.peg.736	Polypeptide composition of the spore coat protein CotJC	bi	19	2123	fig|6666666.71924.peg.2123	100	bi	9	2430	fig|6666666.71923.peg.2430	99.47	bi	8	1406	fig|6666666.72094.peg.1406	99.47
5	737	88	fig|1440056.4.peg.737	Polypeptide composition of the spore coat protein CotJB	bi	19	2122	fig|6666666.71924.peg.2122	100	bi	9	2431	fig|6666666.71923.peg.2431	98.85	bi	8	1405	fig|6666666.72094.peg.1405	98.85
5	738	74	fig|1440056.4.peg.738	FIG00518672: hypothetical protein	bi	19	2121	fig|6666666.71924.peg.2121	100	bi	9	2432	fig|6666666.71923.peg.2432	100	bi	8	1404	fig|6666666.72094.peg.1404	100
5	739	179	fig|1440056.4.peg.739	Co-activator of prophage gene expression IbrB	bi	19	2120	fig|6666666.71924.peg.2120	100	bi	9	2433	fig|6666666.71923.peg.2433	100	bi	8	1403	fig|6666666.72094.peg.1403	100
5	740	438	fig|1440056.4.peg.740	Co-activator of prophage gene expression IbrA	bi	19	2119	fig|6666666.71924.peg.2119	99.77	bi	9	2434	fig|6666666.71923.peg.2434	98.86	bi	8	1402	fig|6666666.72094.peg.1402	99.08
5	741	147	fig|1440056.4.peg.741	FIG00520098: hypothetical protein	bi	19	2118	fig|6666666.71924.peg.2118	99.32	bi	9	2435	fig|6666666.71923.peg.2435	96.58	bi	8	1401	fig|6666666.72094.peg.1401	97.26
5	742	63	fig|1440056.4.peg.742	FIG00517927: hypothetical protein	bi	19	2117	fig|6666666.71924.peg.2117	98.39	bi	9	2436	fig|6666666.71923.peg.2436	96.77	bi	8	1400	fig|6666666.72094.peg.1400	95.16
5	743	132	fig|1440056.4.peg.743	FIG00514581: hypothetical protein	bi	19	2116	fig|6666666.71924.peg.2116	100	bi	9	2437	fig|6666666.71923.peg.2437	96.18	bi	8	1399	fig|6666666.72094.peg.1399	96.95
5	744	387	fig|1440056.4.peg.744	Lead, cadmium, zinc and mercury transporting ATPase (EC 3.6.3.3) (EC 3.6.3.5); Copper-translocating P-type ATPase (EC 3.6.3.4)	bi	19	2115	fig|6666666.71924.peg.2115	100	uni	9	2438	fig|6666666.71923.peg.2438	97.67	uni	8	1398	fig|6666666.72094.peg.1398	97.93
5	745	372	fig|1440056.4.peg.745		bi	19	2114	fig|6666666.71924.peg.2114	98.12	uni	1	941	fig|6666666.71923.peg.941	89.16	uni	38	3256	fig|6666666.72094.peg.3256	94.42
5	746	289	fig|1440056.4.peg.746	Lead, cadmium, zinc and mercury transporting ATPase (EC 3.6.3.3) (EC 3.6.3.5); Copper-translocating P-type ATPase (EC 3.6.3.4)	bi	19	2113	fig|6666666.71924.peg.2113	99.65	bi	9	2438	fig|6666666.71923.peg.2438	98.96	bi	8	1398	fig|6666666.72094.peg.1398	99.31
5	747	1735	fig|1440056.4.peg.747	FIG00514220: hypothetical protein	bi	19	2112	fig|6666666.71924.peg.2112	97.58	bi	9	2439	fig|6666666.71923.peg.2439	89.79	bi	8	1397	fig|6666666.72094.peg.1397	89.15
5	748	832	fig|1440056.4.peg.748	FIG00515128: hypothetical protein	bi	19	2111	fig|6666666.71924.peg.2111	99.16	bi	9	2440	fig|6666666.71923.peg.2440	96.75	bi	8	1396	fig|6666666.72094.peg.1396	95.31
5	749	96	fig|1440056.4.peg.749	FIG00519461: hypothetical protein	bi	19	2110	fig|6666666.71924.peg.2110	100	bi	9	2441	fig|6666666.71923.peg.2441	100	bi	8	1395	fig|6666666.72094.peg.1395	100
5	750	92	fig|1440056.4.peg.750	FIG00513568: hypothetical protein	bi	19	2109	fig|6666666.71924.peg.2109	100	bi	9	2442	fig|6666666.71923.peg.2442	92.31	bi	8	1394	fig|6666666.72094.peg.1394	92.31
5	751	60	fig|1440056.4.peg.751	FIG00515152: hypothetical protein	bi	19	2108	fig|6666666.71924.peg.2108	100	bi	9	2443	fig|6666666.71923.peg.2443	96.61	bi	8	1393	fig|6666666.72094.peg.1393	94.92
5	752	503	fig|1440056.4.peg.752	Lactate-responsive regulator LldR in Firmicutes, GntR family	bi	19	2107	fig|6666666.71924.peg.2107	99.8	bi	9	2444	fig|6666666.71923.peg.2444	94.85	bi	8	1392	fig|6666666.72094.peg.1392	94.47
5	753	393	fig|1440056.4.peg.753	GGDEF domain	bi	19	2106	fig|6666666.71924.peg.2106	99.49	bi	9	2445	fig|6666666.71923.peg.2445	94.13	bi	8	1391	fig|6666666.72094.peg.1391	94.39
5	754	410	fig|1440056.4.peg.754	putative signaling protein	bi	19	2105	fig|6666666.71924.peg.2105	100	bi	9	2446	fig|6666666.71923.peg.2446	97.8	bi	8	1390	fig|6666666.72094.peg.1390	97.56
5	755	695	fig|1440056.4.peg.755	FIG00520773: hypothetical protein	bi	19	2104	fig|6666666.71924.peg.2104	99.86	uni	7	1996	fig|6666666.71923.peg.1996	52.52	uni	23	2548	fig|6666666.72094.peg.2548	52.52
5	756	856	fig|1440056.4.peg.756	Phosphoenolpyruvate synthase (EC 2.7.9.2)	bi	19	2102	fig|6666666.71924.peg.2102	99.65	bi	9	2447	fig|6666666.71923.peg.2447	98.13	bi	8	1388	fig|6666666.72094.peg.1388	97.89
5	757	202	fig|1440056.4.peg.757	TetR-family transcriptional regulator	bi	19	2101	fig|6666666.71924.peg.2101	99	bi	9	2448	fig|6666666.71923.peg.2448	98.51	bi	8	1387	fig|6666666.72094.peg.1387	99
5	758	487	fig|1440056.4.peg.758	Non-phosphorylating glyceraldehyde-3-phosphate dehydrogenase (NADP) (EC 1.2.1.9)	bi	19	2100	fig|6666666.71924.peg.2100	100	bi	9	2449	fig|6666666.71923.peg.2449	98.56	bi	8	1386	fig|6666666.72094.peg.1386	98.97
5	759	193	fig|1440056.4.peg.759	TetR-family transcriptional regulator	bi	19	2099	fig|6666666.71924.peg.2099	100	bi	9	2450	fig|6666666.71923.peg.2450	97.92	bi	8	1385	fig|6666666.72094.peg.1385	97.92
5	760	78	fig|1440056.4.peg.760	hypothetical protein	bi	19	2098	fig|6666666.71924.peg.2098	100	bi	9	2451	fig|6666666.71923.peg.2451	90.91	bi	8	1384	fig|6666666.72094.peg.1384	94.74
5	761	417	fig|1440056.4.peg.761	putative efflux protein	bi	19	2097	fig|6666666.71924.peg.2097	100	bi	9	2452	fig|6666666.71923.peg.2452	96.15	bi	8	1383	fig|6666666.72094.peg.1383	96.15
5	762	208	fig|1440056.4.peg.762	HDIG domain protein	bi	19	2096	fig|6666666.71924.peg.2096	100	bi	9	2453	fig|6666666.71923.peg.2453	100	bi	8	1382	fig|6666666.72094.peg.1382	100
5	763	447	fig|1440056.4.peg.763	two-component sensor histidine kinase	bi	44	3487	fig|6666666.71924.peg.3487	100	bi	9	2454	fig|6666666.71923.peg.2454	97.98	bi	8	1381	fig|6666666.72094.peg.1381	97.98
5	764	107	fig|1440056.4.peg.764	Transcriptional regulator, PadR family	bi	44	3488	fig|6666666.71924.peg.3488	100	uni	1	295	fig|6666666.71923.peg.295	35.71	uni	38	3291	fig|6666666.72094.peg.3291	35.71
5	765	229	fig|1440056.4.peg.765	membrane protein, putative	bi	44	3489	fig|6666666.71924.peg.3489	99.56	-				0	-				0
5	766	346	fig|1440056.4.peg.766	hypothetical protein	bi	44	3490	fig|6666666.71924.peg.3490	99.71	-				0	-				0
5	767	372	fig|1440056.4.peg.767	FIG00516897: hypothetical protein	bi	44	3491	fig|6666666.71924.peg.3491	99.46	bi	9	2455	fig|6666666.71923.peg.2455	96.2	bi	8	1380	fig|6666666.72094.peg.1380	96.77
5	768	640	fig|1440056.4.peg.768	Threonyl-tRNA synthetase (EC 6.1.1.3)	bi	44	3492	fig|6666666.71924.peg.3492	100	bi	9	2456	fig|6666666.71923.peg.2456	100	bi	8	1379	fig|6666666.72094.peg.1379	100
5	769	201	fig|1440056.4.peg.769	FIG00516485: hypothetical protein	bi	44	3493	fig|6666666.71924.peg.3493	100	bi	9	2457	fig|6666666.71923.peg.2457	99	bi	8	1378	fig|6666666.72094.peg.1378	99
5	770	273	fig|1440056.4.peg.770	FIG00513909: hypothetical protein	bi	44	3494	fig|6666666.71924.peg.3494	100	bi	9	2458	fig|6666666.71923.peg.2458	100	bi	8	1377	fig|6666666.72094.peg.1377	100
5	771	254	fig|1440056.4.peg.771	FIG00515957: hypothetical protein	bi	44	3495	fig|6666666.71924.peg.3495	99.6	bi	9	2459	fig|6666666.71923.peg.2459	99.21	bi	8	1376	fig|6666666.72094.peg.1376	99.21
5	772	397	fig|1440056.4.peg.772	Uncharacterized ABC-type transport system, periplasmic component/surface lipoprotein	bi	44	3496	fig|6666666.71924.peg.3496	100	bi	9	2460	fig|6666666.71923.peg.2460	97.73	bi	8	1375	fig|6666666.72094.peg.1375	97.3
5	773	335	fig|1440056.4.peg.773	Nucleoside ABC transporter, periplasmic nucleoside-binding protein	bi	44	3497	fig|6666666.71924.peg.3497	99.7	bi	9	2461	fig|6666666.71923.peg.2461	97.6	bi	8	1374	fig|6666666.72094.peg.1374	97.6
5	774	283	fig|1440056.4.peg.774	DegV family protein	bi	44	3498	fig|6666666.71924.peg.3498	100	bi	9	2462	fig|6666666.71923.peg.2462	99.29	bi	8	1372	fig|6666666.72094.peg.1372	98.94
5	775	157	fig|1440056.4.peg.775	tRNA (cytidine(34)-2'-O)-methyltransferase (EC 2.1.1.207)	bi	44	3499	fig|6666666.71924.peg.3499	100	bi	9	2463	fig|6666666.71923.peg.2463	100	bi	8	1371	fig|6666666.72094.peg.1371	100
5	776	351	fig|1440056.4.peg.776	Endonuclease III (EC 4.2.99.18)	bi	44	3500	fig|6666666.71924.peg.3500	100	bi	9	2464	fig|6666666.71923.peg.2464	95.71	bi	8	1370	fig|6666666.72094.peg.1370	80.99
5	777	746	fig|1440056.4.peg.777	ATP-dependent protease La (EC 3.4.21.53) Type II	bi	44	3501	fig|6666666.71924.peg.3501	100	bi	9	2465	fig|6666666.71923.peg.2465	99.06	bi	8	1369	fig|6666666.72094.peg.1369	98.79
5	778	305	fig|1440056.4.peg.778	Epoxyqueuosine (oQ) reductase QueG	bi	44	3502	fig|6666666.71924.peg.3502	99.67	bi	9	2466	fig|6666666.71923.peg.2466	99.01	bi	8	1368	fig|6666666.72094.peg.1368	98.68
5	779	135	fig|1440056.4.peg.779	Possible Zn-finger containing protein	bi	44	3503	fig|6666666.71924.peg.3503	100	bi	9	2467	fig|6666666.71923.peg.2467	100	bi	8	1366	fig|6666666.72094.peg.1366	100
5	780	332	fig|1440056.4.peg.780	putative aldo/keto reductase	bi	44	3504	fig|6666666.71924.peg.3504	100	bi	9	2468	fig|6666666.71923.peg.2468	100	bi	8	1365	fig|6666666.72094.peg.1365	100
5	781	279	fig|1440056.4.peg.781	Endonuclease IV (EC 3.1.21.2)	bi	44	3505	fig|6666666.71924.peg.3505	99.64	bi	9	2469	fig|6666666.71923.peg.2469	98.92	bi	8	1364	fig|6666666.72094.peg.1364	99.28
5	782	188	fig|1440056.4.peg.782	Transcriptional regulator, ArsR family	bi	44	3506	fig|6666666.71924.peg.3506	100	bi	9	2470	fig|6666666.71923.peg.2470	100	bi	8	1363	fig|6666666.72094.peg.1363	100
5	783	310	fig|1440056.4.peg.783	Glutaminase (EC 3.5.1.2)	bi	44	3507	fig|6666666.71924.peg.3507	100	bi	9	2471	fig|6666666.71923.peg.2471	100	bi	8	1362	fig|6666666.72094.peg.1362	100
5	784	556	fig|1440056.4.peg.784	Uridine kinase (EC 2.7.1.48)	bi	44	3508	fig|6666666.71924.peg.3508	99.82	bi	9	2473	fig|6666666.71923.peg.2473	99.82	bi	8	1360	fig|6666666.72094.peg.1360	99.64
5	785	252	fig|1440056.4.peg.785	putative endonuclease	bi	44	3509	fig|6666666.71924.peg.3509	100	bi	9	2474	fig|6666666.71923.peg.2474	99.2	bi	8	1359	fig|6666666.72094.peg.1359	98.8
5	786	179	fig|1440056.4.peg.786	Signal peptidase I (EC 3.4.21.89)	bi	44	3510	fig|6666666.71924.peg.3510	100	bi	9	2475	fig|6666666.71923.peg.2475	100	bi	8	1358	fig|6666666.72094.peg.1358	100
5	787	179	fig|1440056.4.peg.787	Signal peptidase I (EC 3.4.21.89)	bi	44	3511	fig|6666666.71924.peg.3511	100	bi	9	2476	fig|6666666.71923.peg.2476	100	bi	8	1357	fig|6666666.72094.peg.1357	100
5	788	437	fig|1440056.4.peg.788	tRNA and rRNA cytosine-C5-methylases	bi	44	3512	fig|6666666.71924.peg.3512	99.54	bi	9	2477	fig|6666666.71923.peg.2477	99.08	bi	8	1356	fig|6666666.72094.peg.1356	98.85
5	789	239	fig|1440056.4.peg.789	putative spore-cortex-lytic protein	bi	44	3513	fig|6666666.71924.peg.3513	100	bi	9	2478	fig|6666666.71923.peg.2478	100	bi	8	1355	fig|6666666.72094.peg.1355	100
5	790	40	fig|1440056.4.peg.790	hypothetical protein	bi	44	3514	fig|6666666.71924.peg.3514	100	bi	9	2479	fig|6666666.71923.peg.2479	100	bi	8	1354	fig|6666666.72094.peg.1354	100
5	791	424	fig|1440056.4.peg.791	spore cortex-lytic enzyme SleC	bi	44	3515	fig|6666666.71924.peg.3515	100	bi	9	2480	fig|6666666.71923.peg.2480	100	bi	8	1353	fig|6666666.72094.peg.1353	100
5	792	219	fig|1440056.4.peg.792	conserved hypothetical protein	bi	44	3516	fig|6666666.71924.peg.3516	100	bi	9	2481	fig|6666666.71923.peg.2481	100	bi	8	1352	fig|6666666.72094.peg.1352	100
5	793	137	fig|1440056.4.peg.793	FIG00519235: hypothetical protein	bi	44	3517	fig|6666666.71924.peg.3517	100	bi	9	2482	fig|6666666.71923.peg.2482	97.79	bi	8	1351	fig|6666666.72094.peg.1351	98.53
5	794	461	fig|1440056.4.peg.794	Regulatory sensor-transducer, BlaR1/MecR1 family	bi	44	3518	fig|6666666.71924.peg.3518	100	bi	9	2483	fig|6666666.71923.peg.2483	99.13	bi	8	1350	fig|6666666.72094.peg.1350	99.13
5	795	120	fig|1440056.4.peg.795	Beta-lactamase repressor BlaI	bi	44	3519	fig|6666666.71924.peg.3519	100	bi	9	2484	fig|6666666.71923.peg.2484	99.16	bi	8	1349	fig|6666666.72094.peg.1349	99.16
5	796	260	fig|1440056.4.peg.796	Integral membrane protein	bi	44	3520	fig|6666666.71924.peg.3520	100	bi	9	2485	fig|6666666.71923.peg.2485	99.23	bi	8	1348	fig|6666666.72094.peg.1348	99.23
5	797	204	fig|1440056.4.peg.797	hypothetical protein	bi	44	3521	fig|6666666.71924.peg.3521	100	bi	9	2486	fig|6666666.71923.peg.2486	99.51	bi	8	1347	fig|6666666.72094.peg.1347	99.51
5	798	330	fig|1440056.4.peg.798	Ornithine cyclodeaminase (EC 4.3.1.12)	bi	44	3522	fig|6666666.71924.peg.3522	100	bi	9	2487	fig|6666666.71923.peg.2487	98.48	bi	8	1346	fig|6666666.72094.peg.1346	99.09
5	799	288	fig|1440056.4.peg.799	FIG00514065: hypothetical protein	bi	44	3523	fig|6666666.71924.peg.3523	100	bi	9	2488	fig|6666666.71923.peg.2488	98.95	bi	8	1345	fig|6666666.72094.peg.1345	99.3
5	800	199	fig|1440056.4.peg.800	Chemotaxis response regulator protein-glutamate methylesterase CheB (EC 3.1.1.61)	bi	44	3524	fig|6666666.71924.peg.3524	99.49	bi	9	2489	fig|6666666.71923.peg.2489	98.99	bi	8	1344	fig|6666666.72094.peg.1344	98.99
5	801	268	fig|1440056.4.peg.801	Chemotaxis protein methyltransferase CheR (EC 2.1.1.80)	bi	44	3525	fig|6666666.71924.peg.3525	100	bi	9	2490	fig|6666666.71923.peg.2490	100	bi	8	1343	fig|6666666.72094.peg.1343	100
5	802	147	fig|1440056.4.peg.802	Positive regulator of CheA protein activity (CheW)	bi	44	3526	fig|6666666.71924.peg.3526	100	bi	9	2491	fig|6666666.71923.peg.2491	99.32	bi	8	1342	fig|6666666.72094.peg.1342	97.95
5	803	698	fig|1440056.4.peg.803	Signal transduction histidine kinase CheA (EC 2.7.3.-)	bi	44	3527	fig|6666666.71924.peg.3527	100	bi	9	2492	fig|6666666.71923.peg.2492	97.7	bi	8	1341	fig|6666666.72094.peg.1341	97.7
5	804	568	fig|1440056.4.peg.804	Methyl-accepting chemotaxis protein I (serine chemoreceptor protein)	bi	44	3528	fig|6666666.71924.peg.3528	99.82	bi	9	2493	fig|6666666.71923.peg.2493	100	bi	8	1340	fig|6666666.72094.peg.1340	100
5	805	320	fig|1440056.4.peg.805	diguanylate cyclase (GGDEF domain) with PAS/PAC sensor	bi	44	3529	fig|6666666.71924.peg.3529	100	bi	9	2494	fig|6666666.71923.peg.2494	99.37	bi	8	1339	fig|6666666.72094.peg.1339	99.37
5	806	173	fig|1440056.4.peg.806	Positive regulator of CheA protein activity (CheW)	bi	44	3530	fig|6666666.71924.peg.3530	100	bi	9	2495	fig|6666666.71923.peg.2495	98.84	bi	8	1338	fig|6666666.72094.peg.1338	99.42
5	807	162	fig|1440056.4.peg.807	Chemotaxis protein CheD	bi	44	3531	fig|6666666.71924.peg.3531	100	bi	9	2496	fig|6666666.71923.peg.2496	100	bi	8	1337	fig|6666666.72094.peg.1337	100
5	808	174	fig|1440056.4.peg.808	Chemotaxis protein CheC -- inhibitor of MCP methylation	bi	44	3532	fig|6666666.71924.peg.3532	100	bi	9	2497	fig|6666666.71923.peg.2497	98.84	bi	8	1336	fig|6666666.72094.peg.1336	98.27
5	809	121	fig|1440056.4.peg.809	Chemotaxis regulator - transmits chemoreceptor signals to flagelllar motor components CheY	bi	44	3533	fig|6666666.71924.peg.3533	100	bi	9	2498	fig|6666666.71923.peg.2498	100	bi	8	1335	fig|6666666.72094.peg.1335	100
5	810	122	fig|1440056.4.peg.810	FIG00522182: hypothetical protein	uni	9	1127	fig|6666666.71924.peg.1127	69.7	uni	1	856	fig|6666666.71923.peg.856	81.16	-				0
5	811	166	fig|1440056.4.peg.811	FIG00518780: hypothetical protein	bi	44	3534	fig|6666666.71924.peg.3534	100	bi	9	2499	fig|6666666.71923.peg.2499	96.36	bi	8	1334	fig|6666666.72094.peg.1334	95.76
5	812	304	fig|1440056.4.peg.812	Transcriptional regulator, DeoR family	bi	44	3535	fig|6666666.71924.peg.3535	100	bi	9	2500	fig|6666666.71923.peg.2500	99.34	bi	8	1333	fig|6666666.72094.peg.1333	99.34
5	813	284	fig|1440056.4.peg.813	membrane protein, putative	bi	44	3536	fig|6666666.71924.peg.3536	100	bi	9	2501	fig|6666666.71923.peg.2501	99.29	bi	8	1332	fig|6666666.72094.peg.1332	99.29
5	814	157	fig|1440056.4.peg.814	FIG00513713: hypothetical protein	bi	44	3537	fig|6666666.71924.peg.3537	100	bi	9	2502	fig|6666666.71923.peg.2502	100	bi	8	1331	fig|6666666.72094.peg.1331	99.36
5	815	437	fig|1440056.4.peg.815	putative amidohydrolase	bi	44	3538	fig|6666666.71924.peg.3538	99.77	bi	9	2503	fig|6666666.71923.peg.2503	99.31	bi	8	1330	fig|6666666.72094.peg.1330	99.54
5	816	249	fig|1440056.4.peg.816	metallo-beta-lactamase superfamily hydrolase	bi	44	3539	fig|6666666.71924.peg.3539	99.19	bi	9	2504	fig|6666666.71923.peg.2504	96.37	bi	8	1329	fig|6666666.72094.peg.1329	95.56
5	817	514	fig|1440056.4.peg.817	Aminobenzoyl-glutamate transport protein	bi	44	3540	fig|6666666.71924.peg.3540	100	bi	9	2505	fig|6666666.71923.peg.2505	99.42	bi	8	1328	fig|6666666.72094.peg.1328	99.61
5	818	369	fig|1440056.4.peg.818	FIG00524420: hypothetical protein	bi	44	3541	fig|6666666.71924.peg.3541	99.73	bi	9	2506	fig|6666666.71923.peg.2506	99.46	bi	8	1327	fig|6666666.72094.peg.1327	99.46
5	819	429	fig|1440056.4.peg.819	Transcriptional regulator domain protein	bi	44	3542	fig|6666666.71924.peg.3542	100	bi	9	2507	fig|6666666.71923.peg.2507	99.77	bi	8	1326	fig|6666666.72094.peg.1326	99.77
5	820	1033	fig|1440056.4.peg.820	diguanylate cyclase/phosphodiesterase (GGDEF & EAL domains) with PAS/PAC sensor(s)	bi	44	3543	fig|6666666.71924.peg.3543	100	bi	9	2508	fig|6666666.71923.peg.2508	97.67	bi	8	1325	fig|6666666.72094.peg.1325	97.67
5	821	53	fig|1440056.4.peg.821	FIG00516170: hypothetical protein	bi	44	3544	fig|6666666.71924.peg.3544	98.08	bi	9	2509	fig|6666666.71923.peg.2509	80	bi	8	1324	fig|6666666.72094.peg.1324	88
5	822	38	fig|1440056.4.peg.822	hypothetical protein	bi	44	3545	fig|6666666.71924.peg.3545	100	-				0	-				0
5	823	235	fig|1440056.4.peg.823	sensor histidine kinase	bi	44	3546	fig|6666666.71924.peg.3546	99.57	bi	9	2510	fig|6666666.71923.peg.2510	97.86	bi	8	1323	fig|6666666.72094.peg.1323	97.86
5	824	536	fig|1440056.4.peg.824	Osmosensitive K+ channel histidine kinase KdpD (EC 2.7.3.-)	bi	44	3547	fig|6666666.71924.peg.3547	100	bi	9	2511	fig|6666666.71923.peg.2511	99.63	bi	8	1322	fig|6666666.72094.peg.1322	99.81
5	825	393	fig|1440056.4.peg.825	FIG00519258: hypothetical protein	bi	44	3548	fig|6666666.71924.peg.3548	100	bi	9	2512	fig|6666666.71923.peg.2512	99.74	bi	8	1321	fig|6666666.72094.peg.1321	99.74
5	826	165	fig|1440056.4.peg.826	FIG00519121: hypothetical protein	bi	44	3549	fig|6666666.71924.peg.3549	100	bi	9	2513	fig|6666666.71923.peg.2513	100	bi	8	1320	fig|6666666.72094.peg.1320	100
5	827	254	fig|1440056.4.peg.827	FIG00513732: hypothetical protein	bi	44	3550	fig|6666666.71924.peg.3550	100	bi	9	2514	fig|6666666.71923.peg.2514	99.6	bi	8	1319	fig|6666666.72094.peg.1319	99.6
5	828	945	fig|1440056.4.peg.828	NtrC family Transcriptional regulator, ATPase domain	bi	44	3551	fig|6666666.71924.peg.3551	99.68	bi	9	2515	fig|6666666.71923.peg.2515	99.58	bi	8	1318	fig|6666666.72094.peg.1318	99.47
5	829	410	fig|1440056.4.peg.829	D-alanyl-D-alanine carboxypeptidase (EC 3.4.16.4)	bi	44	3552	fig|6666666.71924.peg.3552	100	bi	9	2516	fig|6666666.71923.peg.2516	99.51	bi	8	1317	fig|6666666.72094.peg.1317	99.27
5	830	123	fig|1440056.4.peg.830	hypothetical protein	bi	44	3553	fig|6666666.71924.peg.3553	100	-				0	-				0
6	831	1015	fig|1440056.4.peg.831	FIG01032097: hypothetical protein	uni	40	3000	fig|6666666.71924.peg.3000	79.76	-				0	uni	11	1635	fig|6666666.72094.peg.1635	81.32
6	832	109	fig|1440056.4.peg.832	FIG00531192: hypothetical protein	bi	23	2331	fig|6666666.71924.peg.2331	65.69	-				0	uni	11	1634	fig|6666666.72094.peg.1634	55.14
6	833	129	fig|1440056.4.peg.833	FIG00627694: hypothetical protein	uni	40	3002	fig|6666666.71924.peg.3002	67.19	-				0	-				0
6	834	66	fig|1440056.4.peg.834	hypothetical protein	-				0	-				0	-				0
6	835	460	fig|1440056.4.peg.835	FIG00628088: hypothetical protein	uni	40	3005	fig|6666666.71924.peg.3005	89.41	uni	1	276	fig|6666666.71923.peg.276	26.55	uni	11	1632	fig|6666666.72094.peg.1632	88.89
6	836	80	fig|1440056.4.peg.836	hypothetical protein	-				0	-				0	-				0
6	837	66	fig|1440056.4.peg.837	hypothetical protein	-				0	-				0	-				0
6	838	402	fig|1440056.4.peg.838	Tn916, transcriptional regulator, putative	bi	23	2334	fig|6666666.71924.peg.2334	97.26	uni	1	384	fig|6666666.71923.peg.384	25.26	uni	11	1631	fig|6666666.72094.peg.1631	62.81
6	839	166	fig|1440056.4.peg.839	Antirestriction protein	bi	23	2335	fig|6666666.71924.peg.2335	97.58	-				0	uni	11	1626	fig|6666666.72094.peg.1626	60.24
6	840	43	fig|1440056.4.peg.840	hypothetical protein	-				0	-				0	-				0
6	841	77	fig|1440056.4.peg.841	hypothetical protein	bi	23	2336	fig|6666666.71924.peg.2336	98.68	-				0	-				0
6	842	816	fig|1440056.4.peg.842	FIG00627334: hypothetical protein	bi	23	2337	fig|6666666.71924.peg.2337	98.53	bi	1	1295	fig|6666666.71923.peg.1295	84.21	bi	12	1906	fig|6666666.72094.peg.1906	84.09
6	843	728	fig|1440056.4.peg.843	membrane protein, putative	bi	23	2338	fig|6666666.71924.peg.2338	92.98	-				0	uni	11	1624	fig|6666666.72094.peg.1624	53.31
6	844	334	fig|1440056.4.peg.844	lipoprotein, NLP/P60 family	bi	23	2339	fig|6666666.71924.peg.2339	94.89	uni	11	3084	fig|6666666.71923.peg.3084	38.28	uni	11	1623	fig|6666666.72094.peg.1623	67.86
6	845	305	fig|1440056.4.peg.845	FIG00628965: hypothetical protein	bi	23	2340	fig|6666666.71924.peg.2340	92.76	uni	1	1296	fig|6666666.71923.peg.1296	60.53	uni	11	1622	fig|6666666.72094.peg.1622	52.65
6	846	640	fig|1440056.4.peg.846	Tetracycline resistance protein TetM	bi	23	2341	fig|6666666.71924.peg.2341	94.99	uni	3	1478	fig|6666666.71923.peg.1478	37.04	uni	32	2796	fig|6666666.72094.peg.2796	37.04
6	847	56	fig|1440056.4.peg.847	Tn916, hypothetical protein	bi	23	2342	fig|6666666.71924.peg.2342	100	-				0	-				0
6	848	118	fig|1440056.4.peg.848	FIG00630611: hypothetical protein	uni	23	2488	fig|6666666.71924.peg.2488	33.33	uni	1	1291	fig|6666666.71923.peg.1291	25.56	bi	4	772	fig|6666666.72094.peg.772	44.44
6	849	141	fig|1440056.4.peg.849	FIG01114076: hypothetical protein	bi	23	2343	fig|6666666.71924.peg.2343	97.14	uni	1	389	fig|6666666.71923.peg.389	34.31	uni	11	1616	fig|6666666.72094.peg.1616	37.23
6	850	406	fig|1440056.4.peg.850	putative transposon integrase; Tn916 ORF3-like	bi	23	2344	fig|6666666.71924.peg.2344	98.27	bi	1	1304	fig|6666666.71923.peg.1304	67.83	uni	1	410	fig|6666666.72094.peg.410	67.01
6	851	380	fig|1440056.4.peg.851	FIG00528067: hypothetical protein	bi	44	3556	fig|6666666.71924.peg.3556	100	bi	9	2519	fig|6666666.71923.peg.2519	98.94	bi	4	890	fig|6666666.72094.peg.890	98.94
6	852	280	fig|1440056.4.peg.852	PTS system, mannose-specific IID component	bi	44	3557	fig|6666666.71924.peg.3557	100	bi	9	2520	fig|6666666.71923.peg.2520	99.28	bi	4	889	fig|6666666.72094.peg.889	99.28
6	853	253	fig|1440056.4.peg.853	PTS system, mannose-specific IIC component (EC 2.7.1.69)	bi	44	3558	fig|6666666.71924.peg.3558	99.21	bi	9	2521	fig|6666666.71923.peg.2521	100	bi	4	888	fig|6666666.72094.peg.888	99.6
6	854	158	fig|1440056.4.peg.854	PTS system, mannose-specific IIB component (EC 2.7.1.69)	bi	44	3559	fig|6666666.71924.peg.3559	99.36	bi	9	2522	fig|6666666.71923.peg.2522	98.73	bi	4	887	fig|6666666.72094.peg.887	99.36
6	855	139	fig|1440056.4.peg.855	PTS system, mannose-specific IIA component	bi	44	3560	fig|6666666.71924.peg.3560	100	bi	9	2523	fig|6666666.71923.peg.2523	98.52	bi	4	886	fig|6666666.72094.peg.886	97.78
6	856	351	fig|1440056.4.peg.856	Galactitol-1-phosphate 5-dehydrogenase (EC 1.1.1.251)	bi	44	3561	fig|6666666.71924.peg.3561	100	bi	9	2524	fig|6666666.71923.peg.2524	98.57	bi	4	885	fig|6666666.72094.peg.885	99.14
6	857	227	fig|1440056.4.peg.857	Phosphoribosylaminoimidazole-succinocarboxamide synthase (EC 6.3.2.6)	bi	44	3562	fig|6666666.71924.peg.3562	100	bi	9	2525	fig|6666666.71923.peg.2525	99.56	bi	4	884	fig|6666666.72094.peg.884	100
6	858	107	fig|1440056.4.peg.858	Quaternary ammonium compound-resistance protein SugE	bi	44	3563	fig|6666666.71924.peg.3563	100	bi	9	2526	fig|6666666.71923.peg.2526	100	bi	4	883	fig|6666666.72094.peg.883	100
6	859	276	fig|1440056.4.peg.859	FIG003879: Predicted amidohydrolase / Aliphatic amidase AmiE (EC 3.5.1.4)	bi	44	3564	fig|6666666.71924.peg.3564	98.91	bi	9	2527	fig|6666666.71923.peg.2527	99.27	bi	4	882	fig|6666666.72094.peg.882	99.27
6	860	225	fig|1440056.4.peg.860	Two-component response regulator	bi	44	3565	fig|6666666.71924.peg.3565	100	bi	9	2528	fig|6666666.71923.peg.2528	99.11	bi	4	881	fig|6666666.72094.peg.881	99.55
6	861	387	fig|1440056.4.peg.861	FIG00515528: hypothetical protein	bi	44	3566	fig|6666666.71924.peg.3566	99.74	bi	9	2529	fig|6666666.71923.peg.2529	98.7	bi	4	880	fig|6666666.72094.peg.880	98.96
6	862	158	fig|1440056.4.peg.862	FIG00520444: hypothetical protein	bi	44	3567	fig|6666666.71924.peg.3567	100	bi	9	2530	fig|6666666.71923.peg.2530	93.63	bi	4	879	fig|6666666.72094.peg.879	94.9
6	863	223	fig|1440056.4.peg.863	FIG00516283: hypothetical protein	bi	44	3568	fig|6666666.71924.peg.3568	100	bi	9	2531	fig|6666666.71923.peg.2531	98.2	bi	4	878	fig|6666666.72094.peg.878	98.2
6	864	823	fig|1440056.4.peg.864	FIG00518263: hypothetical protein	bi	44	3569	fig|6666666.71924.peg.3569	99.88	bi	9	2532	fig|6666666.71923.peg.2532	97.32	bi	4	877	fig|6666666.72094.peg.877	97.57
6	865	475	fig|1440056.4.peg.865	Subtilin biosynthesis sensor protein spaK (EC 2.7.3.-)	bi	44	3570	fig|6666666.71924.peg.3570	99.58	bi	9	2533	fig|6666666.71923.peg.2533	98.1	bi	4	876	fig|6666666.72094.peg.876	97.68
6	866	231	fig|1440056.4.peg.866	Two-component response regulator	bi	44	3571	fig|6666666.71924.peg.3571	100	bi	9	2534	fig|6666666.71923.peg.2534	99.57	bi	4	875	fig|6666666.72094.peg.875	99.13
6	867	260	fig|1440056.4.peg.867	Lantibiotic ABC transporter	bi	44	3572	fig|6666666.71924.peg.3572	100	bi	9	2535	fig|6666666.71923.peg.2535	98.46	bi	4	874	fig|6666666.72094.peg.874	99.22
6	868	257	fig|1440056.4.peg.868	Lantibiotic ABC transporter	bi	44	3573	fig|6666666.71924.peg.3573	100	bi	9	2536	fig|6666666.71923.peg.2536	98.83	bi	4	873	fig|6666666.72094.peg.873	98.05
6	869	235	fig|1440056.4.peg.869	Lantibiotic transport ATP-binding protein srtF	bi	44	3574	fig|6666666.71924.peg.3574	100	bi	9	2537	fig|6666666.71923.peg.2537	99.57	bi	4	872	fig|6666666.72094.peg.872	99.15
6	870	180	fig|1440056.4.peg.870		bi	44	3575	fig|6666666.71924.peg.3575	92.22	bi	9	2538	fig|6666666.71923.peg.2538	90.56	bi	4	871	fig|6666666.72094.peg.871	89.44
6	871	86	fig|1440056.4.peg.871	FIG00517369: hypothetical protein	bi	44	3576	fig|6666666.71924.peg.3576	100	bi	9	2539	fig|6666666.71923.peg.2539	95.24	bi	4	870	fig|6666666.72094.peg.870	95.29
6	872	209	fig|1440056.4.peg.872	FIG00514436: hypothetical protein	bi	44	3577	fig|6666666.71924.peg.3577	100	bi	9	2540	fig|6666666.71923.peg.2540	95.67	-				0
6	873	260	fig|1440056.4.peg.873	Ferredoxin	bi	44	3578	fig|6666666.71924.peg.3578	99.61	bi	9	2541	fig|6666666.71923.peg.2541	96.14	bi	4	869	fig|6666666.72094.peg.869	96.53
6	874	142	fig|1440056.4.peg.874	transcriptional regulator, MarR family	bi	44	3579	fig|6666666.71924.peg.3579	100	bi	9	2542	fig|6666666.71923.peg.2542	97.16	bi	4	868	fig|6666666.72094.peg.868	97.16
6	875	248	fig|1440056.4.peg.875	Iron-sulfur flavoprotein	bi	44	3580	fig|6666666.71924.peg.3580	99.6	bi	9	2543	fig|6666666.71923.peg.2543	98.67	bi	4	867	fig|6666666.72094.peg.867	99.11
6	876	129	fig|1440056.4.peg.876	Transcriptional repressor, BlaI/MecI family	bi	44	3581	fig|6666666.71924.peg.3581	100	bi	9	2544	fig|6666666.71923.peg.2544	99.22	bi	4	866	fig|6666666.72094.peg.866	100
6	877	600	fig|1440056.4.peg.877	Regulatory sensor-transducer, BlaR1/MecR1 family	bi	44	3582	fig|6666666.71924.peg.3582	99.67	bi	9	2545	fig|6666666.71923.peg.2545	95.66	bi	4	865	fig|6666666.72094.peg.865	95.99
6	878	690	fig|1440056.4.peg.878	Penicillin-binding protein 3	bi	44	3583	fig|6666666.71924.peg.3583	99.71	uni	1	91	fig|6666666.71923.peg.91	28.57	uni	34	2863	fig|6666666.72094.peg.2863	28.57
6	879	193	fig|1440056.4.peg.879	FIG00524539: hypothetical protein	bi	44	3584	fig|6666666.71924.peg.3584	98.96	uni	10	2863	fig|6666666.71923.peg.2863	46.3	bi	12	1684	fig|6666666.72094.peg.1684	42.86
6	880	220	fig|1440056.4.peg.880	Chloramphenicol acetyltransferase (EC 2.3.1.28)	bi	44	3585	fig|6666666.71924.peg.3585	99.09	-				0	-				0
6	881	625	fig|1440056.4.peg.881	PTS system, sucrose-specific IIB component (EC 2.7.1.69) / PTS system, sucrose-specific IIC component (EC 2.7.1.69) / PTS system, sucrose-specific IIA component (EC 2.7.1.69)	bi	44	3586	fig|6666666.71924.peg.3586	99.68	bi	9	2546	fig|6666666.71923.peg.2546	98.56	bi	4	864	fig|6666666.72094.peg.864	98.56
6	882	555	fig|1440056.4.peg.882	Family 13 glycosyl hydrolase, row 724	bi	44	3587	fig|6666666.71924.peg.3587	100	bi	9	2547	fig|6666666.71923.peg.2547	96.75	bi	4	863	fig|6666666.72094.peg.863	97.11
6	883	272	fig|1440056.4.peg.883	HMP-PP hydrolase (pyridoxal phosphatase) Cof, detected in genetic screen for thiamin metabolic genes (PMID:15292217)	bi	44	3588	fig|6666666.71924.peg.3588	100	bi	9	2548	fig|6666666.71923.peg.2548	97.79	bi	4	862	fig|6666666.72094.peg.862	97.79
6	884	255	fig|1440056.4.peg.884	Transcriptional regulator, RpiR family	bi	44	3589	fig|6666666.71924.peg.3589	100	bi	9	2549	fig|6666666.71923.peg.2549	98.82	bi	4	861	fig|6666666.72094.peg.861	99.21
6	885	250	fig|1440056.4.peg.885	Transcriptional regulator, RpiR family	bi	44	3590	fig|6666666.71924.peg.3590	100	bi	9	2550	fig|6666666.71923.peg.2550	100	bi	4	860	fig|6666666.72094.peg.860	100
6	886	351	fig|1440056.4.peg.886	ABC transporter, permease protein, putative	bi	44	3591	fig|6666666.71924.peg.3591	99.71	bi	9	2551	fig|6666666.71923.peg.2551	97.43	-				0
6	887	247	fig|1440056.4.peg.887	Export ABC transporter permease protein	bi	44	3592	fig|6666666.71924.peg.3592	100	bi	9	2552	fig|6666666.71923.peg.2552	95.93	-				0
6	888	253	fig|1440056.4.peg.888	ABC-type multidrug transport system (daunorubicin resistance), ATPase component	bi	44	3593	fig|6666666.71924.peg.3593	100	bi	9	2553	fig|6666666.71923.peg.2553	95.63	uni	34	2994	fig|6666666.72094.peg.2994	52.63
6	889	241	fig|1440056.4.peg.889	Transcriptional regulator, PadR family	bi	44	3594	fig|6666666.71924.peg.3594	99.58	bi	9	2554	fig|6666666.71923.peg.2554	98.75	uni	1	143	fig|6666666.72094.peg.143	30.83
6	890	202	fig|1440056.4.peg.890	N-formylglutamate deformylase (EC 3.5.1.68)	bi	44	3595	fig|6666666.71924.peg.3595	100	bi	9	2555	fig|6666666.71923.peg.2555	94.03	bi	4	859	fig|6666666.72094.peg.859	100
6	891	213	fig|1440056.4.peg.891	TetR-family transcriptional regulator	bi	44	3596	fig|6666666.71924.peg.3596	100	bi	9	2556	fig|6666666.71923.peg.2556	98.11	bi	4	858	fig|6666666.72094.peg.858	98.11
6	892	221	fig|1440056.4.peg.892	Two-component response regulator	bi	44	3597	fig|6666666.71924.peg.3597	100	bi	9	2557	fig|6666666.71923.peg.2557	98.18	bi	4	857	fig|6666666.72094.peg.857	98.18
6	893	394	fig|1440056.4.peg.893	Two-component sensor histidine kinase	bi	44	3598	fig|6666666.71924.peg.3598	100	bi	9	2558	fig|6666666.71923.peg.2558	97.46	bi	4	856	fig|6666666.72094.peg.856	97.46
6	894	887	fig|1440056.4.peg.894	FIG00515933: hypothetical protein	bi	44	3599	fig|6666666.71924.peg.3599	99.89	bi	9	2559	fig|6666666.71923.peg.2559	96.06	bi	4	855	fig|6666666.72094.peg.855	96.06
6	895	228	fig|1440056.4.peg.895	ABC transporter ATP-binding protein	bi	44	3600	fig|6666666.71924.peg.3600	100	bi	9	2560	fig|6666666.71923.peg.2560	99.56	bi	4	854	fig|6666666.72094.peg.854	99.56
6	896	313	fig|1440056.4.peg.896	Regulatory protein BlaR1	bi	44	3601	fig|6666666.71924.peg.3601	100	bi	9	2561	fig|6666666.71923.peg.2561	96.15	bi	4	853	fig|6666666.72094.peg.853	94.55
6	897	239	fig|1440056.4.peg.897	FIG00520418: hypothetical protein	bi	44	3602	fig|6666666.71924.peg.3602	100	bi	9	2562	fig|6666666.71923.peg.2562	97.9	-				0
6	898	748	fig|1440056.4.peg.898	Excinuclease ABC subunit A paralog of unknown function	bi	44	3603	fig|6666666.71924.peg.3603	100	bi	9	2563	fig|6666666.71923.peg.2563	98.13	uni	1	135	fig|6666666.72094.peg.135	50
6	899	705	fig|1440056.4.peg.899	ATP-dependent DNA helicase rep (EC 3.6.1.-)	bi	44	3604	fig|6666666.71924.peg.3604	100	bi	9	2564	fig|6666666.71923.peg.2564	97.16	bi	4	852	fig|6666666.72094.peg.852	96.73
6	900	287	fig|1440056.4.peg.900	Transcriptional regulator, AraC family	bi	44	3605	fig|6666666.71924.peg.3605	99.3	bi	9	2565	fig|6666666.71923.peg.2565	97.83	bi	4	851	fig|6666666.72094.peg.851	97.83
6	901	121	fig|1440056.4.peg.901	Conserved protein (EC 4.4.1.5)	bi	44	3606	fig|6666666.71924.peg.3606	100	bi	9	2566	fig|6666666.71923.peg.2566	95	bi	4	850	fig|6666666.72094.peg.850	95
6	902	155	fig|1440056.4.peg.902	FIG00513521: hypothetical protein	bi	44	3607	fig|6666666.71924.peg.3607	100	bi	9	2567	fig|6666666.71923.peg.2567	96.1	bi	4	849	fig|6666666.72094.peg.849	96.1
6	903	474	fig|1440056.4.peg.903	Na+/H+ antiporter NhaC	bi	44	3608	fig|6666666.71924.peg.3608	100	bi	9	2568	fig|6666666.71923.peg.2568	100	bi	4	848	fig|6666666.72094.peg.848	100
6	904	355	fig|1440056.4.peg.904	Ornithine racemase (EC 5.1.1.12)	bi	44	3609	fig|6666666.71924.peg.3609	100	bi	9	2569	fig|6666666.71923.peg.2569	98.87	bi	4	847	fig|6666666.72094.peg.847	98.59
6	905	470	fig|1440056.4.peg.905	Probable reactivating factor for D-ornithine aminomutase	bi	44	3610	fig|6666666.71924.peg.3610	98.72	bi	9	2570	fig|6666666.71923.peg.2570	98.29	bi	4	846	fig|6666666.72094.peg.846	98.29
6	906	735	fig|1440056.4.peg.906	D-Ornithine 4,5-aminomutase E subunit (EC 5.4.3.5)	bi	44	3611	fig|6666666.71924.peg.3611	99.73	bi	9	2571	fig|6666666.71923.peg.2571	99.18	bi	4	845	fig|6666666.72094.peg.845	99.32
6	907	125	fig|1440056.4.peg.907	D-Ornithine 4,5-aminomutase S subunit (EC 5.4.3.5)	bi	44	3612	fig|6666666.71924.peg.3612	99.19	bi	9	2572	fig|6666666.71923.peg.2572	99.19	bi	4	844	fig|6666666.72094.peg.844	99.19
6	908	477	fig|1440056.4.peg.908	2-amino-4-ketopentanoate thiolase, beta subunit	bi	44	3613	fig|6666666.71924.peg.3613	99.79	bi	9	2573	fig|6666666.71923.peg.2573	99.37	bi	4	843	fig|6666666.72094.peg.843	99.16
6	909	103	fig|1440056.4.peg.909	2-amino-4-ketopentanoate thiolase, alpha subunit	bi	44	3614	fig|6666666.71924.peg.3614	100	bi	9	2574	fig|6666666.71923.peg.2574	99.02	bi	4	842	fig|6666666.72094.peg.842	99.02
6	910	356	fig|1440056.4.peg.910	2,4-diaminopentanoate dehydrogenase (EC 1.4.1.12)	bi	44	3615	fig|6666666.71924.peg.3615	100	bi	9	2575	fig|6666666.71923.peg.2575	99.72	bi	4	841	fig|6666666.72094.peg.841	99.72
6	911	458	fig|1440056.4.peg.911	Arginine utilization regulatory protein RocR	bi	44	3616	fig|6666666.71924.peg.3616	99.56	bi	9	2576	fig|6666666.71923.peg.2576	99.34	bi	4	840	fig|6666666.72094.peg.840	98.69
6	912	47	fig|1440056.4.peg.912	hypothetical protein	bi	44	3618	fig|6666666.71924.peg.3618	100	bi	9	2577	fig|6666666.71923.peg.2577	97.83	bi	4	839	fig|6666666.72094.peg.839	97.83
6	913	387	fig|1440056.4.peg.913	FIG00514915: hypothetical protein	bi	44	3619	fig|6666666.71924.peg.3619	99.74	bi	9	2578	fig|6666666.71923.peg.2578	98.45	bi	4	838	fig|6666666.72094.peg.838	98.45
6	914	68	fig|1440056.4.peg.914	FIG00522308: hypothetical protein	bi	44	3620	fig|6666666.71924.peg.3620	100	bi	9	2579	fig|6666666.71923.peg.2579	98.51	bi	4	837	fig|6666666.72094.peg.837	100
6	915	345	fig|1440056.4.peg.915	FIG00519090: hypothetical protein	bi	44	3621	fig|6666666.71924.peg.3621	99.71	bi	9	2580	fig|6666666.71923.peg.2580	98.55	bi	4	836	fig|6666666.72094.peg.836	97.97
6	916	49	fig|1440056.4.peg.916	integrase (partial)	bi	44	3622	fig|6666666.71924.peg.3622	100	uni	1	534	fig|6666666.71923.peg.534	69.57	bi	4	835	fig|6666666.72094.peg.835	91.67
6	917	58	fig|1440056.4.peg.917	hypothetical protein	bi	44	3623	fig|6666666.71924.peg.3623	97.14	-				0	-				0
6	918	63	fig|1440056.4.peg.918	FIG00632254: hypothetical protein	bi	44	3624	fig|6666666.71924.peg.3624	100	uni	9	2630	fig|6666666.71923.peg.2630	57.63	bi	23	2396	fig|6666666.72094.peg.2396	69.23
6	919	208	fig|1440056.4.peg.919	putative cAMP-binding regulatory protein	bi	44	3625	fig|6666666.71924.peg.3625	99.52	bi	1	1297	fig|6666666.71923.peg.1297	52.94	bi	12	1907	fig|6666666.72094.peg.1907	52.94
6	920	309	fig|1440056.4.peg.920	FIG00520279: hypothetical protein	bi	44	3626	fig|6666666.71924.peg.3626	99.68	bi	1	1299	fig|6666666.71923.peg.1299	57.57	bi	12	1909	fig|6666666.72094.peg.1909	56.91
6	921	166	fig|1440056.4.peg.921	Ribosomal-protein-alanine acetyltransferase	bi	44	3627	fig|6666666.71924.peg.3627	98.18	bi	1	1300	fig|6666666.71923.peg.1300	41.61	bi	12	1910	fig|6666666.72094.peg.1910	41.23
6	922	172	fig|1440056.4.peg.922	hypothetical protein	bi	44	3628	fig|6666666.71924.peg.3628	93.26	-				0	-				0
6	923	54	fig|1440056.4.peg.923	hypothetical protein	bi	44	3629	fig|6666666.71924.peg.3629	100	-				0	-				0
6	924	404	fig|1440056.4.peg.924	Phage integrase (Site-specific recombinase)	bi	44	3631	fig|6666666.71924.peg.3631	100	bi	12	3328	fig|6666666.71923.peg.3328	31.83	uni	5	921	fig|6666666.72094.peg.921	30.5
6	925	454	fig|1440056.4.peg.925	RNA methyltransferase, TrmA family	bi	21	2204	fig|6666666.71924.peg.2204	99.55	bi	9	2581	fig|6666666.71923.peg.2581	98.66	bi	4	834	fig|6666666.72094.peg.834	98.66
6	926	173	fig|1440056.4.peg.926	Ribosomal small subunit pseudouridine synthase A (EC 4.2.1.70)	bi	21	2205	fig|6666666.71924.peg.2205	100	bi	9	2582	fig|6666666.71923.peg.2582	100	bi	4	833	fig|6666666.72094.peg.833	100
6	927	372	fig|1440056.4.peg.927		uni	19	2114	fig|6666666.71924.peg.2114	90.32	uni	1	1384	fig|6666666.71923.peg.1384	92.68	uni	7	1186	fig|6666666.72094.peg.1186	96.02
7	928	527	fig|1440056.4.peg.928	NAD(P)HX epimerase / NAD(P)HX dehydratase	bi	35	2905	fig|6666666.71924.peg.2905	99.62	bi	14	3612	fig|6666666.71923.peg.3612	98.48	bi	9	1414	fig|6666666.72094.peg.1414	98.29
7	929	149	fig|1440056.4.peg.929	Putative activity regulator of membrane protease YbbK	bi	35	2906	fig|6666666.71924.peg.2906	100	bi	14	3611	fig|6666666.71923.peg.3611	97.97	bi	9	1415	fig|6666666.72094.peg.1415	97.97
7	930	348	fig|1440056.4.peg.930	Putative stomatin/prohibitin-family membrane protease subunit YbbK	bi	35	2907	fig|6666666.71924.peg.2907	100	bi	14	3610	fig|6666666.71923.peg.3610	98.56	bi	9	1416	fig|6666666.72094.peg.1416	98.85
7	931	387	fig|1440056.4.peg.931	Glucose-1-phosphate adenylyltransferase (EC 2.7.7.27)	bi	8	1031	fig|6666666.71924.peg.1031	100	bi	14	3609	fig|6666666.71923.peg.3609	99.74	bi	9	1417	fig|6666666.72094.peg.1417	99.74
7	932	377	fig|1440056.4.peg.932	Glycogen biosynthesis protein GlgD, glucose-1-phosphate adenylyltransferase family	bi	8	1032	fig|6666666.71924.peg.1032	100	bi	14	3608	fig|6666666.71923.peg.3608	99.73	bi	9	1418	fig|6666666.72094.peg.1418	99.73
7	933	481	fig|1440056.4.peg.933	Glycogen synthase, ADP-glucose transglucosylase (EC 2.4.1.21)	bi	8	1033	fig|6666666.71924.peg.1033	99.79	bi	14	3607	fig|6666666.71923.peg.3607	99.58	bi	9	1419	fig|6666666.72094.peg.1419	99.58
7	934	807	fig|1440056.4.peg.934	Glycogen phosphorylase (EC 2.4.1.1)	bi	8	1034	fig|6666666.71924.peg.1034	100	bi	14	3606	fig|6666666.71923.peg.3606	99.88	bi	9	1420	fig|6666666.72094.peg.1420	99.88
7	935	622	fig|1440056.4.peg.935	Neopullulanase (EC 3.2.1.135)	bi	8	1035	fig|6666666.71924.peg.1035	100	bi	14	3605	fig|6666666.71923.peg.3605	98.07	bi	9	1421	fig|6666666.72094.peg.1421	98.07
7	936	218	fig|1440056.4.peg.936	predicted biotin regulatory protein BioR (GntR family)	bi	8	1036	fig|6666666.71924.peg.1036	100	bi	14	3604	fig|6666666.71923.peg.3604	98.16	bi	9	1422	fig|6666666.72094.peg.1422	99.54
7	937	200	fig|1440056.4.peg.937	HD domain protein	bi	8	1037	fig|6666666.71924.peg.1037	99.5	bi	14	3603	fig|6666666.71923.peg.3603	98.49	-				0
7	938	492	fig|1440056.4.peg.938	Arginine decarboxylase (EC 4.1.1.19)	bi	8	1038	fig|6666666.71924.peg.1038	100	bi	14	3601	fig|6666666.71923.peg.3601	99.39	bi	9	1423	fig|6666666.72094.peg.1423	99.59
7	939	138	fig|1440056.4.peg.939	S-adenosylmethionine decarboxylase proenzyme (EC 4.1.1.50), prokaryotic class 1B	bi	8	1039	fig|6666666.71924.peg.1039	100	bi	14	3600	fig|6666666.71923.peg.3600	100	bi	9	1424	fig|6666666.72094.peg.1424	100
7	940	284	fig|1440056.4.peg.940	Spermidine synthase (EC 2.5.1.16)	bi	8	1040	fig|6666666.71924.peg.1040	100	bi	14	3599	fig|6666666.71923.peg.3599	100	bi	9	1425	fig|6666666.72094.peg.1425	100
7	941	293	fig|1440056.4.peg.941	Agmatinase (EC 3.5.3.11)	bi	8	1041	fig|6666666.71924.peg.1041	99.66	bi	14	3598	fig|6666666.71923.peg.3598	98.63	bi	9	1426	fig|6666666.72094.peg.1426	98.63
7	942	67	fig|1440056.4.peg.942	Cold shock protein CspF	bi	8	1042	fig|6666666.71924.peg.1042	100	bi	14	3597	fig|6666666.71923.peg.3597	100	bi	9	1427	fig|6666666.72094.peg.1427	100
7	943	497	fig|1440056.4.peg.943	Periplasmic [Fe] hydrogenase (EC 1.12.7.2)	bi	8	1043	fig|6666666.71924.peg.1043	100	bi	14	3596	fig|6666666.71923.peg.3596	99.6	bi	9	1428	fig|6666666.72094.peg.1428	99.6
7	944	499	fig|1440056.4.peg.944	Periplasmic [Fe] hydrogenase (EC 1.12.7.2)	bi	8	1044	fig|6666666.71924.peg.1044	100	bi	14	3595	fig|6666666.71923.peg.3595	99.4	bi	9	1429	fig|6666666.72094.peg.1429	99.6
7	945	305	fig|1440056.4.peg.945	FIG00526683: hypothetical protein	bi	8	1045	fig|6666666.71924.peg.1045	100	bi	14	3594	fig|6666666.71923.peg.3594	95.13	bi	9	1430	fig|6666666.72094.peg.1430	95.39
7	946	64	fig|1440056.4.peg.946	FIG00518734: hypothetical protein	bi	8	1046	fig|6666666.71924.peg.1046	100	bi	14	3593	fig|6666666.71923.peg.3593	100	bi	9	1431	fig|6666666.72094.peg.1431	100
7	947	117	fig|1440056.4.peg.947	FIG00518576: hypothetical protein	bi	8	1048	fig|6666666.71924.peg.1048	100	bi	14	3591	fig|6666666.71923.peg.3591	100	bi	9	1433	fig|6666666.72094.peg.1433	100
7	948	502	fig|1440056.4.peg.948	Cell division protein FtsH (EC 3.4.24.-)	bi	8	1049	fig|6666666.71924.peg.1049	100	bi	14	3590	fig|6666666.71923.peg.3590	99.8	bi	9	1434	fig|6666666.72094.peg.1434	99.8
7	949	366	fig|1440056.4.peg.949	DNA polymerase IV (EC 2.7.7.7)	bi	8	1050	fig|6666666.71924.peg.1050	100	bi	14	3589	fig|6666666.71923.peg.3589	98.63	bi	9	1435	fig|6666666.72094.peg.1435	98.36
7	950	379	fig|1440056.4.peg.950	glycine betaine/L-proline transport, ATP-binding protein	bi	8	1051	fig|6666666.71924.peg.1051	100	bi	14	3588	fig|6666666.71923.peg.3588	99.74	bi	9	1436	fig|6666666.72094.peg.1436	100
7	951	516	fig|1440056.4.peg.951	L-proline glycine betaine binding ABC transporter protein ProX (TC 3.A.1.12.1) / Osmotic adaptation	bi	8	1052	fig|6666666.71924.peg.1052	100	bi	14	3587	fig|6666666.71923.peg.3587	99.61	bi	9	1437	fig|6666666.72094.peg.1437	99.22
7	952	289	fig|1440056.4.peg.952	Cobalt-zinc-cadmium resistance protein	bi	8	1053	fig|6666666.71924.peg.1053	99.65	bi	14	3586	fig|6666666.71923.peg.3586	99.65	bi	9	1438	fig|6666666.72094.peg.1438	99.65
7	953	381	fig|1440056.4.peg.953	FIG00516323: hypothetical protein	bi	8	1054	fig|6666666.71924.peg.1054	100	bi	14	3585	fig|6666666.71923.peg.3585	99.21	bi	9	1439	fig|6666666.72094.peg.1439	99.21
7	954	413	fig|1440056.4.peg.954	FIG00513705: hypothetical protein	bi	8	1055	fig|6666666.71924.peg.1055	100	bi	14	3584	fig|6666666.71923.peg.3584	99.51	bi	9	1440	fig|6666666.72094.peg.1440	99.51
7	955	296	fig|1440056.4.peg.955	UbiA prenyltransferase family membrane protein	bi	8	1056	fig|6666666.71924.peg.1056	100	bi	14	3583	fig|6666666.71923.peg.3583	99.66	bi	9	1441	fig|6666666.72094.peg.1441	99.66
7	956	210	fig|1440056.4.peg.956	Phosphoserine phosphatase (EC 3.1.3.3)	bi	8	1057	fig|6666666.71924.peg.1057	100	bi	14	3582	fig|6666666.71923.peg.3582	98.09	bi	9	1442	fig|6666666.72094.peg.1442	98.09
7	957	146	fig|1440056.4.peg.957	FIG00517272: hypothetical protein	bi	8	1058	fig|6666666.71924.peg.1058	100	bi	14	3581	fig|6666666.71923.peg.3581	100	bi	9	1443	fig|6666666.72094.peg.1443	100
7	958	456	fig|1440056.4.peg.958	Multi antimicrobial extrusion protein (Na(+)/drug antiporter), MATE family of MDR efflux pumps	bi	8	1059	fig|6666666.71924.peg.1059	100	bi	14	3580	fig|6666666.71923.peg.3580	100	bi	9	1444	fig|6666666.72094.peg.1444	100
7	959	425	fig|1440056.4.peg.959	SSU ribosomal protein S1p	bi	8	1060	fig|6666666.71924.peg.1060	99.76	bi	14	3579	fig|6666666.71923.peg.3579	100	bi	9	1445	fig|6666666.72094.peg.1445	100
7	960	240	fig|1440056.4.peg.960	putative histidinol phosphatase and related hydrolases of the PHP family	bi	8	1061	fig|6666666.71924.peg.1061	100	bi	14	3578	fig|6666666.71923.peg.3578	99.16	bi	9	1446	fig|6666666.72094.peg.1446	99.16
7	961	149	fig|1440056.4.peg.961	FIG00521189: hypothetical protein	bi	8	1062	fig|6666666.71924.peg.1062	98.65	bi	14	3577	fig|6666666.71923.peg.3577	98.65	bi	9	1447	fig|6666666.72094.peg.1447	99.32
7	962	581	fig|1440056.4.peg.962	2-isopropylmalate synthase (EC 2.3.3.13)	bi	8	1063	fig|6666666.71924.peg.1063	99.14	bi	14	3576	fig|6666666.71923.peg.3576	98.45	bi	9	1448	fig|6666666.72094.peg.1448	98.45
7	963	426	fig|1440056.4.peg.963	3-isopropylmalate dehydratase large subunit (EC 4.2.1.33)	bi	8	1064	fig|6666666.71924.peg.1064	100	bi	14	3575	fig|6666666.71923.peg.3575	99.29	bi	9	1449	fig|6666666.72094.peg.1449	99.29
7	964	164	fig|1440056.4.peg.964	3-isopropylmalate dehydratase small subunit (EC 4.2.1.33)	bi	8	1065	fig|6666666.71924.peg.1065	100	bi	14	3574	fig|6666666.71923.peg.3574	98.77	bi	9	1450	fig|6666666.72094.peg.1450	98.77
7	965	357	fig|1440056.4.peg.965	3-isopropylmalate dehydrogenase (EC 1.1.1.85)	bi	8	1066	fig|6666666.71924.peg.1066	100	bi	14	3573	fig|6666666.71923.peg.3573	98.88	bi	9	1451	fig|6666666.72094.peg.1451	98.88
7	966	169	fig|1440056.4.peg.966	FIG00512819: hypothetical protein	bi	8	1067	fig|6666666.71924.peg.1067	100	bi	14	3572	fig|6666666.71923.peg.3572	100	bi	9	1452	fig|6666666.72094.peg.1452	100
7	967	359	fig|1440056.4.peg.967	Serine--pyruvate aminotransferase (EC 2.6.1.51)	bi	8	1068	fig|6666666.71924.peg.1068	100	bi	14	3571	fig|6666666.71923.peg.3571	99.72	bi	9	1453	fig|6666666.72094.peg.1453	99.72
7	968	314	fig|1440056.4.peg.968	D-3-phosphoglycerate dehydrogenase (EC 1.1.1.95)	bi	8	1069	fig|6666666.71924.peg.1069	100	bi	14	3570	fig|6666666.71923.peg.3570	100	bi	9	1454	fig|6666666.72094.peg.1454	100
7	969	417	fig|1440056.4.peg.969	Related to HTH domain of SpoOJ/ParA/ParB/repB family, involved in chromosome partitioning	bi	8	1070	fig|6666666.71924.peg.1070	100	bi	14	3569	fig|6666666.71923.peg.3569	100	bi	9	1455	fig|6666666.72094.peg.1455	100
7	970	1183	fig|1440056.4.peg.970	FIG00516905: hypothetical protein	bi	8	1071	fig|6666666.71924.peg.1071	100	bi	14	3568	fig|6666666.71923.peg.3568	98.56	bi	9	1456	fig|6666666.72094.peg.1456	98.48
7	971	645	fig|1440056.4.peg.971	Fe-S OXIDOREDUCTASE (1.8.-.-)	bi	8	1072	fig|6666666.71924.peg.1072	99.84	bi	14	3567	fig|6666666.71923.peg.3567	99.38	bi	9	1457	fig|6666666.72094.peg.1457	99.53
7	972	332	fig|1440056.4.peg.972	FIG00517564: hypothetical protein	bi	8	1073	fig|6666666.71924.peg.1073	100	bi	14	3566	fig|6666666.71923.peg.3566	98.49	bi	9	1458	fig|6666666.72094.peg.1458	98.49
7	973	262	fig|1440056.4.peg.973	ABC-type nitrate/sulfonate/bicarbonate transport system, permease component	bi	8	1074	fig|6666666.71924.peg.1074	100	bi	14	3565	fig|6666666.71923.peg.3565	99.23	bi	9	1459	fig|6666666.72094.peg.1459	99.23
7	974	233	fig|1440056.4.peg.974	Alkanesulfonates ABC transporter ATP-binding protein / Sulfonate ABC transporter, ATP-binding subunit SsuB	bi	8	1075	fig|6666666.71924.peg.1075	100	bi	14	3564	fig|6666666.71923.peg.3564	97.84	bi	9	1460	fig|6666666.72094.peg.1460	97.84
7	975	158	fig|1440056.4.peg.975	Cys-tRNA(Pro) deacylase YbaK	bi	8	1076	fig|6666666.71924.peg.1076	100	bi	14	3563	fig|6666666.71923.peg.3563	100	bi	9	1461	fig|6666666.72094.peg.1461	99.36
7	976	280	fig|1440056.4.peg.976	Fumarate hydratase class I, aerobic (EC 4.2.1.2); L(+)-tartrate dehydratase alpha subunit (EC 4.2.1.32)	bi	8	1077	fig|6666666.71924.peg.1077	100	bi	14	3562	fig|6666666.71923.peg.3562	99.64	bi	9	1462	fig|6666666.72094.peg.1462	99.28
7	977	183	fig|1440056.4.peg.977	L(+)-tartrate dehydratase beta subunit (EC 4.2.1.32)	bi	8	1078	fig|6666666.71924.peg.1078	100	bi	14	3561	fig|6666666.71923.peg.3561	100	bi	9	1463	fig|6666666.72094.peg.1463	100
7	978	394	fig|1440056.4.peg.978	NAD-dependent malic enzyme (EC 1.1.1.38)	bi	8	1079	fig|6666666.71924.peg.1079	99.75	bi	14	3560	fig|6666666.71923.peg.3560	99.75	bi	9	1464	fig|6666666.72094.peg.1464	99.75
7	979	88	fig|1440056.4.peg.979	Transcriptional regulator	bi	8	1080	fig|6666666.71924.peg.1080	100	bi	14	3558	fig|6666666.71923.peg.3558	98.85	bi	9	1466	fig|6666666.72094.peg.1466	100
7	980	228	fig|1440056.4.peg.980	Two-component response regulator	bi	8	1081	fig|6666666.71924.peg.1081	99.12	bi	11	3060	fig|6666666.71923.peg.3060	88.16	uni	38	3417	fig|6666666.72094.peg.3417	50.67
7	981	414	fig|1440056.4.peg.981	sensor histidine kinase	bi	8	1082	fig|6666666.71924.peg.1082	99.76	bi	11	3061	fig|6666666.71923.peg.3061	83.29	uni	38	3418	fig|6666666.72094.peg.3418	33.63
7	982	228	fig|1440056.4.peg.982	ABC transporter ATP-binding protein	bi	8	1083	fig|6666666.71924.peg.1083	99.56	bi	11	3062	fig|6666666.71923.peg.3062	97.36	uni	7	1287	fig|6666666.72094.peg.1287	59.45
7	983	778	fig|1440056.4.peg.983	FIG00512830: hypothetical protein	bi	8	1084	fig|6666666.71924.peg.1084	99.87	bi	11	3063	fig|6666666.71923.peg.3063	99.74	uni	3	724	fig|6666666.72094.peg.724	26.38
7	984	281	fig|1440056.4.peg.984	FIG00515357: hypothetical protein	bi	8	1085	fig|6666666.71924.peg.1085	100	bi	14	3557	fig|6666666.71923.peg.3557	99.29	bi	9	1467	fig|6666666.72094.peg.1467	99.29
7	985	39	fig|1440056.4.peg.985	hypothetical protein	-				0	bi	14	3556	fig|6666666.71923.peg.3556	100	-				0
7	986	245	fig|1440056.4.peg.986	Predicted transcriptional regulator of N-Acetylglucosamine utilization, GntR family	bi	8	1086	fig|6666666.71924.peg.1086	100	bi	14	3555	fig|6666666.71923.peg.3555	99.59	bi	9	1468	fig|6666666.72094.peg.1468	100
7	987	378	fig|1440056.4.peg.987	N-acetylglucosamine-6-phosphate deacetylase (EC 3.5.1.25)	bi	8	1087	fig|6666666.71924.peg.1087	100	bi	14	3554	fig|6666666.71923.peg.3554	98.67	bi	9	1469	fig|6666666.72094.peg.1469	98.67
7	988	250	fig|1440056.4.peg.988	Glucosamine-6-phosphate deaminase (EC 3.5.99.6)	bi	8	1088	fig|6666666.71924.peg.1088	100	bi	14	3553	fig|6666666.71923.peg.3553	99.2	bi	9	1470	fig|6666666.72094.peg.1470	98.8
7	989	140	fig|1440056.4.peg.989	FIG00514117: hypothetical protein	bi	8	1089	fig|6666666.71924.peg.1089	100	bi	14	3552	fig|6666666.71923.peg.3552	97.84	bi	9	1471	fig|6666666.72094.peg.1471	97.84
7	990	235	fig|1440056.4.peg.990	Two-component response regulator	bi	8	1090	fig|6666666.71924.peg.1090	100	bi	14	3551	fig|6666666.71923.peg.3551	99.15	bi	9	1472	fig|6666666.72094.peg.1472	99.15
7	991	496	fig|1440056.4.peg.991	Sensor protein cssS (EC 2.7.13.3)	bi	8	1091	fig|6666666.71924.peg.1091	100	bi	14	3550	fig|6666666.71923.peg.3550	97.56	bi	9	1473	fig|6666666.72094.peg.1473	98.79
7	992	188	fig|1440056.4.peg.992	FIG00517580: hypothetical protein	bi	8	1093	fig|6666666.71924.peg.1093	100	bi	14	3549	fig|6666666.71923.peg.3549	98.93	bi	9	1474	fig|6666666.72094.peg.1474	98.93
7	993	317	fig|1440056.4.peg.993	sensory box/GGDEF/EAL/CBS domain protein	bi	8	1094	fig|6666666.71924.peg.1094	99.68	bi	14	3548	fig|6666666.71923.peg.3548	97.78	bi	9	1475	fig|6666666.72094.peg.1475	97.78
7	994	326	fig|1440056.4.peg.994	Membrane spanning protein	bi	8	1095	fig|6666666.71924.peg.1095	99.08	uni	12	3309	fig|6666666.71923.peg.3309	46.34	uni	5	979	fig|6666666.72094.peg.979	46.34
7	995	277	fig|1440056.4.peg.995	Transcriptional regulator, MerR family	bi	8	1096	fig|6666666.71924.peg.1096	99.64	bi	14	3547	fig|6666666.71923.peg.3547	97.1	bi	9	1476	fig|6666666.72094.peg.1476	96.74
7	996	576	fig|1440056.4.peg.996	Lipid A export ATP-binding/permease protein MsbA	bi	8	1097	fig|6666666.71924.peg.1097	100	bi	14	3546	fig|6666666.71923.peg.3546	98.09	bi	9	1477	fig|6666666.72094.peg.1477	98.26
7	997	621	fig|1440056.4.peg.997	Lipid A export ATP-binding/permease protein MsbA	bi	8	1098	fig|6666666.71924.peg.1098	99.84	bi	14	3545	fig|6666666.71923.peg.3545	98.39	bi	9	1478	fig|6666666.72094.peg.1478	98.55
7	998	230	fig|1440056.4.peg.998	FIG00513542: hypothetical protein	bi	8	1099	fig|6666666.71924.peg.1099	100	bi	14	3544	fig|6666666.71923.peg.3544	97.82	bi	9	1479	fig|6666666.72094.peg.1479	98.25
7	999	225	fig|1440056.4.peg.999	FIG00517045: hypothetical protein	bi	8	1100	fig|6666666.71924.peg.1100	100	bi	14	3543	fig|6666666.71923.peg.3543	100	bi	9	1480	fig|6666666.72094.peg.1480	100
7	1000	636	fig|1440056.4.peg.1000	Cellulosomal protein	bi	8	1101	fig|6666666.71924.peg.1101	98.43	bi	14	3542	fig|6666666.71923.peg.3542	97.48	bi	9	1481	fig|6666666.72094.peg.1481	97.64
7	1001	230	fig|1440056.4.peg.1001	FIG00517767: hypothetical protein	bi	8	1102	fig|6666666.71924.peg.1102	98.69	bi	14	3541	fig|6666666.71923.peg.3541	98.69	bi	9	1482	fig|6666666.72094.peg.1482	98.25
7	1002	180	fig|1440056.4.peg.1002	Transcriptional regulator, MerR family, near polyamine transporter	bi	8	1103	fig|6666666.71924.peg.1103	100	bi	14	3540	fig|6666666.71923.peg.3540	100	bi	9	1483	fig|6666666.72094.peg.1483	100
7	1003	348	fig|1440056.4.peg.1003	Putrescine transport ATP-binding protein PotA (TC 3.A.1.11.1)	bi	8	1104	fig|6666666.71924.peg.1104	100	bi	14	3539	fig|6666666.71923.peg.3539	99.71	bi	9	1484	fig|6666666.72094.peg.1484	99.71
7	1004	279	fig|1440056.4.peg.1004	Spermidine Putrescine ABC transporter permease component PotB (TC 3.A.1.11.1)	bi	8	1105	fig|6666666.71924.peg.1105	99.64	bi	14	3538	fig|6666666.71923.peg.3538	99.64	bi	9	1485	fig|6666666.72094.peg.1485	99.64
7	1005	225	fig|1440056.4.peg.1005	Spermidine Putrescine ABC transporter permease component potC (TC_3.A.1.11.1)	bi	8	1106	fig|6666666.71924.peg.1106	100	bi	14	3537	fig|6666666.71923.peg.3537	99.55	bi	9	1486	fig|6666666.72094.peg.1486	99.55
7	1006	351	fig|1440056.4.peg.1006	ABC transporter, periplasmic spermidine putrescine-binding protein PotD (TC 3.A.1.11.1)	bi	8	1107	fig|6666666.71924.peg.1107	100	bi	14	3536	fig|6666666.71923.peg.3536	99.43	bi	9	1487	fig|6666666.72094.peg.1487	99.14
7	1007	283	fig|1440056.4.peg.1007	FIG00518106: hypothetical protein	bi	8	1108	fig|6666666.71924.peg.1108	100	bi	14	3535	fig|6666666.71923.peg.3535	98.94	bi	9	1488	fig|6666666.72094.peg.1488	98.94
7	1008	555	fig|1440056.4.peg.1008	Conserved protein	bi	8	1109	fig|6666666.71924.peg.1109	99.28	bi	14	3534	fig|6666666.71923.peg.3534	98.56	bi	9	1489	fig|6666666.72094.peg.1489	98.74
7	1009	419	fig|1440056.4.peg.1009	Dolichol-phosphate mannosyltransferase (EC 2.4.1.83) in lipid-linked oligosaccharide synthesis cluster	bi	8	1110	fig|6666666.71924.peg.1110	99.52	bi	14	3533	fig|6666666.71923.peg.3533	99.76	bi	9	1490	fig|6666666.72094.peg.1490	99.52
7	1010	694	fig|1440056.4.peg.1010	FIG00774209: hypothetical protein	bi	8	1111	fig|6666666.71924.peg.1111	99.57	bi	14	3532	fig|6666666.71923.peg.3532	98.12	bi	9	1491	fig|6666666.72094.peg.1491	98.41
7	1011	362	fig|1440056.4.peg.1011	probable enzyme with TIM-barrel fold	bi	8	1112	fig|6666666.71924.peg.1112	100	bi	14	3531	fig|6666666.71923.peg.3531	97.75	bi	9	1492	fig|6666666.72094.peg.1492	97.19
7	1012	375	fig|1440056.4.peg.1012	UDP-N-acetylglucosamine 2-epimerase (EC 5.1.3.14)	bi	8	1113	fig|6666666.71924.peg.1113	100	bi	14	3530	fig|6666666.71923.peg.3530	99.47	bi	9	1493	fig|6666666.72094.peg.1493	99.47
7	1013	325	fig|1440056.4.peg.1013	N-acetylmuramoyl-L-alanine amidase (EC 3.5.1.28)	bi	8	1114	fig|6666666.71924.peg.1114	99.69	bi	14	3529	fig|6666666.71923.peg.3529	99.38	bi	9	1494	fig|6666666.72094.peg.1494	99.07
8	1014	60	fig|1440056.4.peg.1014	Adenine deaminase (EC 3.5.4.2)	bi	9	1211	fig|6666666.71924.peg.1211	100	bi	1	940	fig|6666666.71923.peg.940	100	bi	2	412	fig|6666666.72094.peg.412	100
8	1015	385	fig|1440056.4.peg.1015	Predicted manganese transporter, 11 TMS	bi	9	1210	fig|6666666.71924.peg.1210	100	bi	1	939	fig|6666666.71923.peg.939	99.48	bi	2	413	fig|6666666.72094.peg.413	99.48
8	1016	280	fig|1440056.4.peg.1016	4-hydroxy-3-methylbut-2-enyl diphosphate reductase (EC 1.17.1.2)	bi	9	1209	fig|6666666.71924.peg.1209	100	bi	1	938	fig|6666666.71923.peg.938	100	bi	2	414	fig|6666666.72094.peg.414	100
8	1017	199	fig|1440056.4.peg.1017	1-acyl-sn-glycerol-3-phosphate acyltransferase (EC 2.3.1.51)	bi	9	1208	fig|6666666.71924.peg.1208	100	bi	1	937	fig|6666666.71923.peg.937	99.49	bi	2	415	fig|6666666.72094.peg.415	99.49
8	1018	217	fig|1440056.4.peg.1018	Cytidylate kinase (EC 2.7.4.25)	bi	9	1207	fig|6666666.71924.peg.1207	100	bi	1	936	fig|6666666.71923.peg.936	98.61	bi	2	416	fig|6666666.72094.peg.416	98.61
8	1019	418	fig|1440056.4.peg.1019	NAD(FAD)-utilizing dehydrogenases	bi	9	1206	fig|6666666.71924.peg.1206	99.52	bi	1	935	fig|6666666.71923.peg.935	98.8	bi	2	417	fig|6666666.72094.peg.417	98.8
8	1020	214	fig|1440056.4.peg.1020	Phosphoglycerate mutase family	bi	9	1205	fig|6666666.71924.peg.1205	100	bi	1	934	fig|6666666.71923.peg.934	99.53	bi	2	418	fig|6666666.72094.peg.418	99.53
8	1021	144	fig|1440056.4.peg.1021	FIG00518098: hypothetical protein	bi	9	1204	fig|6666666.71924.peg.1204	99.3	bi	1	933	fig|6666666.71923.peg.933	95.1	bi	2	419	fig|6666666.72094.peg.419	94.41
8	1022	114	fig|1440056.4.peg.1022	putative two-component system response regulator (partial)	bi	9	1203	fig|6666666.71924.peg.1203	100	bi	1	932	fig|6666666.71923.peg.932	99.12	bi	2	420	fig|6666666.72094.peg.420	99.12
8	1023	220	fig|1440056.4.peg.1023	FIG00519310: hypothetical protein	bi	9	1202	fig|6666666.71924.peg.1202	100	bi	1	931	fig|6666666.71923.peg.931	98.63	bi	2	421	fig|6666666.72094.peg.421	98.63
8	1024	126	fig|1440056.4.peg.1024	Transcriptional regulator, MecI family	bi	9	1201	fig|6666666.71924.peg.1201	100	bi	1	930	fig|6666666.71923.peg.930	100	bi	2	422	fig|6666666.72094.peg.422	100
8	1025	324	fig|1440056.4.peg.1025	Multidrug-efflux transporter, major facilitator superfamily (MFS) (TC 2.A.1)	bi	9	1200	fig|6666666.71924.peg.1200	100	bi	1	929	fig|6666666.71923.peg.929	99.69	bi	2	423	fig|6666666.72094.peg.423	99.69
8	1026	66	fig|1440056.4.peg.1026	Multidrug-efflux transporter, major facilitator superfamily (MFS) (TC 2.A.1)	bi	9	1199	fig|6666666.71924.peg.1199	100	bi	1	928	fig|6666666.71923.peg.928	100	bi	2	424	fig|6666666.72094.peg.424	100
8	1027	404	fig|1440056.4.peg.1027	Diaminopimelate decarboxylase (EC 4.1.1.20)	bi	9	1198	fig|6666666.71924.peg.1198	98.76	bi	1	927	fig|6666666.71923.peg.927	99.75	bi	2	425	fig|6666666.72094.peg.425	100
8	1028	201	fig|1440056.4.peg.1028	Iron-sulfur flavoprotein	bi	9	1197	fig|6666666.71924.peg.1197	100	bi	1	926	fig|6666666.71923.peg.926	99	bi	2	426	fig|6666666.72094.peg.426	99.5
8	1029	324	fig|1440056.4.peg.1029	Fructokinase (EC 2.7.1.4)	bi	9	1196	fig|6666666.71924.peg.1196	100	bi	1	925	fig|6666666.71923.peg.925	98.14	bi	2	427	fig|6666666.72094.peg.427	98.14
8	1030	494	fig|1440056.4.peg.1030	Sucrose-6-phosphate hydrolase (EC 3.2.1.B3)	bi	9	1195	fig|6666666.71924.peg.1195	100	bi	1	924	fig|6666666.71923.peg.924	96.55	bi	2	428	fig|6666666.72094.peg.428	96.75
8	1031	50	fig|1440056.4.peg.1031	Sucrose-6-phosphate hydrolase (EC 3.2.1.B3)	bi	9	1194	fig|6666666.71924.peg.1194	100	-				0	-				0
8	1032	329	fig|1440056.4.peg.1032	Sucrose operon repressor ScrR, LacI family	bi	9	1193	fig|6666666.71924.peg.1193	100	bi	1	923	fig|6666666.71923.peg.923	98.17	bi	2	429	fig|6666666.72094.peg.429	98.48
8	1033	585	fig|1440056.4.peg.1033	Cwp66 homolog/N-acetylmuramoyl-L-alanine amidase (EC 3.5.1.28)	bi	9	1192	fig|6666666.71924.peg.1192	100	bi	1	922	fig|6666666.71923.peg.922	98.63	bi	2	430	fig|6666666.72094.peg.430	98.63
8	1034	297	fig|1440056.4.peg.1034	N-formylglutamate deformylase (EC 3.5.1.68)	bi	9	1191	fig|6666666.71924.peg.1191	100	bi	1	921	fig|6666666.71923.peg.921	97.97	bi	2	431	fig|6666666.72094.peg.431	99.32
8	1035	285	fig|1440056.4.peg.1035	FIG00531189: hypothetical protein	bi	9	1190	fig|6666666.71924.peg.1190	100	bi	1	920	fig|6666666.71923.peg.920	100	bi	2	432	fig|6666666.72094.peg.432	100
8	1036	189	fig|1440056.4.peg.1036	Tellurium resistance protein TerD	bi	9	1189	fig|6666666.71924.peg.1189	100	bi	1	919	fig|6666666.71923.peg.919	99.47	bi	2	433	fig|6666666.72094.peg.433	99.47
8	1037	194	fig|1440056.4.peg.1037	Tellurium resistance protein TerD	bi	9	1188	fig|6666666.71924.peg.1188	100	bi	1	918	fig|6666666.71923.peg.918	99.48	bi	2	434	fig|6666666.72094.peg.434	99.48
8	1038	306	fig|1440056.4.peg.1038	Transcriptional regulator, LysR family	bi	9	1187	fig|6666666.71924.peg.1187	99.67	bi	1	917	fig|6666666.71923.peg.917	98.69	bi	2	435	fig|6666666.72094.peg.435	99.02
8	1039	544	fig|1440056.4.peg.1039	NADH dehydrogenase (EC 1.6.99.3)	bi	9	1186	fig|6666666.71924.peg.1186	99.82	bi	1	916	fig|6666666.71923.peg.916	98.9	bi	2	436	fig|6666666.72094.peg.436	99.08
8	1040	316	fig|1440056.4.peg.1040	Dissimilatory sulfite reductase (desulfoviridin), alpha and beta subunits	bi	9	1185	fig|6666666.71924.peg.1185	100	bi	1	915	fig|6666666.71923.peg.915	100	bi	2	437	fig|6666666.72094.peg.437	100
8	1041	88	fig|1440056.4.peg.1041	conserved hypothetical protein	bi	9	1184	fig|6666666.71924.peg.1184	100	bi	1	914	fig|6666666.71923.peg.914	96.55	bi	2	438	fig|6666666.72094.peg.438	95.4
8	1042	82	fig|1440056.4.peg.1042	FIG00521448: hypothetical protein	bi	9	1183	fig|6666666.71924.peg.1183	100	bi	1	913	fig|6666666.71923.peg.913	100	bi	2	439	fig|6666666.72094.peg.439	100
8	1043	123	fig|1440056.4.peg.1043	FIG00514315: hypothetical protein	bi	9	1182	fig|6666666.71924.peg.1182	100	bi	1	912	fig|6666666.71923.peg.912	99.18	bi	2	440	fig|6666666.72094.peg.440	100
8	1044	319	fig|1440056.4.peg.1044	L-threonine 3-dehydrogenase (EC 1.1.1.103)	bi	9	1181	fig|6666666.71924.peg.1181	100	bi	1	911	fig|6666666.71923.peg.911	99.37	bi	2	441	fig|6666666.72094.peg.441	99.69
8	1045	116	fig|1440056.4.peg.1045	FIG00524255: hypothetical protein	bi	9	1180	fig|6666666.71924.peg.1180	99.13	bi	1	910	fig|6666666.71923.peg.910	96.52	bi	2	442	fig|6666666.72094.peg.442	96.52
8	1046	326	fig|1440056.4.peg.1046	putative exonuclease	bi	9	1179	fig|6666666.71924.peg.1179	100	bi	1	909	fig|6666666.71923.peg.909	98.45	bi	2	443	fig|6666666.72094.peg.443	98.76
8	1047	43	fig|1440056.4.peg.1047	hypothetical protein	bi	9	1178	fig|6666666.71924.peg.1178	100	bi	1	908	fig|6666666.71923.peg.908	95.24	bi	2	444	fig|6666666.72094.peg.444	95.24
8	1048	220	fig|1440056.4.peg.1048	FIG00515915: hypothetical protein	bi	9	1177	fig|6666666.71924.peg.1177	99.54	bi	1	907	fig|6666666.71923.peg.907	95.89	bi	2	445	fig|6666666.72094.peg.445	95.89
8	1049	127	fig|1440056.4.peg.1049	FIG00516584: hypothetical protein	bi	9	1176	fig|6666666.71924.peg.1176	100	bi	1	906	fig|6666666.71923.peg.906	92.86	bi	2	446	fig|6666666.72094.peg.446	92.86
8	1050	388	fig|1440056.4.peg.1050	Transcriptional regulator, MerR family	bi	9	1175	fig|6666666.71924.peg.1175	100	bi	1	905	fig|6666666.71923.peg.905	96.9	bi	2	447	fig|6666666.72094.peg.447	96.9
8	1051	354	fig|1440056.4.peg.1051	FIG00516632: hypothetical protein	bi	9	1174	fig|6666666.71924.peg.1174	100	bi	1	904	fig|6666666.71923.peg.904	97.41	bi	2	448	fig|6666666.72094.peg.448	97.41
8	1052	400	fig|1440056.4.peg.1052	Argininosuccinate synthase (EC 6.3.4.5)	bi	9	1173	fig|6666666.71924.peg.1173	99.75	bi	1	903	fig|6666666.71923.peg.903	99.75	bi	2	449	fig|6666666.72094.peg.449	99.75
8	1053	246	fig|1440056.4.peg.1053	tRNA pseudouridine synthase A (EC 4.2.1.70)	bi	9	1172	fig|6666666.71924.peg.1172	100	bi	1	902	fig|6666666.71923.peg.902	100	bi	2	450	fig|6666666.72094.peg.450	100
8	1054	448	fig|1440056.4.peg.1054	FIG00512931: hypothetical protein	bi	9	1171	fig|6666666.71924.peg.1171	100	bi	1	901	fig|6666666.71923.peg.901	100	bi	2	451	fig|6666666.72094.peg.451	100
8	1055	233	fig|1440056.4.peg.1055	DNA-binding response regulator	bi	9	1170	fig|6666666.71924.peg.1170	100	bi	1	900	fig|6666666.71923.peg.900	100	bi	2	452	fig|6666666.72094.peg.452	100
8	1056	463	fig|1440056.4.peg.1056	FIG00517328: hypothetical protein	bi	9	1169	fig|6666666.71924.peg.1169	99.78	bi	1	899	fig|6666666.71923.peg.899	98.48	bi	2	453	fig|6666666.72094.peg.453	98.7
8	1057	383	fig|1440056.4.peg.1057	FIG001721: Predicted N6-adenine-specific DNA methylase	bi	9	1168	fig|6666666.71924.peg.1168	100	bi	1	898	fig|6666666.71923.peg.898	100	bi	2	454	fig|6666666.72094.peg.454	99.74
8	1058	268	fig|1440056.4.peg.1058	ATP-utilizing enzyme of the PP-loop superfamily	bi	9	1167	fig|6666666.71924.peg.1167	100	bi	1	897	fig|6666666.71923.peg.897	98.13	bi	2	455	fig|6666666.72094.peg.455	98.5
8	1059	234	fig|1440056.4.peg.1059	FIG00514041: hypothetical protein	bi	9	1166	fig|6666666.71924.peg.1166	100	bi	1	896	fig|6666666.71923.peg.896	97.85	bi	2	456	fig|6666666.72094.peg.456	98.71
8	1060	121	fig|1440056.4.peg.1060	Arsenate reductase (EC 1.20.4.1)	bi	9	1165	fig|6666666.71924.peg.1165	100	bi	1	895	fig|6666666.71923.peg.895	98.33	bi	2	457	fig|6666666.72094.peg.457	99.17
8	1061	224	fig|1440056.4.peg.1061	Glutamate transport ATP-binding protein	bi	9	1164	fig|6666666.71924.peg.1164	100	bi	1	894	fig|6666666.71923.peg.894	99.55	bi	2	458	fig|6666666.72094.peg.458	99.55
8	1062	204	fig|1440056.4.peg.1062	ABC transporter membrane-spanning permease - glutamine transport	bi	9	1163	fig|6666666.71924.peg.1163	100	bi	1	893	fig|6666666.71923.peg.893	100	bi	2	459	fig|6666666.72094.peg.459	100
8	1063	268	fig|1440056.4.peg.1063	amino acid ABC transporter, substrate-binding protein	bi	9	1162	fig|6666666.71924.peg.1162	100	bi	1	892	fig|6666666.71923.peg.892	100	bi	2	460	fig|6666666.72094.peg.460	100
8	1064	436	fig|1440056.4.peg.1064	FIG00517855: hypothetical protein	bi	9	1161	fig|6666666.71924.peg.1161	100	bi	1	891	fig|6666666.71923.peg.891	99.31	bi	2	461	fig|6666666.72094.peg.461	99.08
8	1065	150	fig|1440056.4.peg.1065	FIG00519326: hypothetical protein	bi	9	1160	fig|6666666.71924.peg.1160	100	bi	1	890	fig|6666666.71923.peg.890	97.99	bi	2	462	fig|6666666.72094.peg.462	99.33
8	1066	126	fig|1440056.4.peg.1066	FIG00521129: hypothetical protein	bi	9	1159	fig|6666666.71924.peg.1159	100	bi	1	889	fig|6666666.71923.peg.889	100	bi	2	463	fig|6666666.72094.peg.463	100
8	1067	165	fig|1440056.4.peg.1067	Methylated-DNA--protein-cysteine methyltransferase (EC 2.1.1.63)	bi	9	1158	fig|6666666.71924.peg.1158	100	bi	1	888	fig|6666666.71923.peg.888	98.78	bi	2	464	fig|6666666.72094.peg.464	98.78
8	1068	1418	fig|1440056.4.peg.1068	Activator of (R)-2-hydroxyglutaryl-CoA dehydratase	bi	9	1157	fig|6666666.71924.peg.1157	100	bi	1	887	fig|6666666.71923.peg.887	99.08	bi	2	465	fig|6666666.72094.peg.465	99.36
8	1069	390	fig|1440056.4.peg.1069	FIG00513847: hypothetical protein	bi	9	1156	fig|6666666.71924.peg.1156	100	bi	1	886	fig|6666666.71923.peg.886	100	bi	2	466	fig|6666666.72094.peg.466	100
8	1070	339	fig|1440056.4.peg.1070	NAD-dependent glyceraldehyde-3-phosphate dehydrogenase (EC 1.2.1.12)	bi	9	1155	fig|6666666.71924.peg.1155	100	bi	1	885	fig|6666666.71923.peg.885	99.7	bi	2	467	fig|6666666.72094.peg.467	100
8	1071	39	fig|1440056.4.peg.1071	hypothetical protein	bi	9	1154	fig|6666666.71924.peg.1154	100	bi	1	884	fig|6666666.71923.peg.884	92.11	bi	2	468	fig|6666666.72094.peg.468	84.21
8	1072	41	fig|1440056.4.peg.1072	hypothetical protein	bi	9	1153	fig|6666666.71924.peg.1153	100	-				0	-				0
8	1073	192	fig|1440056.4.peg.1073	ADP-ribose pyrophosphatase (EC 3.6.1.13)	bi	9	1152	fig|6666666.71924.peg.1152	100	bi	1	882	fig|6666666.71923.peg.882	97.91	bi	2	470	fig|6666666.72094.peg.470	98.43
8	1074	234	fig|1440056.4.peg.1074	Solo B3/4 domain (OB-fold DNA/RNA-binding) of Phe-aaRS-beta	bi	9	1151	fig|6666666.71924.peg.1151	100	bi	1	881	fig|6666666.71923.peg.881	99.14	bi	2	471	fig|6666666.72094.peg.471	99.14
8	1075	89	fig|1440056.4.peg.1075	Phosphoesterase (EC 3.1.-)	bi	9	1150	fig|6666666.71924.peg.1150	100	bi	1	879	fig|6666666.71923.peg.879	97.1	bi	2	473	fig|6666666.72094.peg.473	97.1
8	1076	140	fig|1440056.4.peg.1076	FIG00519908: hypothetical protein	bi	9	1149	fig|6666666.71924.peg.1149	100	bi	1	878	fig|6666666.71923.peg.878	99.28	bi	2	474	fig|6666666.72094.peg.474	99.28
8	1077	261	fig|1440056.4.peg.1077	FIG00514606: hypothetical protein	bi	9	1148	fig|6666666.71924.peg.1148	100	bi	1	877	fig|6666666.71923.peg.877	97.69	bi	2	475	fig|6666666.72094.peg.475	97.69
8	1078	254	fig|1440056.4.peg.1078	Ferredoxin	bi	9	1147	fig|6666666.71924.peg.1147	100	bi	1	876	fig|6666666.71923.peg.876	98.42	bi	2	476	fig|6666666.72094.peg.476	98.42
8	1079	44	fig|1440056.4.peg.1079	hypothetical protein	bi	9	1146	fig|6666666.71924.peg.1146	100	bi	1	875	fig|6666666.71923.peg.875	74.42	bi	2	477	fig|6666666.72094.peg.477	74.42
8	1080	47	fig|1440056.4.peg.1080	hypothetical protein	bi	9	1145	fig|6666666.71924.peg.1145	100	-				0	-				0
8	1081	277	fig|1440056.4.peg.1081	FIG00513377: hypothetical protein	bi	9	1144	fig|6666666.71924.peg.1144	100	bi	1	874	fig|6666666.71923.peg.874	96.38	bi	2	478	fig|6666666.72094.peg.478	96.74
8	1082	301	fig|1440056.4.peg.1082	Radical SAM domain protein	bi	9	1143	fig|6666666.71924.peg.1143	100	bi	1	872	fig|6666666.71923.peg.872	98.67	bi	2	480	fig|6666666.72094.peg.480	98.67
8	1083	154	fig|1440056.4.peg.1083	FIG00515612: hypothetical protein	bi	9	1142	fig|6666666.71924.peg.1142	100	bi	1	871	fig|6666666.71923.peg.871	99.35	bi	2	481	fig|6666666.72094.peg.481	99.35
8	1084	152	fig|1440056.4.peg.1084	Peptide deformylase (EC 3.5.1.88)	bi	9	1141	fig|6666666.71924.peg.1141	100	bi	1	870	fig|6666666.71923.peg.870	100	bi	2	482	fig|6666666.72094.peg.482	100
8	1085	88	fig|1440056.4.peg.1085	Transcriptional regulator, Cro/CI family	bi	9	1140	fig|6666666.71924.peg.1140	100	bi	1	869	fig|6666666.71923.peg.869	100	bi	2	483	fig|6666666.72094.peg.483	100
8	1086	239	fig|1440056.4.peg.1086	D-alanyl-D-alanine carboxypeptidase (EC 3.4.16.4)	bi	9	1139	fig|6666666.71924.peg.1139	100	bi	1	868	fig|6666666.71923.peg.868	95.8	bi	2	484	fig|6666666.72094.peg.484	96.64
8	1087	228	fig|1440056.4.peg.1087	putative ABC transporter, permease protein	bi	9	1138	fig|6666666.71924.peg.1138	100	bi	1	867	fig|6666666.71923.peg.867	98.24	bi	2	485	fig|6666666.72094.peg.485	98.24
8	1088	282	fig|1440056.4.peg.1088	ABC-type multidrug transport system, ATPase component	bi	9	1137	fig|6666666.71924.peg.1137	100	bi	1	866	fig|6666666.71923.peg.866	99.64	bi	2	486	fig|6666666.72094.peg.486	99.29
8	1089	197	fig|1440056.4.peg.1089	FIG00513319: hypothetical protein	bi	9	1136	fig|6666666.71924.peg.1136	100	bi	1	865	fig|6666666.71923.peg.865	100	bi	2	487	fig|6666666.72094.peg.487	100
8	1090	78	fig|1440056.4.peg.1090	FIG00513859: hypothetical protein	bi	9	1135	fig|6666666.71924.peg.1135	100	bi	1	864	fig|6666666.71923.peg.864	100	bi	2	488	fig|6666666.72094.peg.488	100
8	1091	796	fig|1440056.4.peg.1091	FIG00516317: hypothetical protein	bi	9	1134	fig|6666666.71924.peg.1134	100	bi	1	863	fig|6666666.71923.peg.863	98.99	bi	2	489	fig|6666666.72094.peg.489	98.87
8	1092	252	fig|1440056.4.peg.1092	Benzoyl-CoA reductase subunit BadG (EC 1.3.99.15)	bi	9	1133	fig|6666666.71924.peg.1133	99.6	bi	1	862	fig|6666666.71923.peg.862	98.01	bi	2	490	fig|6666666.72094.peg.490	98.8
8	1093	384	fig|1440056.4.peg.1093	FIG00515505: hypothetical protein	bi	9	1132	fig|6666666.71924.peg.1132	99.48	bi	1	861	fig|6666666.71923.peg.861	98.69	bi	2	491	fig|6666666.72094.peg.491	99.22
8	1094	247	fig|1440056.4.peg.1094	EcsC protein	bi	9	1131	fig|6666666.71924.peg.1131	99.19	bi	1	860	fig|6666666.71923.peg.860	97.97	bi	2	492	fig|6666666.72094.peg.492	97.56
8	1095	330	fig|1440056.4.peg.1095	Adenosine deaminase (EC 3.5.4.4)	bi	9	1130	fig|6666666.71924.peg.1130	100	bi	1	859	fig|6666666.71923.peg.859	99.39	bi	2	493	fig|6666666.72094.peg.493	99.39
8	1096	418	fig|1440056.4.peg.1096	sodium/glutamate symporter	bi	9	1129	fig|6666666.71924.peg.1129	100	bi	1	858	fig|6666666.71923.peg.858	98.56	bi	2	494	fig|6666666.72094.peg.494	99.04
8	1097	75	fig|1440056.4.peg.1097	putative ferrous iron transport protein A	bi	9	1128	fig|6666666.71924.peg.1128	100	bi	1	857	fig|6666666.71923.peg.857	100	bi	2	495	fig|6666666.72094.peg.495	100
8	1098	79	fig|1440056.4.peg.1098	FIG00522183: hypothetical protein	bi	9	1127	fig|6666666.71924.peg.1127	97.62	bi	1	856	fig|6666666.71923.peg.856	94.87	-				0
8	1099	145	fig|1440056.4.peg.1099	FIG00521869: hypothetical protein	bi	9	1126	fig|6666666.71924.peg.1126	99.31	bi	1	855	fig|6666666.71923.peg.855	95.83	bi	2	496	fig|6666666.72094.peg.496	95.14
8	1100	453	fig|1440056.4.peg.1100	FIG00513036: hypothetical protein	bi	9	1125	fig|6666666.71924.peg.1125	100	bi	1	854	fig|6666666.71923.peg.854	97.59	bi	2	497	fig|6666666.72094.peg.497	98.13
8	1101	236	fig|1440056.4.peg.1101	two-component response regulator	bi	9	1124	fig|6666666.71924.peg.1124	100	bi	1	852	fig|6666666.71923.peg.852	99.57	bi	2	499	fig|6666666.72094.peg.499	99.57
8	1102	436	fig|1440056.4.peg.1102		bi	9	1123	fig|6666666.71924.peg.1123	99.31	bi	1	851	fig|6666666.71923.peg.851	99.54	bi	2	500	fig|6666666.72094.peg.500	99.54
8	1103	429	fig|1440056.4.peg.1103	Glycine reductase component B beta subunit (EC 1.21.4.2) / Glycine reductase component B alpha subunit (EC 1.21.4.2)	bi	9	1122	fig|6666666.71924.peg.1122	100	bi	1	850	fig|6666666.71923.peg.850	99.3	bi	2	501	fig|6666666.72094.peg.501	99.53
8	1104	441	fig|1440056.4.peg.1104	FIG00517725: hypothetical protein	bi	9	1121	fig|6666666.71924.peg.1121	100	bi	1	849	fig|6666666.71923.peg.849	98.64	bi	2	502	fig|6666666.72094.peg.502	99.09
8	1105	665	fig|1440056.4.peg.1105	FIG00523320: hypothetical protein	bi	9	1120	fig|6666666.71924.peg.1120	99.4	bi	1	848	fig|6666666.71923.peg.848	98.64	bi	2	503	fig|6666666.72094.peg.503	98.95
8	1106	416	fig|1440056.4.peg.1106	D-glycerate transporter (predicted)	bi	9	1119	fig|6666666.71924.peg.1119	99.76	bi	1	847	fig|6666666.71923.peg.847	99.28	bi	2	504	fig|6666666.72094.peg.504	99.28
8	1107	182	fig|1440056.4.peg.1107	Transcriptional regulator, MerR family	bi	9	1118	fig|6666666.71924.peg.1118	100	bi	1	846	fig|6666666.71923.peg.846	98.9	bi	2	505	fig|6666666.72094.peg.505	98.9
8	1108	212	fig|1440056.4.peg.1108		bi	9	1117	fig|6666666.71924.peg.1117	87.72	bi	1	845	fig|6666666.71923.peg.845	85.96	bi	2	506	fig|6666666.72094.peg.506	86.4
8	1109	115	fig|1440056.4.peg.1109	FIG00513381: hypothetical protein	bi	9	1116	fig|6666666.71924.peg.1116	100	bi	1	844	fig|6666666.71923.peg.844	98.25	bi	2	507	fig|6666666.72094.peg.507	97.37
8	1110	98	fig|1440056.4.peg.1110	Mobile element protein	bi	9	1115	fig|6666666.71924.peg.1115	98.97	uni	1	941	fig|6666666.71923.peg.941	98.97	uni	38	3256	fig|6666666.72094.peg.3256	98.97
9	1111	214	fig|1440056.4.peg.1111	putative NADH dehydrogenase/NAD(P)H nitroreductase	bi	42	3213	fig|6666666.71924.peg.3213	100	bi	9	2268	fig|6666666.71923.peg.2268	99.53	bi	31	2743	fig|6666666.72094.peg.2743	99.06
9	1112	268	fig|1440056.4.peg.1112	pilin	bi	42	3212	fig|6666666.71924.peg.3212	99.63	bi	9	2269	fig|6666666.71923.peg.2269	98.13	bi	31	2742	fig|6666666.72094.peg.2742	96.63
9	1113	392	fig|1440056.4.peg.1113	tRNA S(4)U 4-thiouridine synthase (former ThiI)	bi	42	3211	fig|6666666.71924.peg.3211	100	bi	9	2270	fig|6666666.71923.peg.2270	99.23	bi	31	2741	fig|6666666.72094.peg.2741	99.23
9	1114	384	fig|1440056.4.peg.1114	Putative cysteine desulfurase, associated with tRNA 4-thiouridine synthase	bi	42	3210	fig|6666666.71924.peg.3210	99.74	bi	9	2271	fig|6666666.71923.peg.2271	100	bi	31	2740	fig|6666666.72094.peg.2740	99.48
9	1115	241	fig|1440056.4.peg.1115	amino acid ABC transporter, ATP-binding protein	bi	42	3209	fig|6666666.71924.peg.3209	100	bi	9	2272	fig|6666666.71923.peg.2272	100	bi	31	2739	fig|6666666.72094.peg.2739	100
9	1116	226	fig|1440056.4.peg.1116	Amino acid ABC transporter, amino acid-binding/permease protein	bi	42	3208	fig|6666666.71924.peg.3208	100	bi	9	2273	fig|6666666.71923.peg.2273	100	bi	31	2738	fig|6666666.72094.peg.2738	100
9	1117	272	fig|1440056.4.peg.1117	probable amino acid ABC transporter	bi	42	3207	fig|6666666.71924.peg.3207	100	bi	9	2274	fig|6666666.71923.peg.2274	100	bi	31	2737	fig|6666666.72094.peg.2737	100
9	1118	48	fig|1440056.4.peg.1118	hypothetical protein	bi	42	3206	fig|6666666.71924.peg.3206	100	bi	9	2275	fig|6666666.71923.peg.2275	95.74	-				0
9	1119	688	fig|1440056.4.peg.1119	putative ATP-dependent DNA helicase YjcD	bi	42	3205	fig|6666666.71924.peg.3205	99.85	bi	9	2276	fig|6666666.71923.peg.2276	99.13	bi	31	2736	fig|6666666.72094.peg.2736	99.27
9	1120	1010	fig|1440056.4.peg.1120	diguanylate cyclase/phosphodiesterase (GGDEF & EAL domains) with PAS/PAC sensor(s)	bi	42	3204	fig|6666666.71924.peg.3204	99.9	bi	9	2277	fig|6666666.71923.peg.2277	98.71	bi	31	2735	fig|6666666.72094.peg.2735	98.71
9	1121	487	fig|1440056.4.peg.1121	Glycerol-3-phosphate ABC transporter, periplasmic glycerol-3-phosphate-binding protein (TC 3.A.1.1.3)	bi	42	3203	fig|6666666.71924.peg.3203	100	bi	9	2278	fig|6666666.71923.peg.2278	98.97	bi	31	2734	fig|6666666.72094.peg.2734	98.97
9	1122	125	fig|1440056.4.peg.1122	FIG00513228: hypothetical protein	bi	42	3202	fig|6666666.71924.peg.3202	99.19	bi	9	2279	fig|6666666.71923.peg.2279	98.39	bi	31	2733	fig|6666666.72094.peg.2733	98.39
9	1123	247	fig|1440056.4.peg.1123	Flagellar motor rotation protein MotB	bi	42	3201	fig|6666666.71924.peg.3201	100	bi	9	2280	fig|6666666.71923.peg.2280	98.78	bi	31	2732	fig|6666666.72094.peg.2732	99.59
9	1124	263	fig|1440056.4.peg.1124	Flagellar motor rotation protein MotA	bi	42	3200	fig|6666666.71924.peg.3200	100	bi	9	2281	fig|6666666.71923.peg.2281	99.62	bi	31	2731	fig|6666666.72094.peg.2731	99.62
9	1125	255	fig|1440056.4.peg.1125	Transcriptional regulator of rhamnose utilization, DeoR family	bi	42	3199	fig|6666666.71924.peg.3199	100	bi	9	2282	fig|6666666.71923.peg.2282	99.61	uni	23	2524	fig|6666666.72094.peg.2524	31.03
9	1126	372	fig|1440056.4.peg.1126	Ethanolamine permease	bi	42	3198	fig|6666666.71924.peg.3198	99.73	bi	9	2283	fig|6666666.71923.peg.2283	99.19	uni	7	1250	fig|6666666.72094.peg.1250	55.1
9	1127	509	fig|1440056.4.peg.1127	Glycerol kinase (EC 2.7.1.30)	bi	42	3197	fig|6666666.71924.peg.3197	99.61	bi	9	2284	fig|6666666.71923.peg.2284	99.8	uni	38	3332	fig|6666666.72094.peg.3332	50.6
9	1128	366	fig|1440056.4.peg.1128	FIG00522098: hypothetical protein	bi	42	3196	fig|6666666.71924.peg.3196	99.73	bi	9	2285	fig|6666666.71923.peg.2285	99.18	bi	31	2730	fig|6666666.72094.peg.2730	97.93
9	1129	171	fig|1440056.4.peg.1129	FIG00522214: hypothetical protein	bi	42	3195	fig|6666666.71924.peg.3195	100	bi	9	2286	fig|6666666.71923.peg.2286	97.65	bi	31	2729	fig|6666666.72094.peg.2729	97.65
9	1130	294	fig|1440056.4.peg.1130	FIG00520397: hypothetical protein	bi	42	3194	fig|6666666.71924.peg.3194	100	bi	9	2287	fig|6666666.71923.peg.2287	98.29	bi	31	2728	fig|6666666.72094.peg.2728	97.61
9	1131	260	fig|1440056.4.peg.1131	Histidinol-phosphatase (EC 3.1.3.15)	bi	42	3193	fig|6666666.71924.peg.3193	100	bi	9	2288	fig|6666666.71923.peg.2288	96.91	bi	31	2727	fig|6666666.72094.peg.2727	97.3
9	1132	117	fig|1440056.4.peg.1132	FIG00516495: hypothetical protein	bi	42	3192	fig|6666666.71924.peg.3192	100	bi	9	2289	fig|6666666.71923.peg.2289	100	bi	31	2726	fig|6666666.72094.peg.2726	100
9	1133	139	fig|1440056.4.peg.1133	FIG00514404: hypothetical protein	bi	42	3191	fig|6666666.71924.peg.3191	100	bi	9	2290	fig|6666666.71923.peg.2290	100	bi	31	2725	fig|6666666.72094.peg.2725	100
9	1134	64	fig|1440056.4.peg.1134	FIG00518217: hypothetical protein	bi	42	3190	fig|6666666.71924.peg.3190	100	bi	9	2291	fig|6666666.71923.peg.2291	100	bi	31	2724	fig|6666666.72094.peg.2724	100
9	1135	272	fig|1440056.4.peg.1135	Lipoate-protein ligase A	bi	42	3189	fig|6666666.71924.peg.3189	100	bi	9	2292	fig|6666666.71923.peg.2292	98.15	bi	31	2723	fig|6666666.72094.peg.2723	98.15
9	1136	313	fig|1440056.4.peg.1136	putative radical SAM superfamily protein	bi	42	3188	fig|6666666.71924.peg.3188	100	bi	9	2293	fig|6666666.71923.peg.2293	97.76	bi	31	2722	fig|6666666.72094.peg.2722	97.44
9	1137	291	fig|1440056.4.peg.1137	putative radical SAM superfamily protein	bi	42	3187	fig|6666666.71924.peg.3187	99.66	bi	9	2294	fig|6666666.71923.peg.2294	97.93	bi	31	2721	fig|6666666.72094.peg.2721	97.93
9	1138	643	fig|1440056.4.peg.1138	Acetyl-CoA synthase corrinoid activation protein	bi	42	3186	fig|6666666.71924.peg.3186	100	bi	9	2295	fig|6666666.71923.peg.2295	99.84	bi	31	2720	fig|6666666.72094.peg.2720	100
9	1139	126	fig|1440056.4.peg.1139	Glycine cleavage system H protein	bi	42	3185	fig|6666666.71924.peg.3185	100	bi	9	2296	fig|6666666.71923.peg.2296	100	bi	31	2719	fig|6666666.72094.peg.2719	100
9	1140	709	fig|1440056.4.peg.1140	CO dehydrogenase/acetyl-CoA synthase, acetyl-CoA synthase subunit (EC 2.3.1.169)	bi	42	3184	fig|6666666.71924.peg.3184	100	bi	9	2297	fig|6666666.71923.peg.2297	99.86	bi	31	2718	fig|6666666.72094.peg.2718	99.86
9	1141	269	fig|1440056.4.peg.1141	5-methyltetrahydrofolate:corrinoid iron-sulfur protein methyltransferase	bi	42	3183	fig|6666666.71924.peg.3183	100	bi	9	2298	fig|6666666.71923.peg.2298	100	bi	31	2717	fig|6666666.72094.peg.2717	100
9	1142	456	fig|1440056.4.peg.1142	Acetyl-CoA synthase corrinoid iron-sulfur protein, large subunit	bi	42	3182	fig|6666666.71924.peg.3182	99.56	bi	9	2299	fig|6666666.71923.peg.2299	99.12	bi	31	2716	fig|6666666.72094.peg.2716	99.12
9	1143	315	fig|1440056.4.peg.1143	Acetyl-CoA synthase corrinoid iron-sulfur protein, small subunit	bi	42	3181	fig|6666666.71924.peg.3181	100	bi	9	2300	fig|6666666.71923.peg.2300	100	bi	31	2715	fig|6666666.72094.peg.2715	100
9	1144	257	fig|1440056.4.peg.1144	CO dehydrogenase accessory protein CooC (nickel insertion)	bi	42	3180	fig|6666666.71924.peg.3180	100	bi	9	2301	fig|6666666.71923.peg.2301	100	bi	31	2714	fig|6666666.72094.peg.2714	100
9	1145	462	fig|1440056.4.peg.1145	Dihydrolipoamide dehydrogenase (EC 1.8.1.4)	bi	42	3179	fig|6666666.71924.peg.3179	99.78	bi	9	2302	fig|6666666.71923.peg.2302	99.78	bi	31	2713	fig|6666666.72094.peg.2713	99.78
9	1146	294	fig|1440056.4.peg.1146	5,10-methylenetetrahydrofolate reductase (EC 1.5.1.20)	bi	42	3178	fig|6666666.71924.peg.3178	100	bi	9	2303	fig|6666666.71923.peg.2303	99.66	bi	31	2712	fig|6666666.72094.peg.2712	99.66
9	1147	225	fig|1440056.4.peg.1147	Zinc-finger protein	bi	42	3177	fig|6666666.71924.peg.3177	100	bi	9	2304	fig|6666666.71923.peg.2304	99.55	bi	31	2711	fig|6666666.72094.peg.2711	99.55
9	1148	291	fig|1440056.4.peg.1148	Methylenetetrahydrofolate dehydrogenase (NADP+) (EC 1.5.1.5) / Methenyltetrahydrofolate cyclohydrolase (EC 3.5.4.9)	bi	42	3176	fig|6666666.71924.peg.3176	100	bi	9	2305	fig|6666666.71923.peg.2305	99.66	bi	31	2710	fig|6666666.72094.peg.2710	99.31
9	1149	211	fig|1440056.4.peg.1149	Formiminotetrahydrofolate cyclodeaminase (EC 4.3.1.4)	bi	42	3175	fig|6666666.71924.peg.3175	100	bi	9	2306	fig|6666666.71923.peg.2306	100	bi	31	2709	fig|6666666.72094.peg.2709	100
9	1150	559	fig|1440056.4.peg.1150	Formate--tetrahydrofolate ligase (EC 6.3.4.3)	bi	42	3174	fig|6666666.71924.peg.3174	100	bi	9	2307	fig|6666666.71923.peg.2307	99.82	bi	31	2708	fig|6666666.72094.peg.2708	99.82
9	1151	260	fig|1440056.4.peg.1151	CO dehydrogenase accessory protein CooC (nickel insertion)	bi	42	3173	fig|6666666.71924.peg.3173	100	bi	9	2308	fig|6666666.71923.peg.2308	99.61	bi	31	2707	fig|6666666.72094.peg.2707	100
9	1152	48	fig|1440056.4.peg.1152	hypothetical protein	bi	42	3172	fig|6666666.71924.peg.3172	100	bi	9	2309	fig|6666666.71923.peg.2309	97.87	bi	31	2706	fig|6666666.72094.peg.2706	97.87
9	1153	640	fig|1440056.4.peg.1153	Similar to carbon monoxide dehydrogenase CooS subunit	bi	42	3171	fig|6666666.71924.peg.3171	100	bi	9	2310	fig|6666666.71923.peg.2310	99.69	bi	31	2705	fig|6666666.72094.peg.2705	99.84
9	1154	304	fig|1440056.4.peg.1154	phosphotransbutyrylase (EC 2.3.1.19)	bi	42	3170	fig|6666666.71924.peg.3170	100	bi	9	2311	fig|6666666.71923.peg.2311	99.01	bi	31	2704	fig|6666666.72094.peg.2704	99.01
9	1155	193	fig|1440056.4.peg.1155	Maltose O-acetyltransferase (EC 2.3.1.79)	bi	42	3169	fig|6666666.71924.peg.3169	100	uni	1	1305	fig|6666666.71923.peg.1305	53.85	uni	12	1915	fig|6666666.72094.peg.1915	53.85
9	1156	308	fig|1440056.4.peg.1156	Chromosome initiation inhibitor	bi	42	3168	fig|6666666.71924.peg.3168	98.7	uni	7	2138	fig|6666666.71923.peg.2138	36.29	uni	23	2408	fig|6666666.72094.peg.2408	36.29
9	1157	381	fig|1440056.4.peg.1157	TPR repeats containing protein	bi	42	3167	fig|6666666.71924.peg.3167	100	bi	9	2312	fig|6666666.71923.peg.2312	99.74	bi	31	2703	fig|6666666.72094.peg.2703	100
9	1158	585	fig|1440056.4.peg.1158	Fe-S oxidoreductase	bi	42	3166	fig|6666666.71924.peg.3166	100	bi	9	2313	fig|6666666.71923.peg.2313	99.14	bi	31	2702	fig|6666666.72094.peg.2702	99.14
9	1159	69	fig|1440056.4.peg.1159	FIG00514898: hypothetical protein	bi	42	3165	fig|6666666.71924.peg.3165	100	bi	9	2314	fig|6666666.71923.peg.2314	100	bi	31	2701	fig|6666666.72094.peg.2701	100
9	1160	308	fig|1440056.4.peg.1160	FIG00513978: hypothetical protein	bi	42	3164	fig|6666666.71924.peg.3164	99.67	bi	9	2315	fig|6666666.71923.peg.2315	98.7	bi	31	2700	fig|6666666.72094.peg.2700	99.02
9	1161	567	fig|1440056.4.peg.1161	Arginyl-tRNA synthetase (EC 6.1.1.19)	bi	42	3163	fig|6666666.71924.peg.3163	99.82	bi	9	2316	fig|6666666.71923.peg.2316	99.65	bi	31	2699	fig|6666666.72094.peg.2699	99.47
9	1162	138	fig|1440056.4.peg.1162	FIG00517001: hypothetical protein	bi	42	3162	fig|6666666.71924.peg.3162	100	bi	9	2317	fig|6666666.71923.peg.2317	97.81	bi	31	2698	fig|6666666.72094.peg.2698	97.81
9	1163	793	fig|1440056.4.peg.1163	Recombination inhibitory protein MutS2	bi	42	3161	fig|6666666.71924.peg.3161	100	bi	9	2318	fig|6666666.71923.peg.2318	99.62	bi	31	2697	fig|6666666.72094.peg.2697	99.62
9	1164	484	fig|1440056.4.peg.1164	Aminoacyl-histidine dipeptidase (Peptidase D) (EC 3.4.13.3)	bi	42	3160	fig|6666666.71924.peg.3160	100	bi	9	2319	fig|6666666.71923.peg.2319	99.38	bi	31	2696	fig|6666666.72094.peg.2696	99.38
9	1165	833	fig|1440056.4.peg.1165	FIG00516055: hypothetical protein	bi	42	3159	fig|6666666.71924.peg.3159	99.88	bi	9	2320	fig|6666666.71923.peg.2320	94.71	bi	31	2695	fig|6666666.72094.peg.2695	94.83
9	1166	274	fig|1440056.4.peg.1166	Ferredoxin	bi	42	3158	fig|6666666.71924.peg.3158	100	bi	9	2321	fig|6666666.71923.peg.2321	98.53	bi	31	2694	fig|6666666.72094.peg.2694	98.9
9	1167	159	fig|1440056.4.peg.1167	Mutator mutT protein (7,8-dihydro-8-oxoguanine-triphosphatase) (EC 3.6.1.-)	bi	42	3157	fig|6666666.71924.peg.3157	100	bi	9	2322	fig|6666666.71923.peg.2322	98.73	bi	31	2693	fig|6666666.72094.peg.2693	98.73
9	1168	193	fig|1440056.4.peg.1168	HDIG domain protein	bi	42	3156	fig|6666666.71924.peg.3156	100	bi	9	2323	fig|6666666.71923.peg.2323	99.48	bi	31	2692	fig|6666666.72094.peg.2692	99.48
9	1169	861	fig|1440056.4.peg.1169	Protease (EC 3.4.-.-)	bi	42	3155	fig|6666666.71924.peg.3155	99.77	bi	9	2324	fig|6666666.71923.peg.2324	97.46	bi	31	2691	fig|6666666.72094.peg.2691	97.69
9	1170	228	fig|1440056.4.peg.1170	FIG00512995: hypothetical protein	bi	42	3154	fig|6666666.71924.peg.3154	98.68	bi	9	2325	fig|6666666.71923.peg.2325	98.68	bi	31	2690	fig|6666666.72094.peg.2690	98.68
9	1171	197	fig|1440056.4.peg.1171	no significant homology	bi	42	3153	fig|6666666.71924.peg.3153	100	bi	9	2326	fig|6666666.71923.peg.2326	100	bi	31	2689	fig|6666666.72094.peg.2689	100
9	1172	798	fig|1440056.4.peg.1172	Phenylalanyl-tRNA synthetase beta chain (EC 6.1.1.20)	bi	42	3152	fig|6666666.71924.peg.3152	100	bi	9	2327	fig|6666666.71923.peg.2327	99.75	bi	31	2688	fig|6666666.72094.peg.2688	99.75
9	1173	340	fig|1440056.4.peg.1173	Phenylalanyl-tRNA synthetase alpha chain (EC 6.1.1.20)	bi	42	3151	fig|6666666.71924.peg.3151	100	bi	9	2328	fig|6666666.71923.peg.2328	99.71	bi	31	2687	fig|6666666.72094.peg.2687	99.71
9	1174	266	fig|1440056.4.peg.1174	tRNA (guanosine(18)-2'-O)-methyltransferase (EC 2.1.1.34)	bi	42	3150	fig|6666666.71924.peg.3150	99.62	bi	9	2329	fig|6666666.71923.peg.2329	98.87	bi	31	2686	fig|6666666.72094.peg.2686	98.49
9	1175	224	fig|1440056.4.peg.1175	Trk system potassium uptake protein TrkA	bi	42	3149	fig|6666666.71924.peg.3149	100	bi	9	2330	fig|6666666.71923.peg.2330	100	bi	31	2685	fig|6666666.72094.peg.2685	100
9	1176	459	fig|1440056.4.peg.1176	Potassium uptake protein TrkH	bi	42	3148	fig|6666666.71924.peg.3148	99.78	bi	9	2331	fig|6666666.71923.peg.2331	99.56	bi	31	2684	fig|6666666.72094.peg.2684	99.56
9	1177	581	fig|1440056.4.peg.1177	FIG00516600: hypothetical protein	bi	42	3147	fig|6666666.71924.peg.3147	100	bi	9	2332	fig|6666666.71923.peg.2332	98.45	bi	31	2683	fig|6666666.72094.peg.2683	98.45
9	1178	65	fig|1440056.4.peg.1178	hypothetical protein	bi	42	3146	fig|6666666.71924.peg.3146	100	bi	9	2333	fig|6666666.71923.peg.2333	96.88	bi	31	2682	fig|6666666.72094.peg.2682	98.44
9	1179	194	fig|1440056.4.peg.1179	TetR-family transcriptional regulator	bi	42	3145	fig|6666666.71924.peg.3145	100	bi	9	2334	fig|6666666.71923.peg.2334	99.48	bi	31	2681	fig|6666666.72094.peg.2681	99.48
9	1180	273	fig|1440056.4.peg.1180	Transcriptional regulator, MerR family	bi	42	3144	fig|6666666.71924.peg.3144	100	bi	9	2335	fig|6666666.71923.peg.2335	97.79	bi	31	2680	fig|6666666.72094.peg.2680	97.43
9	1181	189	fig|1440056.4.peg.1181	FIG00515178: hypothetical protein	bi	42	3143	fig|6666666.71924.peg.3143	100	bi	9	2336	fig|6666666.71923.peg.2336	98.94	bi	31	2679	fig|6666666.72094.peg.2679	99.47
10	1182	465	fig|1440056.4.peg.1182	Glutamate synthase [NADPH] large chain (EC 1.4.1.13)	bi	1	276	fig|6666666.71924.peg.276	100	bi	1	504	fig|6666666.71923.peg.504	99.78	bi	39	3577	fig|6666666.72094.peg.3577	100
10	1183	298	fig|1440056.4.peg.1183	putative electron-transfer protein	bi	1	277	fig|6666666.71924.peg.277	100	bi	1	503	fig|6666666.71923.peg.503	99.66	bi	39	3578	fig|6666666.72094.peg.3578	99.66
10	1184	284	fig|1440056.4.peg.1184	Thiosulfate sulfurtransferase, rhodanese (EC 2.8.1.1)	bi	1	278	fig|6666666.71924.peg.278	99.65	bi	1	502	fig|6666666.71923.peg.502	98.94	bi	39	3579	fig|6666666.72094.peg.3579	99.29
10	1185	538	fig|1440056.4.peg.1185	Gamma-glutamyltranspeptidase (EC 2.3.2.2)	bi	1	279	fig|6666666.71924.peg.279	99.44	bi	1	501	fig|6666666.71923.peg.501	99.44	bi	39	3580	fig|6666666.72094.peg.3580	99.63
10	1186	652	fig|1440056.4.peg.1186		bi	1	280	fig|6666666.71924.peg.280	98.6	bi	1	500	fig|6666666.71923.peg.500	98.45	bi	39	3581	fig|6666666.72094.peg.3581	98.45
10	1187	256	fig|1440056.4.peg.1187	ABC transporter ATP-binding protein YvcR	bi	1	281	fig|6666666.71924.peg.281	99.61	bi	1	499	fig|6666666.71923.peg.499	99.61	bi	39	3582	fig|6666666.72094.peg.3582	99.61
10	1188	225	fig|1440056.4.peg.1188	Two-component response regulator BceR	bi	1	282	fig|6666666.71924.peg.282	99.11	bi	1	498	fig|6666666.71923.peg.498	100	bi	39	3583	fig|6666666.72094.peg.3583	100
10	1189	335	fig|1440056.4.peg.1189	two-component sensor histidine kinase	bi	1	283	fig|6666666.71924.peg.283	99.7	bi	1	497	fig|6666666.71923.peg.497	98.8	bi	39	3584	fig|6666666.72094.peg.3584	98.5
10	1190	410	fig|1440056.4.peg.1190	periplasmic component of efflux system	bi	1	284	fig|6666666.71924.peg.284	99.76	bi	1	496	fig|6666666.71923.peg.496	99.76	bi	39	3585	fig|6666666.72094.peg.3585	99.51
10	1191	225	fig|1440056.4.peg.1191	ABC transporter ATP-binding protein	bi	1	285	fig|6666666.71924.peg.285	100	bi	1	495	fig|6666666.71923.peg.495	99.55	bi	39	3586	fig|6666666.72094.peg.3586	99.55
10	1192	411	fig|1440056.4.peg.1192	ABC transporter, permease protein	bi	1	286	fig|6666666.71924.peg.286	99.76	bi	1	494	fig|6666666.71923.peg.494	99.51	bi	39	3587	fig|6666666.72094.peg.3587	99.76
10	1193	422	fig|1440056.4.peg.1193	Dihydroorotase (EC 3.5.2.3)	bi	1	287	fig|6666666.71924.peg.287	99.52	bi	1	493	fig|6666666.71923.peg.493	99.76	bi	39	3588	fig|6666666.72094.peg.3588	99.76
10	1194	383	fig|1440056.4.peg.1194	Iron-sulfur cluster-binding protein	bi	1	288	fig|6666666.71924.peg.288	99.48	bi	1	492	fig|6666666.71923.peg.492	99.21	bi	39	3589	fig|6666666.72094.peg.3589	99.21
10	1195	182	fig|1440056.4.peg.1195	Rubrerythrin	bi	1	289	fig|6666666.71924.peg.289	100	bi	1	491	fig|6666666.71923.peg.491	100	bi	39	3590	fig|6666666.72094.peg.3590	100
10	1196	315	fig|1440056.4.peg.1196	Permease of the drug/metabolite transporter (DMT) superfamily	bi	1	290	fig|6666666.71924.peg.290	100	bi	1	490	fig|6666666.71923.peg.490	99.68	bi	39	3591	fig|6666666.72094.peg.3591	99.68
10	1197	294	fig|1440056.4.peg.1197	Peptidoglycan N-acetylglucosamine deacetylase (EC 3.5.1.-)	bi	1	291	fig|6666666.71924.peg.291	100	bi	1	489	fig|6666666.71923.peg.489	99.32	bi	39	3592	fig|6666666.72094.peg.3592	99.32
10	1198	403	fig|1440056.4.peg.1198	Tyrosyl-tRNA synthetase (EC 6.1.1.1)	bi	1	292	fig|6666666.71924.peg.292	100	bi	1	488	fig|6666666.71923.peg.488	99.25	bi	39	3593	fig|6666666.72094.peg.3593	99.25
10	1199	323	fig|1440056.4.peg.1199	FIG00513136: hypothetical protein	bi	1	294	fig|6666666.71924.peg.294	100	bi	1	486	fig|6666666.71923.peg.486	98.14	bi	39	3595	fig|6666666.72094.peg.3595	98.76
10	1200	147	fig|1440056.4.peg.1200	FIG01201438: hypothetical protein	bi	1	295	fig|6666666.71924.peg.295	100	bi	1	485	fig|6666666.71923.peg.485	100	bi	39	3596	fig|6666666.72094.peg.3596	100
10	1201	76	fig|1440056.4.peg.1201	Ferrous iron transport protein A	bi	1	296	fig|6666666.71924.peg.296	100	bi	1	484	fig|6666666.71923.peg.484	100	bi	39	3597	fig|6666666.72094.peg.3597	100
10	1202	707	fig|1440056.4.peg.1202	Ferrous iron transport protein B	bi	1	297	fig|6666666.71924.peg.297	100	bi	1	483	fig|6666666.71923.peg.483	99.58	bi	39	3598	fig|6666666.72094.peg.3598	99.72
10	1203	273	fig|1440056.4.peg.1203	Transcriptional regulator, MerR family	bi	1	298	fig|6666666.71924.peg.298	100	bi	1	482	fig|6666666.71923.peg.482	100	bi	39	3599	fig|6666666.72094.peg.3599	99.63
10	1204	39	fig|1440056.4.peg.1204	FIG00514771: hypothetical protein	bi	1	299	fig|6666666.71924.peg.299	100	bi	1	481	fig|6666666.71923.peg.481	90.62	bi	39	3600	fig|6666666.72094.peg.3600	90.62
10	1205	38	fig|1440056.4.peg.1205	hypothetical protein	-				0	-				0	-				0
10	1206	698	fig|1440056.4.peg.1206	FIG00514586: hypothetical protein	bi	1	300	fig|6666666.71924.peg.300	99.86	bi	1	480	fig|6666666.71923.peg.480	97.56	bi	39	3601	fig|6666666.72094.peg.3601	97.56
10	1207	482	fig|1440056.4.peg.1207	Phage integrase	uni	23	2321	fig|6666666.71924.peg.2321	24.77	uni	1	1140	fig|6666666.71923.peg.1140	24.66	uni	12	1743	fig|6666666.72094.peg.1743	24.66
10	1208	141	fig|1440056.4.peg.1208	hypothetical protein	-				0	-				0	-				0
10	1209	83	fig|1440056.4.peg.1209	FIG00513425: hypothetical protein	uni	45	3768	fig|6666666.71924.peg.3768	52.78	uni	1	390	fig|6666666.71923.peg.390	45.57	uni	23	2405	fig|6666666.72094.peg.2405	37.5
10	1210	139	fig|1440056.4.peg.1210	conjugative transposon conserved hypothetical protein	uni	40	3024	fig|6666666.71924.peg.3024	40.58	bi	1	389	fig|6666666.71923.peg.389	36.96	uni	11	1616	fig|6666666.72094.peg.1616	41.3
10	1211	279	fig|1440056.4.peg.1211	FIG00627540: hypothetical protein	uni	11	1344	fig|6666666.71924.peg.1344	22.69	bi	1	748	fig|6666666.71923.peg.748	31.65	uni	5	1025	fig|6666666.72094.peg.1025	22.69
10	1212	246	fig|1440056.4.peg.1212	RRNA (Adenine-N(6)-) -methyltransferase (EC 2.1.1.48)	bi	7	1022	fig|6666666.71924.peg.1022	99.18	uni	13	3500	fig|6666666.71923.peg.3500	27.51	uni	6	1157	fig|6666666.72094.peg.1157	27.51
10	1213	140	fig|1440056.4.peg.1213	FIG00472059: hypothetical protein	-				0	-				0	-				0
10	1214	53	fig|1440056.4.peg.1214	Zeta toxin	-				0	-				0	-				0
10	1215	91	fig|1440056.4.peg.1215	Epsilon antitoxin	-				0	-				0	-				0
10	1216	70	fig|1440056.4.peg.1216	Tn916, transcriptional regulator, putative	-				0	-				0	-				0
10	1217	120	fig|1440056.4.peg.1217	FIG00522774: hypothetical protein	-				0	-				0	uni	4	772	fig|6666666.72094.peg.772	37.61
10	1218	64	fig|1440056.4.peg.1218	hypothetical protein	-				0	-				0	-				0
10	1219	215	fig|1440056.4.peg.1219	putative ABC transporter, permease protein	uni	23	2283	fig|6666666.71924.peg.2283	29.71	uni	1	1101	fig|6666666.71923.peg.1101	32.26	uni	12	1703	fig|6666666.72094.peg.1703	32.26
10	1220	288	fig|1440056.4.peg.1220	ABC transporter, ATP-binding protein	uni	23	2282	fig|6666666.71924.peg.2282	52.86	uni	1	1100	fig|6666666.71923.peg.1100	53.93	uni	12	1702	fig|6666666.72094.peg.1702	53.93
10	1221	126	fig|1440056.4.peg.1221	Transcriptional regulator, GntR family	uni	23	2281	fig|6666666.71924.peg.2281	52.46	uni	1	1099	fig|6666666.71923.peg.1099	52.46	uni	12	1701	fig|6666666.72094.peg.1701	52.46
10	1222	304	fig|1440056.4.peg.1222	FIG00513093: hypothetical protein	bi	40	3016	fig|6666666.71924.peg.3016	91.09	-				0	uni	11	1622	fig|6666666.72094.peg.1622	90.76
10	1223	336	fig|1440056.4.peg.1223	lipoprotein, NLP/P60 family	bi	40	3015	fig|6666666.71924.peg.3015	92.84	uni	1	598	fig|6666666.71923.peg.598	41.07	uni	11	1623	fig|6666666.72094.peg.1623	96.42
10	1224	732	fig|1440056.4.peg.1224	membrane protein, putative	uni	40	3014	fig|6666666.71924.peg.3014	88.86	-				0	uni	11	1624	fig|6666666.72094.peg.1624	88.6
10	1225	817	fig|1440056.4.peg.1225	FIG00627334: hypothetical protein	uni	40	3013	fig|6666666.71924.peg.3013	97.92	uni	1	1296	fig|6666666.71923.peg.1296	79.05	uni	11	1625	fig|6666666.72094.peg.1625	97.3
10	1226	133	fig|1440056.4.peg.1226	FIG00516843: hypothetical protein	uni	23	2336	fig|6666666.71924.peg.2336	73.02	-				0	-				0
10	1227	168	fig|1440056.4.peg.1227	Antirestriction protein	bi	40	3012	fig|6666666.71924.peg.3012	99.4	-				0	uni	11	1626	fig|6666666.72094.peg.1626	95.21
10	1228	168	fig|1440056.4.peg.1228	FIG00512738: hypothetical protein	bi	40	3011	fig|6666666.71924.peg.3011	95.21	-				0	uni	11	1627	fig|6666666.72094.peg.1627	89.22
10	1229	259	fig|1440056.4.peg.1229	Transcriptional regulator, XRE family	uni	23	2274	fig|6666666.71924.peg.2274	44.44	uni	1	1092	fig|6666666.71923.peg.1092	44.44	uni	12	1694	fig|6666666.72094.peg.1694	44.44
10	1230	74	fig|1440056.4.peg.1230	FIG086557: Conjugation related protein	bi	40	3008	fig|6666666.71924.peg.3008	98.11	-				0	bi	11	1629	fig|6666666.72094.peg.1629	100
10	1231	45	fig|1440056.4.peg.1231	hypothetical protein	uni	40	3007	fig|6666666.71924.peg.3007	74.47	-				0	uni	11	1630	fig|6666666.72094.peg.1630	86.36
10	1232	399	fig|1440056.4.peg.1232	Tn916, transcriptional regulator, putative	bi	40	3006	fig|6666666.71924.peg.3006	98.99	uni	1	384	fig|6666666.71923.peg.384	27.24	uni	11	1631	fig|6666666.72094.peg.1631	97.98
10	1233	465	fig|1440056.4.peg.1233	FIG00628088: hypothetical protein	bi	40	3005	fig|6666666.71924.peg.3005	96.77	uni	1	276	fig|6666666.71923.peg.276	24.73	uni	11	1632	fig|6666666.72094.peg.1632	95.69
10	1234	109	fig|1440056.4.peg.1234	hypothetical protein	-				0	-				0	-				0
10	1235	136	fig|1440056.4.peg.1235	Transcriptional regulator, XRE family	uni	40	3003	fig|6666666.71924.peg.3003	42.86	uni	1	627	fig|6666666.71923.peg.627	38.71	uni	1	242	fig|6666666.72094.peg.242	40
10	1236	128	fig|1440056.4.peg.1236	FIG00627694: hypothetical protein	bi	40	3002	fig|6666666.71924.peg.3002	95.28	-				0	-				0
10	1237	109	fig|1440056.4.peg.1237	FIG00627241: hypothetical protein	bi	40	3001	fig|6666666.71924.peg.3001	97.22	-				0	uni	11	1634	fig|6666666.72094.peg.1634	96.3
10	1238	1015	fig|1440056.4.peg.1238	FIG01032097: hypothetical protein	bi	40	3000	fig|6666666.71924.peg.3000	93.49	-				0	uni	11	1635	fig|6666666.72094.peg.1635	92.9
10	1239	262	fig|1440056.4.peg.1239	COG5495	bi	1	301	fig|6666666.71924.peg.301	95.79	bi	1	479	fig|6666666.71923.peg.479	95.79	bi	39	3602	fig|6666666.72094.peg.3602	95.79
10	1240	276	fig|1440056.4.peg.1240	3-methyl-2-oxobutanoate hydroxymethyltransferase (EC 2.1.2.11)	bi	1	302	fig|6666666.71924.peg.302	97.82	bi	1	478	fig|6666666.71923.peg.478	98.55	bi	39	3603	fig|6666666.72094.peg.3603	97.82
10	1241	283	fig|1440056.4.peg.1241	Pantoate--beta-alanine ligase (EC 6.3.2.1)	bi	1	303	fig|6666666.71924.peg.303	98.94	bi	1	477	fig|6666666.71923.peg.477	98.94	bi	39	3604	fig|6666666.72094.peg.3604	98.94
10	1242	61	fig|1440056.4.peg.1242	FIG00515881: hypothetical protein	bi	1	304	fig|6666666.71924.peg.304	98.33	bi	1	476	fig|6666666.71923.peg.476	100	bi	39	3605	fig|6666666.72094.peg.3605	100
10	1243	305	fig|1440056.4.peg.1243	FIG00512976: hypothetical protein	bi	1	305	fig|6666666.71924.peg.305	99.34	bi	1	475	fig|6666666.71923.peg.475	98.36	bi	39	3606	fig|6666666.72094.peg.3606	98.03
10	1244	216	fig|1440056.4.peg.1244	Transcriptional regulators of sugar metabolism	bi	1	306	fig|6666666.71924.peg.306	99.53	bi	1	474	fig|6666666.71923.peg.474	99.07	bi	39	3607	fig|6666666.72094.peg.3607	99.07
10	1245	190	fig|1440056.4.peg.1245	FIG00513059: hypothetical protein	bi	1	307	fig|6666666.71924.peg.307	100	bi	1	473	fig|6666666.71923.peg.473	97.35	bi	39	3608	fig|6666666.72094.peg.3608	97.35
10	1246	300	fig|1440056.4.peg.1246	Polyferredoxin NapH (periplasmic nitrate reductase)	bi	1	308	fig|6666666.71924.peg.308	100	bi	1	472	fig|6666666.71923.peg.472	98.66	bi	39	3609	fig|6666666.72094.peg.3609	98.66
10	1247	50	fig|1440056.4.peg.1247	hypothetical protein	bi	1	309	fig|6666666.71924.peg.309	100	bi	1	471	fig|6666666.71923.peg.471	95.92	bi	39	3610	fig|6666666.72094.peg.3610	95.92
10	1248	195	fig|1440056.4.peg.1248	Thiol:disulfide oxidoreductase related to ResA	bi	1	310	fig|6666666.71924.peg.310	100	bi	1	470	fig|6666666.71923.peg.470	97.42	bi	39	3611	fig|6666666.72094.peg.3611	96.39
10	1249	442	fig|1440056.4.peg.1249	Multi antimicrobial extrusion protein (Na(+)/drug antiporter), MATE family of MDR efflux pumps	bi	1	311	fig|6666666.71924.peg.311	100	bi	1	469	fig|6666666.71923.peg.469	98.41	bi	39	3612	fig|6666666.72094.peg.3612	98.41
10	1250	265	fig|1440056.4.peg.1250	FIG00518186: hypothetical protein	bi	1	312	fig|6666666.71924.peg.312	100	bi	1	468	fig|6666666.71923.peg.468	97.35	bi	39	3613	fig|6666666.72094.peg.3613	97.35
10	1251	292	fig|1440056.4.peg.1251	ABC transporter, ATP-binding protein	bi	1	313	fig|6666666.71924.peg.313	100	bi	1	467	fig|6666666.71923.peg.467	96.56	bi	39	3614	fig|6666666.72094.peg.3614	96.91
10	1252	123	fig|1440056.4.peg.1252	Transcriptional regulator, GntR family	bi	1	314	fig|6666666.71924.peg.314	100	bi	1	466	fig|6666666.71923.peg.466	100	bi	39	3615	fig|6666666.72094.peg.3615	99.18
10	1253	220	fig|1440056.4.peg.1253	Deoxyribose-phosphate aldolase (EC 4.1.2.4)	bi	1	315	fig|6666666.71924.peg.315	99.54	bi	1	465	fig|6666666.71923.peg.465	98.63	bi	39	3616	fig|6666666.72094.peg.3616	98.63
10	1254	515	fig|1440056.4.peg.1254	Proposed peptidoglycan lipid II flippase MurJ	bi	1	316	fig|6666666.71924.peg.316	99.81	bi	1	464	fig|6666666.71923.peg.464	99.03	bi	38	3453	fig|6666666.72094.peg.3453	100
10	1255	295	fig|1440056.4.peg.1255	RNA polymerase sigma factor RpoD	bi	1	317	fig|6666666.71924.peg.317	100	bi	1	463	fig|6666666.71923.peg.463	100	bi	38	3452	fig|6666666.72094.peg.3452	100
10	1256	159	fig|1440056.4.peg.1256	FIG00515703: hypothetical protein	bi	1	318	fig|6666666.71924.peg.318	100	bi	1	462	fig|6666666.71923.peg.462	100	bi	38	3451	fig|6666666.72094.peg.3451	100
10	1257	392	fig|1440056.4.peg.1257	FIG00512788: hypothetical protein	bi	1	319	fig|6666666.71924.peg.319	100	bi	1	461	fig|6666666.71923.peg.461	100	bi	38	3450	fig|6666666.72094.peg.3450	100
10	1258	268	fig|1440056.4.peg.1258	Pyrroline-5-carboxylate reductase (EC 1.5.1.2)	bi	1	320	fig|6666666.71924.peg.320	99.63	bi	1	460	fig|6666666.71923.peg.460	98.5	bi	38	3449	fig|6666666.72094.peg.3449	98.5
10	1259	195	fig|1440056.4.peg.1259	Transcriptional regulator, MerR family	bi	1	321	fig|6666666.71924.peg.321	100	bi	1	459	fig|6666666.71923.peg.459	100	bi	38	3448	fig|6666666.72094.peg.3448	100
11	1260	428	fig|1440056.4.peg.1260	threonine dehydratase biosynthetic	-				0	-				0	-				0
11	1261	359	fig|1440056.4.peg.1261	Glycosyl transferase, group 2 family protein	bi	5	818	fig|6666666.71924.peg.818	100	bi	7	1558	fig|6666666.71923.peg.1558	95.25	bi	1	13	fig|6666666.72094.peg.13	95.25
11	1262	195	fig|1440056.4.peg.1262	ATP-dependent Clp protease proteolytic subunit (EC 3.4.21.92)	bi	5	819	fig|6666666.71924.peg.819	100	bi	7	1557	fig|6666666.71923.peg.1557	96.91	bi	1	12	fig|6666666.72094.peg.12	96.91
11	1263	161	fig|1440056.4.peg.1263	transcriptional regulator (AraC/XylS family)	bi	5	820	fig|6666666.71924.peg.820	100	bi	7	1556	fig|6666666.71923.peg.1556	97.5	bi	1	11	fig|6666666.72094.peg.11	97.5
11	1264	472	fig|1440056.4.peg.1264	Transcriptional regulator, GntR family domain / Aspartate aminotransferase (EC 2.6.1.1)	bi	5	821	fig|6666666.71924.peg.821	99.77	bi	7	1555	fig|6666666.71923.peg.1555	97.88	bi	1	10	fig|6666666.72094.peg.10	97.45
11	1265	223	fig|1440056.4.peg.1265	FIG00517274: hypothetical protein	bi	5	822	fig|6666666.71924.peg.822	100	bi	7	1554	fig|6666666.71923.peg.1554	97.75	bi	1	9	fig|6666666.72094.peg.9	97.3
11	1266	173	fig|1440056.4.peg.1266	FIG002003: Protein YdjA	bi	5	823	fig|6666666.71924.peg.823	100	bi	7	1553	fig|6666666.71923.peg.1553	100	bi	1	8	fig|6666666.72094.peg.8	100
11	1267	108	fig|1440056.4.peg.1267	Transcriptional regulator, HxlR family	bi	5	824	fig|6666666.71924.peg.824	99.07	bi	7	1552	fig|6666666.71923.peg.1552	98.13	bi	1	7	fig|6666666.72094.peg.7	98.13
11	1268	195	fig|1440056.4.peg.1268	thiJ/pfpI family protein	bi	5	825	fig|6666666.71924.peg.825	99.48	bi	7	1551	fig|6666666.71923.peg.1551	99.48	bi	1	6	fig|6666666.72094.peg.6	99.48
11	1269	152	fig|1440056.4.peg.1269	AsnC-family transcriptional regulator	bi	5	826	fig|6666666.71924.peg.826	100	bi	7	1550	fig|6666666.71923.peg.1550	100	bi	1	5	fig|6666666.72094.peg.5	98.86
11	1270	513	fig|1440056.4.peg.1270	ABC transporter ATP-binding protein uup	bi	5	828	fig|6666666.71924.peg.828	100	bi	7	1548	fig|6666666.71923.peg.1548	97.46	bi	1	3	fig|6666666.72094.peg.3	98.63
11	1271	238	fig|1440056.4.peg.1271	Two-component response regulator	bi	5	829	fig|6666666.71924.peg.829	100	bi	7	1547	fig|6666666.71923.peg.1547	97.47	bi	11	1602	fig|6666666.72094.peg.1602	98.31
11	1272	460	fig|1440056.4.peg.1272	Multi antimicrobial extrusion protein (Na(+)/drug antiporter), MATE family of MDR efflux pumps	bi	5	830	fig|6666666.71924.peg.830	99.78	bi	7	1546	fig|6666666.71923.peg.1546	99.35	bi	11	1603	fig|6666666.72094.peg.1603	99.56
11	1273	265	fig|1440056.4.peg.1273	ABC transporter, permease protein	bi	5	831	fig|6666666.71924.peg.831	99.24	bi	7	1545	fig|6666666.71923.peg.1545	99.62	bi	11	1604	fig|6666666.72094.peg.1604	99.24
11	1274	285	fig|1440056.4.peg.1274	FIG00518505: hypothetical protein	bi	5	832	fig|6666666.71924.peg.832	99.65	bi	7	1544	fig|6666666.71923.peg.1544	99.3	bi	11	1605	fig|6666666.72094.peg.1605	98.94
11	1275	332	fig|1440056.4.peg.1275	ABC transporter, ATP-binding protein	bi	5	833	fig|6666666.71924.peg.833	99.09	bi	7	1543	fig|6666666.71923.peg.1543	98.19	bi	11	1606	fig|6666666.72094.peg.1606	97.89
11	1276	319	fig|1440056.4.peg.1276	putative signaling protein	bi	5	834	fig|6666666.71924.peg.834	100	bi	7	1542	fig|6666666.71923.peg.1542	99.06	bi	11	1607	fig|6666666.72094.peg.1607	99.06
11	1277	121	fig|1440056.4.peg.1277	hypothetical protein	bi	5	835	fig|6666666.71924.peg.835	100	bi	7	1541	fig|6666666.71923.peg.1541	99.17	bi	11	1608	fig|6666666.72094.peg.1608	99.17
11	1278	233	fig|1440056.4.peg.1278	FIG00515286: hypothetical protein	bi	5	837	fig|6666666.71924.peg.837	100	bi	7	1540	fig|6666666.71923.peg.1540	93.97	bi	11	1609	fig|6666666.72094.peg.1609	93.97
11	1279	356	fig|1440056.4.peg.1279	Probable GTPase related to EngC	bi	5	838	fig|6666666.71924.peg.838	99.72	bi	7	1539	fig|6666666.71923.peg.1539	98.59	bi	11	1610	fig|6666666.72094.peg.1610	99.15
11	1280	134	fig|1440056.4.peg.1280	FIG00516177: hypothetical protein	bi	5	839	fig|6666666.71924.peg.839	100	bi	7	1538	fig|6666666.71923.peg.1538	98.5	bi	11	1611	fig|6666666.72094.peg.1611	97.74
11	1281	59	fig|1440056.4.peg.1281	FIG00515143: hypothetical protein	bi	5	840	fig|6666666.71924.peg.840	100	bi	7	1537	fig|6666666.71923.peg.1537	100	bi	11	1612	fig|6666666.72094.peg.1612	100
11	1282	166	fig|1440056.4.peg.1282	FIG00519884: hypothetical protein	bi	5	841	fig|6666666.71924.peg.841	98.79	bi	7	1535	fig|6666666.71923.peg.1535	97.83	-				0
11	1283	524	fig|1440056.4.peg.1283	Site-specific recombinase	uni	44	3630	fig|6666666.71924.peg.3630	35.14	uni	12	3328	fig|6666666.71923.peg.3328	26.26	bi	11	1614	fig|6666666.72094.peg.1614	99.62
11	1284	43	fig|1440056.4.peg.1284	hypothetical protein	-				0	-				0	-				0
11	1285	527	fig|1440056.4.peg.1285	Phage integrase (Site-specific recombinase)	uni	40	3136	fig|6666666.71924.peg.3136	29.57	uni	12	3328	fig|6666666.71923.peg.3328	29.64	uni	11	1614	fig|6666666.72094.peg.1614	35.81
11	1286	500	fig|1440056.4.peg.1286	Site-specific recombinase	uni	12	1544	fig|6666666.71924.peg.1544	26.17	uni	12	3328	fig|6666666.71923.peg.3328	28.2	uni	11	1614	fig|6666666.72094.peg.1614	33.2
11	1287	243	fig|1440056.4.peg.1287	hypothetical protein	-				0	-				0	-				0
11	1288	499	fig|1440056.4.peg.1288	N-acetylmuramoyl-L-alanine amidase (EC 3.5.1.28)	uni	8	1114	fig|6666666.71924.peg.1114	33.99	uni	14	3529	fig|6666666.71923.peg.3529	33.99	uni	9	1494	fig|6666666.72094.peg.1494	33.99
11	1289	141	fig|1440056.4.peg.1289	Holin, toxin secretion/phage lysis	-				0	-				0	-				0
11	1290	101	fig|1440056.4.peg.1290	hypothetical protein	-				0	-				0	-				0
11	1291	122	fig|1440056.4.peg.1291	hypothetical protein	-				0	-				0	-				0
11	1292	824	fig|1440056.4.peg.1292	FIG00521696: hypothetical protein	-				0	-				0	-				0
11	1293	142	fig|1440056.4.peg.1293	FIG00518911: hypothetical protein	-				0	-				0	-				0
11	1294	130	fig|1440056.4.peg.1294	hypothetical protein	-				0	-				0	-				0
11	1295	848	fig|1440056.4.peg.1295	FIG00520545: hypothetical protein	-				0	-				0	-				0
11	1296	260	fig|1440056.4.peg.1296	Phage-related protein	-				0	-				0	-				0
11	1297	1038	fig|1440056.4.peg.1297	Phage tail length tape-measure protein	-				0	uni	1	768	fig|6666666.71923.peg.768	32.55	uni	15	2206	fig|6666666.72094.peg.2206	32.2
11	1298	151	fig|1440056.4.peg.1298	hypothetical protein	-				0	-				0	-				0
11	1299	117	fig|1440056.4.peg.1299	hypothetical protein	-				0	-				0	-				0
11	1300	191	fig|1440056.4.peg.1300	hypothetical protein	-				0	-				0	-				0
11	1301	222	fig|1440056.4.peg.1301	hypothetical protein	-				0	-				0	-				0
11	1302	394	fig|1440056.4.peg.1302	Phage major capsid protein	-				0	-				0	-				0
11	1303	198	fig|1440056.4.peg.1303	Prophage Clp protease-like protein	uni	5	819	fig|6666666.71924.peg.819	30.53	uni	1	758	fig|6666666.71923.peg.758	31.4	uni	1	12	fig|6666666.72094.peg.12	29.77
11	1304	445	fig|1440056.4.peg.1304	Phage portal protein	-				0	bi	1	757	fig|6666666.71923.peg.757	27.05	-				0
11	1305	373	fig|1440056.4.peg.1305	Phage terminase, large subunit	-				0	bi	1	756	fig|6666666.71923.peg.756	34.68	uni	15	2219	fig|6666666.72094.peg.2219	24.52
11	1306	190	fig|1440056.4.peg.1306	hypothetical protein	-				0	-				0	-				0
11	1307	93	fig|1440056.4.peg.1307	hypothetical protein	-				0	-				0	-				0
11	1308	159	fig|1440056.4.peg.1308	hypothetical protein	-				0	-				0	-				0
11	1309	67	fig|1440056.4.peg.1309	hypothetical protein	-				0	-				0	-				0
11	1310	158	fig|1440056.4.peg.1310	FIG00520592: hypothetical protein	-				0	-				0	-				0
11	1311	317	fig|1440056.4.peg.1311	FIG01032139: hypothetical protein	-				0	-				0	-				0
11	1312	42	fig|1440056.4.peg.1312	hypothetical protein	-				0	-				0	-				0
11	1313	103	fig|1440056.4.peg.1313	hypothetical protein	-				0	-				0	-				0
11	1314	53	fig|1440056.4.peg.1314	hypothetical protein	-				0	-				0	-				0
11	1315	109	fig|1440056.4.peg.1315	virulence-related protein	-				0	-				0	-				0
11	1316	77	fig|1440056.4.peg.1316	hypothetical protein	-				0	-				0	-				0
11	1317	94	fig|1440056.4.peg.1317	hypothetical protein	-				0	-				0	-				0
11	1318	713	fig|1440056.4.peg.1318	DNA-cytosine methyltransferase (EC 2.1.1.37)	-				0	bi	1	560	fig|6666666.71923.peg.560	32.8	bi	10	1566	fig|6666666.72094.peg.1566	31.71
11	1319	305	fig|1440056.4.peg.1319	Adenine-specific methyltransferase (EC 2.1.1.72)	-				0	bi	1	778	fig|6666666.71923.peg.778	45.61	-				0
11	1320	104	fig|1440056.4.peg.1320	hypothetical protein	-				0	-				0	-				0
11	1321	78	fig|1440056.4.peg.1321	hypothetical protein	-				0	-				0	-				0
11	1322	95	fig|1440056.4.peg.1322	hypothetical protein	-				0	-				0	-				0
11	1323	132	fig|1440056.4.peg.1323	hypothetical protein	-				0	-				0	-				0
11	1324	183	fig|1440056.4.peg.1324	FIG00519798: hypothetical protein	-				0	-				0	-				0
11	1325	113	fig|1440056.4.peg.1325	FIG00752460: hypothetical protein	-				0	-				0	-				0
11	1326	79	fig|1440056.4.peg.1326	hypothetical protein	-				0	-				0	-				0
11	1327	455	fig|1440056.4.peg.1327	DNA helicase, phage-associated	uni	1	223	fig|6666666.71924.peg.223	51.17	uni	1	1255	fig|6666666.71923.peg.1255	23.92	uni	12	1866	fig|6666666.72094.peg.1866	23.92
11	1328	173	fig|1440056.4.peg.1328	hypothetical protein	-				0	-				0	-				0
11	1329	781	fig|1440056.4.peg.1329	DNA primase, phage associated	uni	1	226	fig|6666666.71924.peg.226	41.96	-				0	-				0
11	1330	296	fig|1440056.4.peg.1330	hypothetical protein	-				0	-				0	-				0
11	1331	159	fig|1440056.4.peg.1331	hypothetical protein	-				0	-				0	-				0
11	1332	700	fig|1440056.4.peg.1332	DNA polymerase I (EC 2.7.7.7)	uni	1	227	fig|6666666.71924.peg.227	50.15	-				0	-				0
11	1333	188	fig|1440056.4.peg.1333	Phage protein	uni	1	228	fig|6666666.71924.peg.228	52.72	-				0	-				0
11	1334	376	fig|1440056.4.peg.1334	Phage protein	uni	1	231	fig|6666666.71924.peg.231	45.83	-				0	-				0
11	1335	197	fig|1440056.4.peg.1335	hypothetical protein	-				0	-				0	-				0
11	1336	394	fig|1440056.4.peg.1336	Mobile element protein	-				0	-				0	-				0
11	1337	224	fig|1440056.4.peg.1337	hypothetical protein	-				0	-				0	-				0
11	1338	378	fig|1440056.4.peg.1338	hypothetical protein	-				0	-				0	-				0
11	1339	553	fig|1440056.4.peg.1339	chromosome segregation ATPase	-				0	-				0	-				0
11	1340	41	fig|1440056.4.peg.1340	hypothetical protein	-				0	-				0	-				0
11	1341	286	fig|1440056.4.peg.1341	Nodulation protein nolO (EC 2.1.3.-)	-				0	-				0	-				0
11	1342	136	fig|1440056.4.peg.1342	hypothetical protein	uni	12	1685	fig|6666666.71924.peg.1685	29.7	uni	1	37	fig|6666666.71923.peg.37	28.71	uni	10	1532	fig|6666666.72094.peg.1532	29.7
12	1343	126	fig|1440056.4.peg.1343	Transcriptional regulator, MecI family	bi	34	2792	fig|6666666.71924.peg.2792	99.2	bi	10	2717	fig|6666666.71923.peg.2717	99.19	bi	12	2082	fig|6666666.72094.peg.2082	99.19
12	1344	341	fig|1440056.4.peg.1344	Regulatory sensor-transducer, BlaR1/MecR1 family	bi	34	2793	fig|6666666.71924.peg.2793	99.65	bi	10	2716	fig|6666666.71923.peg.2716	97.65	bi	12	2081	fig|6666666.72094.peg.2081	92.72
12	1345	196	fig|1440056.4.peg.1345	FIG00523338: hypothetical protein	bi	34	2794	fig|6666666.71924.peg.2794	100	bi	10	2715	fig|6666666.71923.peg.2715	95.9	uni	12	2080	fig|6666666.72094.peg.2080	36.04
12	1346	126	fig|1440056.4.peg.1346	Transcriptional regulator, MecI family	bi	34	2795	fig|6666666.71924.peg.2795	100	bi	10	2713	fig|6666666.71923.peg.2713	98.4	uni	12	2082	fig|6666666.72094.peg.2082	92.74
12	1347	283	fig|1440056.4.peg.1347	FIG00517454: hypothetical protein	bi	34	2796	fig|6666666.71924.peg.2796	99.65	bi	10	2712	fig|6666666.71923.peg.2712	97.52	uni	12	2081	fig|6666666.72094.peg.2081	84.84
12	1348	71	fig|1440056.4.peg.1348	FIG00523338: hypothetical protein	bi	34	2797	fig|6666666.71924.peg.2797	100	uni	10	2711	fig|6666666.71923.peg.2711	89.86	uni	12	2080	fig|6666666.72094.peg.2080	41.54
12	1349	58	fig|1440056.4.peg.1349	FIG00523338: hypothetical protein	bi	34	2798	fig|6666666.71924.peg.2798	100	bi	10	2711	fig|6666666.71923.peg.2711	98.25	bi	12	2080	fig|6666666.72094.peg.2080	42.86
12	1350	341	fig|1440056.4.peg.1350	Probable glycolate oxidase	bi	34	2799	fig|6666666.71924.peg.2799	99.71	bi	10	2710	fig|6666666.71923.peg.2710	98.53	bi	12	2079	fig|6666666.72094.peg.2079	98.53
12	1351	61	fig|1440056.4.peg.1351	FIG00513773: hypothetical protein	bi	34	2800	fig|6666666.71924.peg.2800	100	bi	10	2709	fig|6666666.71923.peg.2709	96.67	bi	12	2078	fig|6666666.72094.peg.2078	98.33
12	1352	140	fig|1440056.4.peg.1352	conserved hypothetical protein	bi	34	2801	fig|6666666.71924.peg.2801	100	bi	10	2708	fig|6666666.71923.peg.2708	97.84	bi	12	2077	fig|6666666.72094.peg.2077	99.28
12	1353	614	fig|1440056.4.peg.1353	FIG00513168: hypothetical protein	bi	34	2802	fig|6666666.71924.peg.2802	100	bi	10	2707	fig|6666666.71923.peg.2707	97.86	bi	12	2076	fig|6666666.72094.peg.2076	98.37
12	1354	629	fig|1440056.4.peg.1354	FIG00521324: hypothetical protein	bi	34	2803	fig|6666666.71924.peg.2803	99.84	bi	10	2706	fig|6666666.71923.peg.2706	98.41	bi	12	2075	fig|6666666.72094.peg.2075	98.73
12	1355	664	fig|1440056.4.peg.1355	FIG00387261: hypothetical protein	bi	34	2804	fig|6666666.71924.peg.2804	100	bi	10	2705	fig|6666666.71923.peg.2705	99.55	bi	12	2074	fig|6666666.72094.peg.2074	99.4
12	1356	420	fig|1440056.4.peg.1356	Biosynthetic Aromatic amino acid aminotransferase alpha (EC 2.6.1.57) @ Aspartate aminotransferase (EC 2.6.1.1)	bi	34	2805	fig|6666666.71924.peg.2805	100	bi	10	2704	fig|6666666.71923.peg.2704	99.76	bi	12	2073	fig|6666666.72094.peg.2073	99.76
12	1357	596	fig|1440056.4.peg.1357	Indolepyruvate oxidoreductase subunit IorA (EC 1.2.7.8)	bi	34	2806	fig|6666666.71924.peg.2806	100	bi	10	2703	fig|6666666.71923.peg.2703	100	bi	12	2072	fig|6666666.72094.peg.2072	100
12	1358	192	fig|1440056.4.peg.1358	Indolepyruvate oxidoreductase subunit IorB (EC 1.2.7.8)	bi	34	2807	fig|6666666.71924.peg.2807	100	bi	10	2702	fig|6666666.71923.peg.2702	100	bi	12	2071	fig|6666666.72094.peg.2071	100
12	1359	357	fig|1440056.4.peg.1359	Butyrate kinase (EC 2.7.2.7)	bi	34	2808	fig|6666666.71924.peg.2808	100	bi	10	2701	fig|6666666.71923.peg.2701	99.72	bi	12	2070	fig|6666666.72094.peg.2070	99.72
12	1360	234	fig|1440056.4.peg.1360	FIG00515219: hypothetical protein	bi	34	2809	fig|6666666.71924.peg.2809	100	bi	10	2700	fig|6666666.71923.peg.2700	98.71	bi	12	2069	fig|6666666.72094.peg.2069	98.71
12	1361	169	fig|1440056.4.peg.1361	NUDIX-family protein	bi	34	2810	fig|6666666.71924.peg.2810	100	bi	10	2699	fig|6666666.71923.peg.2699	98.81	bi	12	2068	fig|6666666.72094.peg.2068	98.81
12	1362	341	fig|1440056.4.peg.1362	FIG00512864: hypothetical protein	bi	34	2811	fig|6666666.71924.peg.2811	100	bi	10	2698	fig|6666666.71923.peg.2698	100	bi	12	2067	fig|6666666.72094.peg.2067	100
12	1363	103	fig|1440056.4.peg.1363	FIG00517411: hypothetical protein	bi	34	2812	fig|6666666.71924.peg.2812	100	bi	10	2697	fig|6666666.71923.peg.2697	100	bi	12	2066	fig|6666666.72094.peg.2066	100
12	1364	143	fig|1440056.4.peg.1364	FIG00513578: hypothetical protein	bi	34	2813	fig|6666666.71924.peg.2813	99.3	bi	10	2696	fig|6666666.71923.peg.2696	98.59	bi	12	2065	fig|6666666.72094.peg.2065	97.89
12	1365	486	fig|1440056.4.peg.1365	Carbon starvation protein A	bi	34	2814	fig|6666666.71924.peg.2814	100	bi	10	2695	fig|6666666.71923.peg.2695	99.79	bi	12	2064	fig|6666666.72094.peg.2064	99.79
12	1366	305	fig|1440056.4.peg.1366	Quinolinate synthetase (EC 2.5.1.72)	bi	34	2815	fig|6666666.71924.peg.2815	100	bi	10	2694	fig|6666666.71923.peg.2694	99.67	bi	12	2063	fig|6666666.72094.peg.2063	99.67
12	1367	434	fig|1440056.4.peg.1367	L-aspartate oxidase (EC 1.4.3.16)	bi	34	2816	fig|6666666.71924.peg.2816	100	bi	10	2693	fig|6666666.71923.peg.2693	100	bi	12	2062	fig|6666666.72094.peg.2062	100
12	1368	279	fig|1440056.4.peg.1368	Quinolinate phosphoribosyltransferase [decarboxylating] (EC 2.4.2.19)	bi	34	2817	fig|6666666.71924.peg.2817	99.64	bi	10	2692	fig|6666666.71923.peg.2692	98.2	bi	12	2061	fig|6666666.72094.peg.2061	98.2
12	1369	111	fig|1440056.4.peg.1369	FIG00513724: hypothetical protein	bi	34	2818	fig|6666666.71924.peg.2818	100	bi	10	2691	fig|6666666.71923.peg.2691	100	bi	12	2060	fig|6666666.72094.peg.2060	100
12	1370	62	fig|1440056.4.peg.1370	FIG00517463: hypothetical protein	bi	34	2819	fig|6666666.71924.peg.2819	100	bi	10	2690	fig|6666666.71923.peg.2690	100	bi	12	2059	fig|6666666.72094.peg.2059	100
12	1371	362	fig|1440056.4.peg.1371	Transporter	bi	34	2820	fig|6666666.71924.peg.2820	100	bi	10	2689	fig|6666666.71923.peg.2689	99.72	bi	12	2058	fig|6666666.72094.peg.2058	99.72
12	1372	153	fig|1440056.4.peg.1372	FIG00517508: hypothetical protein	bi	34	2821	fig|6666666.71924.peg.2821	100	bi	10	2688	fig|6666666.71923.peg.2688	99.34	bi	12	2057	fig|6666666.72094.peg.2057	99.34
12	1373	364	fig|1440056.4.peg.1373	Alkanesulfonates-binding protein	bi	34	2822	fig|6666666.71924.peg.2822	100	bi	10	2687	fig|6666666.71923.peg.2687	99.17	bi	12	2056	fig|6666666.72094.peg.2056	99.17
12	1374	75	fig|1440056.4.peg.1374	FIG00513295: hypothetical protein	bi	34	2823	fig|6666666.71924.peg.2823	100	bi	10	2686	fig|6666666.71923.peg.2686	98.59	bi	12	2055	fig|6666666.72094.peg.2055	98.59
12	1375	188	fig|1440056.4.peg.1375	FIG00518080: hypothetical protein	bi	34	2824	fig|6666666.71924.peg.2824	100	bi	10	2685	fig|6666666.71923.peg.2685	96.26	bi	12	2054	fig|6666666.72094.peg.2054	97.33
12	1376	210	fig|1440056.4.peg.1376	ABC-type nitrate/sulfonate/bicarbonate transport system, permease component	bi	34	2825	fig|6666666.71924.peg.2825	100	bi	10	2684	fig|6666666.71923.peg.2684	100	bi	12	2053	fig|6666666.72094.peg.2053	100
12	1377	46	fig|1440056.4.peg.1377	hypothetical protein	bi	34	2826	fig|6666666.71924.peg.2826	100	bi	10	2683	fig|6666666.71923.peg.2683	100	bi	12	2052	fig|6666666.72094.peg.2052	100
12	1378	251	fig|1440056.4.peg.1378	ABC transporter ATP-binding protein	bi	34	2827	fig|6666666.71924.peg.2827	100	bi	10	2682	fig|6666666.71923.peg.2682	100	bi	12	2051	fig|6666666.72094.peg.2051	100
12	1379	162	fig|1440056.4.peg.1379	FIG00518114: hypothetical protein	bi	34	2828	fig|6666666.71924.peg.2828	99.38	bi	10	2681	fig|6666666.71923.peg.2681	96.89	bi	12	2050	fig|6666666.72094.peg.2050	96.89
12	1380	50	fig|1440056.4.peg.1380	hypothetical protein	bi	34	2829	fig|6666666.71924.peg.2829	100	bi	10	2680	fig|6666666.71923.peg.2680	100	bi	12	2049	fig|6666666.72094.peg.2049	100
12	1381	274	fig|1440056.4.peg.1381	HMP-PP hydrolase (pyridoxal phosphatase) Cof, detected in genetic screen for thiamin metabolic genes (PMID:15292217)	bi	34	2830	fig|6666666.71924.peg.2830	99.63	bi	10	2679	fig|6666666.71923.peg.2679	99.27	bi	12	2048	fig|6666666.72094.peg.2048	99.27
12	1382	565	fig|1440056.4.peg.1382	probable oligoendopeptidase F	bi	34	2831	fig|6666666.71924.peg.2831	99.82	bi	10	2678	fig|6666666.71923.peg.2678	97.34	bi	12	2047	fig|6666666.72094.peg.2047	97.16
12	1383	147	fig|1440056.4.peg.1383	GrdX protein	bi	34	2832	fig|6666666.71924.peg.2832	99.32	bi	10	2677	fig|6666666.71923.peg.2677	99.19	bi	12	2046	fig|6666666.72094.peg.2046	99.32
12	1384	316	fig|1440056.4.peg.1384	Thioredoxin reductase (EC 1.8.1.9)	bi	34	2833	fig|6666666.71924.peg.2833	100	bi	10	2676	fig|6666666.71923.peg.2676	100	bi	12	2045	fig|6666666.72094.peg.2045	100
12	1385	106	fig|1440056.4.peg.1385	Thioredoxin	bi	34	2834	fig|6666666.71924.peg.2834	100	bi	10	2675	fig|6666666.71923.peg.2675	100	bi	12	2044	fig|6666666.72094.peg.2044	100
12	1386	429	fig|1440056.4.peg.1386	Glycine reductase component B beta subunit (EC 1.21.4.2) / Glycine reductase component B alpha subunit (EC 1.21.4.2)	bi	34	2835	fig|6666666.71924.peg.2835	99.77	bi	10	2674	fig|6666666.71923.peg.2674	100	bi	12	2043	fig|6666666.72094.peg.2043	100
12	1387	158	fig|1440056.4.peg.1387		bi	34	2836	fig|6666666.71924.peg.2836	100	bi	10	2673	fig|6666666.71923.peg.2673	100	bi	12	2042	fig|6666666.72094.peg.2042	100
12	1388	437	fig|1440056.4.peg.1388		bi	34	2837	fig|6666666.71924.peg.2837	100	bi	10	2672	fig|6666666.71923.peg.2672	100	bi	12	2041	fig|6666666.72094.peg.2041	100
12	1389	511	fig|1440056.4.peg.1389	Glycine/sarcosine/betaine reductase component C chain 1	bi	34	2838	fig|6666666.71924.peg.2838	100	bi	10	2671	fig|6666666.71923.peg.2671	100	bi	12	2040	fig|6666666.72094.peg.2040	99.8
12	1390	382	fig|1440056.4.peg.1390	Glycine/sarcosine/betaine reductase component C chain 2	bi	34	2839	fig|6666666.71924.peg.2839	99.74	bi	10	2670	fig|6666666.71923.peg.2670	99.21	bi	12	2039	fig|6666666.72094.peg.2039	99.48
12	1391	360	fig|1440056.4.peg.1391	Aminopeptidase YpdF (MP-, MA-, MS-, AP-, NP- specific)	bi	34	2840	fig|6666666.71924.peg.2840	100	bi	10	2669	fig|6666666.71923.peg.2669	99.44	bi	12	2038	fig|6666666.72094.peg.2038	99.44
12	1392	200	fig|1440056.4.peg.1392	FIG00518948: hypothetical protein	bi	34	2841	fig|6666666.71924.peg.2841	98.99	bi	10	2668	fig|6666666.71923.peg.2668	96.98	bi	12	2037	fig|6666666.72094.peg.2037	96.98
12	1393	291	fig|1440056.4.peg.1393	Chromosome initiation inhibitor	bi	34	2842	fig|6666666.71924.peg.2842	99.66	bi	10	2667	fig|6666666.71923.peg.2667	100	bi	12	2036	fig|6666666.72094.peg.2036	99.66
12	1394	462	fig|1440056.4.peg.1394	FIG00516592: hypothetical protein	bi	34	2843	fig|6666666.71924.peg.2843	100	bi	10	2666	fig|6666666.71923.peg.2666	100	bi	12	2035	fig|6666666.72094.peg.2035	100
12	1395	515	fig|1440056.4.peg.1395	Succinyl-CoA:coenzyme A transferase (EC 2.8.3.-)	bi	34	2844	fig|6666666.71924.peg.2844	100	bi	10	2665	fig|6666666.71923.peg.2665	98.44	bi	12	2034	fig|6666666.72094.peg.2034	98.83
12	1396	464	fig|1440056.4.peg.1396	Alcohol dehydrogenase (EC 1.1.1.1); Acetaldehyde dehydrogenase (EC 1.2.1.10)	bi	34	2845	fig|6666666.71924.peg.2845	100	bi	10	2664	fig|6666666.71923.peg.2664	99.78	bi	12	2033	fig|6666666.72094.peg.2033	99.78
12	1397	499	fig|1440056.4.peg.1397	4-hydroxybutanoyl-CoA dehydratase (EC 4.2.1.-) / Vinylacetyl-CoA Delta-isomerase (EC 5.3.3.3)	bi	34	2846	fig|6666666.71924.peg.2846	100	bi	10	2663	fig|6666666.71923.peg.2663	100	bi	12	2032	fig|6666666.72094.peg.2032	100
12	1398	92	fig|1440056.4.peg.1398	FIG00514896: hypothetical protein	bi	34	2847	fig|6666666.71924.peg.2847	100	bi	10	2662	fig|6666666.71923.peg.2662	100	bi	12	2031	fig|6666666.72094.peg.2031	98.9
12	1399	436	fig|1440056.4.peg.1399	4-hydroxybutyrate:acetyl-CoA CoA transferase (EC 2.3.1.-)	bi	34	2848	fig|6666666.71924.peg.2848	99.54	bi	10	2661	fig|6666666.71923.peg.2661	99.08	bi	12	2030	fig|6666666.72094.peg.2030	98.85
12	1400	373	fig|1440056.4.peg.1400	NAD-dependent 4-hydroxybutyrate dehydrogenase (EC 1.1.1.61)	bi	34	2849	fig|6666666.71924.peg.2849	100	bi	10	2660	fig|6666666.71923.peg.2660	99.19	bi	12	2029	fig|6666666.72094.peg.2029	99.46
12	1401	307	fig|1440056.4.peg.1401	FIG00519138: hypothetical protein	bi	34	2850	fig|6666666.71924.peg.2850	99.67	bi	10	2659	fig|6666666.71923.peg.2659	99.35	bi	12	2028	fig|6666666.72094.peg.2028	99.35
12	1402	386	fig|1440056.4.peg.1402	FIG00512969: hypothetical protein	bi	34	2851	fig|6666666.71924.peg.2851	100	bi	10	2658	fig|6666666.71923.peg.2658	99.74	bi	12	2027	fig|6666666.72094.peg.2027	99.74
12	1403	500	fig|1440056.4.peg.1403	Inosine-5'-monophosphate dehydrogenase (EC 1.1.1.205)	bi	34	2852	fig|6666666.71924.peg.2852	100	bi	10	2657	fig|6666666.71923.peg.2657	99.8	bi	12	2026	fig|6666666.72094.peg.2026	99.8
12	1404	475	fig|1440056.4.peg.1404	PTS system, mannitol-specific IIB component (EC 2.7.1.69) / PTS system, mannitol-specific IIC component (EC 2.7.1.69)	bi	34	2853	fig|6666666.71924.peg.2853	99.79	bi	10	2656	fig|6666666.71923.peg.2656	99.16	bi	12	2025	fig|6666666.72094.peg.2025	99.37
12	1405	710	fig|1440056.4.peg.1405	Mannitol operon activator, BglG family / PTS system, mannitol-specific IIB component (EC 2.7.1.69)	bi	34	2854	fig|6666666.71924.peg.2854	99.72	bi	10	2655	fig|6666666.71923.peg.2655	98.73	bi	12	2024	fig|6666666.72094.peg.2024	99.28
12	1406	141	fig|1440056.4.peg.1406	PTS system, mannitol-specific IIA component (EC 2.7.1.69)	bi	34	2855	fig|6666666.71924.peg.2855	100	bi	10	2654	fig|6666666.71923.peg.2654	99.29	bi	12	2023	fig|6666666.72094.peg.2023	99.29
12	1407	384	fig|1440056.4.peg.1407	Mannitol-1-phosphate 5-dehydrogenase (EC 1.1.1.17)	bi	34	2856	fig|6666666.71924.peg.2856	100	bi	10	2653	fig|6666666.71923.peg.2653	98.43	bi	12	2022	fig|6666666.72094.peg.2022	98.96
12	1408	191	fig|1440056.4.peg.1408	Xanthine phosphoribosyltransferase (EC 2.4.2.22)	bi	34	2857	fig|6666666.71924.peg.2857	100	bi	10	2652	fig|6666666.71923.peg.2652	99.47	bi	12	2021	fig|6666666.72094.peg.2021	99.47
12	1409	217	fig|1440056.4.peg.1409	Transaldolase (EC 2.2.1.2)	bi	34	2858	fig|6666666.71924.peg.2858	100	bi	10	2651	fig|6666666.71923.peg.2651	99.54	bi	12	2020	fig|6666666.72094.peg.2020	100
12	1410	975	fig|1440056.4.peg.1410	NtrC family Transcriptional regulator, ATPase domain	bi	34	2859	fig|6666666.71924.peg.2859	99.9	bi	10	2650	fig|6666666.71923.peg.2650	99.69	bi	12	2019	fig|6666666.72094.peg.2019	99.79
12	1411	153	fig|1440056.4.peg.1411	PTS system, galactitol-specific IIA component (EC 2.7.1.69)	bi	34	2860	fig|6666666.71924.peg.2860	100	bi	10	2649	fig|6666666.71923.peg.2649	98.68	bi	12	2018	fig|6666666.72094.peg.2018	99.34
12	1412	92	fig|1440056.4.peg.1412	PTS system, galactitol-specific IIB component (EC 2.7.1.69)	bi	34	2861	fig|6666666.71924.peg.2861	100	bi	10	2648	fig|6666666.71923.peg.2648	98.9	bi	12	2017	fig|6666666.72094.peg.2017	100
12	1413	425	fig|1440056.4.peg.1413	PTS system, galactitol-specific IIC component (EC 2.7.1.69)	bi	34	2862	fig|6666666.71924.peg.2862	100	bi	10	2647	fig|6666666.71923.peg.2647	100	bi	12	2016	fig|6666666.72094.peg.2016	99.76
12	1414	351	fig|1440056.4.peg.1414	Galactitol-1-phosphate 5-dehydrogenase (EC 1.1.1.251)	bi	34	2863	fig|6666666.71924.peg.2863	100	bi	10	2646	fig|6666666.71923.peg.2646	99.43	bi	12	2015	fig|6666666.72094.peg.2015	99.43
12	1415	344	fig|1440056.4.peg.1415	Galactitol-1-phosphate 5-dehydrogenase (EC 1.1.1.251)	bi	34	2864	fig|6666666.71924.peg.2864	100	bi	10	2645	fig|6666666.71923.peg.2645	99.42	bi	12	2014	fig|6666666.72094.peg.2014	99.13
12	1416	271	fig|1440056.4.peg.1416	Transketolase, N-terminal section (EC 2.2.1.1)	bi	34	2865	fig|6666666.71924.peg.2865	100	bi	10	2644	fig|6666666.71923.peg.2644	100	bi	12	2013	fig|6666666.72094.peg.2013	100
12	1417	307	fig|1440056.4.peg.1417	Transketolase, C-terminal section (EC 2.2.1.1)	bi	34	2866	fig|6666666.71924.peg.2866	100	bi	10	2643	fig|6666666.71923.peg.2643	100	bi	12	2012	fig|6666666.72094.peg.2012	100
12	1418	149	fig|1440056.4.peg.1418	Ribose 5-phosphate isomerase B (EC 5.3.1.6)	bi	34	2867	fig|6666666.71924.peg.2867	100	bi	10	2642	fig|6666666.71923.peg.2642	100	bi	12	2011	fig|6666666.72094.peg.2011	100
12	1419	222	fig|1440056.4.peg.1419	Ribulose-phosphate 3-epimerase (EC 5.1.3.1)	bi	34	2868	fig|6666666.71924.peg.2868	99.55	bi	10	2641	fig|6666666.71923.peg.2641	99.55	bi	12	2010	fig|6666666.72094.peg.2010	99.55
12	1420	501	fig|1440056.4.peg.1420	Phosphomannomutase (EC 5.4.2.8)	bi	34	2869	fig|6666666.71924.peg.2869	99.8	bi	10	2640	fig|6666666.71923.peg.2640	98.6	bi	12	2009	fig|6666666.72094.peg.2009	98.8
12	1421	531	fig|1440056.4.peg.1421	Sensory transduction protein kinase (EC 2.7.3.-)	bi	34	2870	fig|6666666.71924.peg.2870	100	bi	10	2639	fig|6666666.71923.peg.2639	98.32	bi	12	2008	fig|6666666.72094.peg.2008	97.74
12	1422	239	fig|1440056.4.peg.1422	Two-component response regulator vanR	bi	34	2871	fig|6666666.71924.peg.2871	99.58	bi	1	1400	fig|6666666.71923.peg.1400	97.9	bi	12	2007	fig|6666666.72094.peg.2007	98.32
12	1423	267	fig|1440056.4.peg.1423	FIG00519458: hypothetical protein	bi	34	2872	fig|6666666.71924.peg.2872	99.62	bi	1	1399	fig|6666666.71923.peg.1399	97.37	bi	12	2006	fig|6666666.72094.peg.2006	96.99
12	1424	244	fig|1440056.4.peg.1424	FIG00513814: hypothetical protein	bi	34	2873	fig|6666666.71924.peg.2873	99.18	bi	1	1398	fig|6666666.71923.peg.1398	98.35	bi	12	2005	fig|6666666.72094.peg.2005	97.94
12	1425	232	fig|1440056.4.peg.1425	ABC transporter ATP-binding protein	bi	34	2874	fig|6666666.71924.peg.2874	100	bi	1	1397	fig|6666666.71923.peg.1397	99.13	bi	12	2004	fig|6666666.72094.peg.2004	99.13
12	1426	154	fig|1440056.4.peg.1426	Sulfate transport system permease protein CysT	bi	34	2875	fig|6666666.71924.peg.2875	100	bi	1	1396	fig|6666666.71923.peg.1396	97.39	bi	12	2003	fig|6666666.72094.peg.2003	96.08
12	1427	83	fig|1440056.4.peg.1427	hypothetical protein	bi	34	2876	fig|6666666.71924.peg.2876	100	bi	1	1395	fig|6666666.71923.peg.1395	96.34	-				0
12	1428	271	fig|1440056.4.peg.1428	Molybdenum ABC transporter, periplasmic molybdenum-binding protein ModA (TC 3.A.1.8.1)	bi	34	2877	fig|6666666.71924.peg.2877	99.63	bi	1	1394	fig|6666666.71923.peg.1394	98.89	bi	12	2002	fig|6666666.72094.peg.2002	98.89
12	1429	67	fig|1440056.4.peg.1429	Cold shock protein CspG	bi	34	2878	fig|6666666.71924.peg.2878	100	bi	1	1393	fig|6666666.71923.peg.1393	100	bi	12	2001	fig|6666666.72094.peg.2001	100
12	1430	59	fig|1440056.4.peg.1430	FIG00514101: hypothetical protein	bi	34	2879	fig|6666666.71924.peg.2879	100	bi	1	1392	fig|6666666.71923.peg.1392	98.28	bi	12	2000	fig|6666666.72094.peg.2000	98.28
12	1431	67	fig|1440056.4.peg.1431	transcriptional regulator, XRE family	bi	34	2880	fig|6666666.71924.peg.2880	100	bi	1	1391	fig|6666666.71923.peg.1391	98.48	bi	12	1999	fig|6666666.72094.peg.1999	96.97
12	1432	117	fig|1440056.4.peg.1432	FIG00523141: hypothetical protein	bi	34	2881	fig|6666666.71924.peg.2881	99.14	bi	1	1390	fig|6666666.71923.peg.1390	94.83	bi	12	1998	fig|6666666.72094.peg.1998	94.83
12	1433	63	fig|1440056.4.peg.1433	FIG00518966: hypothetical protein	bi	34	2882	fig|6666666.71924.peg.2882	100	bi	1	1389	fig|6666666.71923.peg.1389	88.71	bi	12	1997	fig|6666666.72094.peg.1997	90.74
12	1434	165	fig|1440056.4.peg.1434	putative pilin protein	uni	2	464	fig|6666666.71924.peg.464	77.05	bi	1	1388	fig|6666666.71923.peg.1388	95.73	uni	12	1996	fig|6666666.72094.peg.1996	76.22
12	1435	39	fig|1440056.4.peg.1435	hypothetical protein	uni	5	840	fig|6666666.71924.peg.840	68.42	bi	1	1387	fig|6666666.71923.peg.1387	97.37	uni	11	1612	fig|6666666.72094.peg.1612	68.42
12	1436	126	fig|1440056.4.peg.1436	Transcriptional regulator, MecI family	bi	34	2883	fig|6666666.71924.peg.2883	96.8	bi	1	1386	fig|6666666.71923.peg.1386	95.2	bi	12	1995	fig|6666666.72094.peg.1995	94.4
12	1437	59	fig|1440056.4.peg.1437	Transcriptional regulator, MecI family	bi	34	2884	fig|6666666.71924.peg.2884	100	uni	1	1370	fig|6666666.71923.peg.1370	77.5	uni	12	1978	fig|6666666.72094.peg.1978	77.5
12	1438	50	fig|1440056.4.peg.1438	hypothetical protein	-				0	-				0	-				0
12	1439	380	fig|1440056.4.peg.1439		bi	34	2885	fig|6666666.71924.peg.2885	99.47	uni	1	534	fig|6666666.71923.peg.534	55.44	uni	10	1537	fig|6666666.72094.peg.1537	49.48
12	1440	520	fig|1440056.4.peg.1440	cell surface protein	bi	34	2886	fig|6666666.71924.peg.2886	99.81	uni	10	2853	fig|6666666.71923.peg.2853	86.2	uni	3	711	fig|6666666.72094.peg.711	81.54
12	1441	145	fig|1440056.4.peg.1441	hypothetical protein	bi	34	2887	fig|6666666.71924.peg.2887	99.31	-				0	-				0
12	1442	475	fig|1440056.4.peg.1442	Phage baseplate	bi	34	2888	fig|6666666.71924.peg.2888	99.79	uni	1	602	fig|6666666.71923.peg.602	94.64	uni	26	2574	fig|6666666.72094.peg.2574	94.05
12	1443	95	fig|1440056.4.peg.1443	Phage tail fibers	uni	1	187	fig|6666666.71924.peg.187	86.49	uni	1	603	fig|6666666.71923.peg.603	86.49	uni	20	2332	fig|6666666.72094.peg.2332	86.49
12	1444	498	fig|1440056.4.peg.1444	Phage tail fiber protein	bi	34	2890	fig|6666666.71924.peg.2890	98.19	bi	1	604	fig|6666666.71923.peg.604	73.96	uni	22	2349	fig|6666666.72094.peg.2349	64.1
12	1445	81	fig|1440056.4.peg.1445		bi	34	2891	fig|6666666.71924.peg.2891	97.5	uni	1	605	fig|6666666.71923.peg.605	65	uni	20	2334	fig|6666666.72094.peg.2334	88.16
12	1446	46	fig|1440056.4.peg.1446	FIG00513543: hypothetical protein	bi	34	2892	fig|6666666.71924.peg.2892	97.78	uni	1	612	fig|6666666.71923.peg.612	79.55	uni	15	2260	fig|6666666.72094.peg.2260	90.32
12	1447	516	fig|1440056.4.peg.1447	Phage tail fiber protein	bi	34	2893	fig|6666666.71924.peg.2893	98.64	uni	1	604	fig|6666666.71923.peg.604	70.99	bi	20	2333	fig|6666666.72094.peg.2333	69.28
12	1448	77	fig|1440056.4.peg.1448		bi	34	2894	fig|6666666.71924.peg.2894	97.37	uni	1	613	fig|6666666.71923.peg.613	85.53	bi	22	2351	fig|6666666.72094.peg.2351	82.89
12	1449	44	fig|1440056.4.peg.1449	putative phage membrane protein	bi	34	2895	fig|6666666.71924.peg.2895	93.02	uni	1	614	fig|6666666.71923.peg.614	69.77	uni	22	2352	fig|6666666.72094.peg.2352	74.42
12	1450	249	fig|1440056.4.peg.1450	N-acetylmuramoyl-L-alanine amidase	bi	34	2896	fig|6666666.71924.peg.2896	99.6	uni	1	973	fig|6666666.71923.peg.973	61.86	uni	20	2339	fig|6666666.72094.peg.2339	67.08
12	1451	272	fig|1440056.4.peg.1451	Non-heme chloroperoxidase	bi	34	2897	fig|6666666.71924.peg.2897	100	uni	7	2005	fig|6666666.71923.peg.2005	33.71	uni	23	2539	fig|6666666.72094.peg.2539	33.71
12	1452	106	fig|1440056.4.peg.1452	hypothetical protein	bi	34	2898	fig|6666666.71924.peg.2898	99.05	bi	1	1374	fig|6666666.71923.peg.1374	75.24	bi	12	1982	fig|6666666.72094.peg.1982	74.29
12	1453	329	fig|1440056.4.peg.1453	FIG00517776: hypothetical protein	bi	34	2900	fig|6666666.71924.peg.2900	99.49	bi	15	3662	fig|6666666.71923.peg.3662	68.5	bi	37	3090	fig|6666666.72094.peg.3090	68.5
12	1454	67	fig|1440056.4.peg.1454	hypothetical protein	bi	34	2901	fig|6666666.71924.peg.2901	100	bi	1	1373	fig|6666666.71923.peg.1373	93.65	bi	12	1981	fig|6666666.72094.peg.1981	95.16
12	1455	138	fig|1440056.4.peg.1455	FIG00530536: hypothetical protein	bi	34	2902	fig|6666666.71924.peg.2902	100	bi	1	1372	fig|6666666.71923.peg.1372	93.43	bi	12	1980	fig|6666666.72094.peg.1980	94.16
12	1456	78	fig|1440056.4.peg.1456	Transcriptional regulator, Cro/CI family	bi	34	2903	fig|6666666.71924.peg.2903	100	bi	1	1371	fig|6666666.71923.peg.1371	100	bi	12	1979	fig|6666666.72094.peg.1979	100
12	1457	125	fig|1440056.4.peg.1457	Transcriptional regulator, MecI family	bi	34	2904	fig|6666666.71924.peg.2904	98.39	bi	1	1370	fig|6666666.71923.peg.1370	95.15	bi	12	1978	fig|6666666.72094.peg.1978	95.97
12	1458	231	fig|1440056.4.peg.1458	Phosphate regulon transcriptional regulatory protein PhoB (SphR)	bi	23	2555	fig|6666666.71924.peg.2555	100	bi	1	1368	fig|6666666.71923.peg.1368	99.57	bi	12	1977	fig|6666666.72094.peg.1977	99.57
12	1459	690	fig|1440056.4.peg.1459	FIG00519754: hypothetical protein	bi	23	2554	fig|6666666.71924.peg.2554	99.85	bi	1	1367	fig|6666666.71923.peg.1367	96.81	bi	12	1976	fig|6666666.72094.peg.1976	96.95
12	1460	108	fig|1440056.4.peg.1460	FIG00522977: hypothetical protein	bi	23	2553	fig|6666666.71924.peg.2553	97.2	bi	1	1366	fig|6666666.71923.peg.1366	99.07	bi	12	1975	fig|6666666.72094.peg.1975	99.07
12	1461	234	fig|1440056.4.peg.1461	AzlC family protein	bi	23	2552	fig|6666666.71924.peg.2552	99.14	bi	1	1365	fig|6666666.71923.peg.1365	98.71	bi	12	1974	fig|6666666.72094.peg.1974	98.71
12	1462	462	fig|1440056.4.peg.1462	Transcriptional regulator, GntR family domain / Aspartate aminotransferase (EC 2.6.1.1)	bi	23	2551	fig|6666666.71924.peg.2551	99.57	bi	1	1364	fig|6666666.71923.peg.1364	98.7	bi	12	1973	fig|6666666.72094.peg.1973	98.7
12	1463	48	fig|1440056.4.peg.1463	Regulatory sensor-transducer, BlaR1/MecR1 family	bi	23	2550	fig|6666666.71924.peg.2550	100	bi	1	1363	fig|6666666.71923.peg.1363	97.87	bi	12	1972	fig|6666666.72094.peg.1972	100
12	1464	141	fig|1440056.4.peg.1464	FIG00519529: hypothetical protein	bi	23	2549	fig|6666666.71924.peg.2549	99.29	bi	1	1361	fig|6666666.71923.peg.1361	98.57	bi	12	1971	fig|6666666.72094.peg.1971	98.57
12	1465	968	fig|1440056.4.peg.1465	NtrC family Transcriptional regulator, ATPase domain	bi	23	2547	fig|6666666.71924.peg.2547	99.9	bi	1	1360	fig|6666666.71923.peg.1360	98.97	bi	12	1970	fig|6666666.72094.peg.1970	99.07
12	1466	149	fig|1440056.4.peg.1466	PTS system, galactitol-specific IIA component (EC 2.7.1.69)	bi	23	2546	fig|6666666.71924.peg.2546	100	bi	1	1359	fig|6666666.71923.peg.1359	98.65	bi	12	1969	fig|6666666.72094.peg.1969	98.65
12	1467	101	fig|1440056.4.peg.1467	PTS system, galactitol-specific IIB component (EC 2.7.1.69)	bi	23	2545	fig|6666666.71924.peg.2545	99	bi	1	1358	fig|6666666.71923.peg.1358	99	bi	12	1968	fig|6666666.72094.peg.1968	98
12	1468	469	fig|1440056.4.peg.1468	PTS system, galactitol-specific IIC component (EC 2.7.1.69)	bi	23	2544	fig|6666666.71924.peg.2544	100	bi	1	1357	fig|6666666.71923.peg.1357	99.57	bi	12	1967	fig|6666666.72094.peg.1967	99.79
12	1469	353	fig|1440056.4.peg.1469	Galactitol-1-phosphate 5-dehydrogenase (EC 1.1.1.251)	bi	23	2543	fig|6666666.71924.peg.2543	99.43	bi	1	1356	fig|6666666.71923.peg.1356	97.73	bi	12	1966	fig|6666666.72094.peg.1966	98.3
12	1470	229	fig|1440056.4.peg.1470	L-ribulose-5-phosphate 4-epimerase (EC 5.1.3.4)	bi	23	2542	fig|6666666.71924.peg.2542	98.68	bi	1	1355	fig|6666666.71923.peg.1355	98.68	bi	12	1965	fig|6666666.72094.peg.1965	98.68
12	1471	216	fig|1440056.4.peg.1471	ribulose-5-phosphate 4-epimerase and related epimerases and aldolases	bi	23	2541	fig|6666666.71924.peg.2541	99.07	bi	1	1354	fig|6666666.71923.peg.1354	97.67	bi	12	1964	fig|6666666.72094.peg.1964	97.21
12	1472	456	fig|1440056.4.peg.1472	Sodium/glycine symporter GlyP	bi	23	2540	fig|6666666.71924.peg.2540	99.78	bi	1	1353	fig|6666666.71923.peg.1353	99.78	bi	12	1963	fig|6666666.72094.peg.1963	99.78
12	1473	707	fig|1440056.4.peg.1473	DNA topoisomerase III (EC 5.99.1.2)	bi	23	2539	fig|6666666.71924.peg.2539	99.58	bi	1	1352	fig|6666666.71923.peg.1352	98.73	bi	12	1962	fig|6666666.72094.peg.1962	98.73
12	1474	418	fig|1440056.4.peg.1474	FIG00514563: hypothetical protein	bi	23	2538	fig|6666666.71924.peg.2538	100	bi	1	1351	fig|6666666.71923.peg.1351	98.08	bi	12	1961	fig|6666666.72094.peg.1961	98.56
12	1475	354	fig|1440056.4.peg.1475	FIG00515284: hypothetical protein	bi	23	2537	fig|6666666.71924.peg.2537	100	bi	1	1350	fig|6666666.71923.peg.1350	99.43	bi	12	1960	fig|6666666.72094.peg.1960	99.43
12	1476	247	fig|1440056.4.peg.1476	Protein tyrosine phosphatase (EC 3.1.3.48)	bi	23	2536	fig|6666666.71924.peg.2536	99.59	bi	1	1349	fig|6666666.71923.peg.1349	98.78	bi	12	1959	fig|6666666.72094.peg.1959	99.19
12	1477	593	fig|1440056.4.peg.1477	FIG00514269: hypothetical protein	bi	23	2535	fig|6666666.71924.peg.2535	99.66	bi	1	1348	fig|6666666.71923.peg.1348	98.65	bi	12	1958	fig|6666666.72094.peg.1958	98.48
12	1478	306	fig|1440056.4.peg.1478	1-phosphofructokinase (EC 2.7.1.56)	bi	23	2534	fig|6666666.71924.peg.2534	100	bi	1	1347	fig|6666666.71923.peg.1347	97.38	bi	12	1957	fig|6666666.72094.peg.1957	97.7
12	1479	640	fig|1440056.4.peg.1479	PTS system, fructose-specific IIA component (EC 2.7.1.69) / PTS system, fructose-specific IIB component (EC 2.7.1.69) / PTS system, fructose-specific IIC component (EC 2.7.1.69)	bi	23	2533	fig|6666666.71924.peg.2533	100	bi	1	1346	fig|6666666.71923.peg.1346	99.06	bi	12	1956	fig|6666666.72094.peg.1956	99.06
12	1480	322	fig|1440056.4.peg.1480	FIG00515840: hypothetical protein	uni	34	2899	fig|6666666.71924.peg.2899	60.33	uni	15	3662	fig|6666666.71923.peg.3662	55.11	uni	37	3090	fig|6666666.72094.peg.3090	55.42
12	1481	509	fig|1440056.4.peg.1481	L-fuco-beta-pyranose dehydrogenase (EC 1.1.1.122)	bi	23	2532	fig|6666666.71924.peg.2532	100	bi	1	1345	fig|6666666.71923.peg.1345	99.02	bi	12	1955	fig|6666666.72094.peg.1955	99.21
12	1482	186	fig|1440056.4.peg.1482	FIG00513388: hypothetical protein	bi	23	2531	fig|6666666.71924.peg.2531	99.46	bi	1	1344	fig|6666666.71923.peg.1344	96.76	bi	12	1954	fig|6666666.72094.peg.1954	96.76
12	1483	348	fig|1440056.4.peg.1483	FIG00512847: hypothetical protein	bi	23	2530	fig|6666666.71924.peg.2530	99.14	bi	1	1343	fig|6666666.71923.peg.1343	97.12	bi	12	1953	fig|6666666.72094.peg.1953	97.12
12	1484	381	fig|1440056.4.peg.1484	Foldase protein PrsA precursor (EC 5.2.1.8)	bi	23	2529	fig|6666666.71924.peg.2529	100	bi	1	1342	fig|6666666.71923.peg.1342	98.95	bi	12	1952	fig|6666666.72094.peg.1952	98.68
12	1485	49	fig|1440056.4.peg.1485	hypothetical protein	bi	23	2528	fig|6666666.71924.peg.2528	100	-				0	-				0
12	1486	464	fig|1440056.4.peg.1486	Di/tripeptide permease YjdL	bi	23	2527	fig|6666666.71924.peg.2527	99.78	bi	1	1341	fig|6666666.71923.peg.1341	100	bi	12	1951	fig|6666666.72094.peg.1951	100
12	1487	598	fig|1440056.4.peg.1487	Xaa-Pro aminopeptidase (EC 3.4.11.9)	bi	23	2526	fig|6666666.71924.peg.2526	100	bi	1	1340	fig|6666666.71923.peg.1340	99.16	bi	12	1950	fig|6666666.72094.peg.1950	99.33
12	1488	461	fig|1440056.4.peg.1488	Di-/tripeptide transporter	bi	23	2525	fig|6666666.71924.peg.2525	99.78	bi	1	1339	fig|6666666.71923.peg.1339	98.7	bi	12	1949	fig|6666666.72094.peg.1949	98.26
12	1489	116	fig|1440056.4.peg.1489	Cupin 2, conserved barrel domain protein	bi	23	2524	fig|6666666.71924.peg.2524	100	bi	1	1338	fig|6666666.71923.peg.1338	98.26	bi	12	1948	fig|6666666.72094.peg.1948	98.26
12	1490	345	fig|1440056.4.peg.1490	FIG00515174: hypothetical protein	bi	23	2523	fig|6666666.71924.peg.2523	100	bi	1	1337	fig|6666666.71923.peg.1337	99.42	bi	12	1947	fig|6666666.72094.peg.1947	99.71
12	1491	350	fig|1440056.4.peg.1491	Predicted nicotinate-regulated transporter BH3254	bi	23	2522	fig|6666666.71924.peg.2522	100	bi	1	1336	fig|6666666.71923.peg.1336	99.71	bi	12	1946	fig|6666666.72094.peg.1946	99.71
12	1492	512	fig|1440056.4.peg.1492	FIG00514204: hypothetical protein	bi	23	2521	fig|6666666.71924.peg.2521	99.8	bi	1	1335	fig|6666666.71923.peg.1335	99.22	bi	12	1945	fig|6666666.72094.peg.1945	99.02
12	1493	229	fig|1440056.4.peg.1493	Aspartate racemase (EC 5.1.1.13)	bi	23	2520	fig|6666666.71924.peg.2520	100	bi	1	1334	fig|6666666.71923.peg.1334	96.05	bi	12	1944	fig|6666666.72094.peg.1944	96.05
12	1494	461	fig|1440056.4.peg.1494	Transcriptional regulator, GntR family domain / Aspartate aminotransferase (EC 2.6.1.1)	bi	23	2519	fig|6666666.71924.peg.2519	99.57	bi	1	1333	fig|6666666.71923.peg.1333	99.13	bi	12	1943	fig|6666666.72094.peg.1943	99.35
12	1495	423	fig|1440056.4.peg.1495	Lysine 2,3-aminomutase (EC 5.4.3.2)	bi	23	2518	fig|6666666.71924.peg.2518	100	bi	1	1332	fig|6666666.71923.peg.1332	100	bi	12	1942	fig|6666666.72094.peg.1942	99.76
12	1496	119	fig|1440056.4.peg.1496	FIG00513650: hypothetical protein	bi	23	2517	fig|6666666.71924.peg.2517	100	bi	1	1331	fig|6666666.71923.peg.1331	100	bi	12	1941	fig|6666666.72094.peg.1941	100
12	1497	328	fig|1440056.4.peg.1497	FIG00515979: hypothetical protein	bi	23	2516	fig|6666666.71924.peg.2516	100	bi	1	1330	fig|6666666.71923.peg.1330	100	bi	12	1940	fig|6666666.72094.peg.1940	100
12	1498	274	fig|1440056.4.peg.1498	ATPase associated with various cellular activities, AAA_5	bi	23	2515	fig|6666666.71924.peg.2515	99.27	bi	1	1329	fig|6666666.71923.peg.1329	99.27	bi	12	1939	fig|6666666.72094.peg.1939	99.63
12	1499	399	fig|1440056.4.peg.1499	FIG00514672: hypothetical protein	bi	23	2514	fig|6666666.71924.peg.2514	100	bi	1	1328	fig|6666666.71923.peg.1328	99.5	bi	12	1938	fig|6666666.72094.peg.1938	99.5
12	1500	1117	fig|1440056.4.peg.1500	FIG00514187: hypothetical protein	bi	23	2513	fig|6666666.71924.peg.2513	100	bi	1	1327	fig|6666666.71923.peg.1327	99.19	bi	12	1937	fig|6666666.72094.peg.1937	99.19
12	1501	558	fig|1440056.4.peg.1501	FIG00516273: hypothetical protein	bi	23	2512	fig|6666666.71924.peg.2512	100	bi	1	1326	fig|6666666.71923.peg.1326	98.03	bi	12	1936	fig|6666666.72094.peg.1936	98.03
12	1502	65	fig|1440056.4.peg.1502	FIG00514853: hypothetical protein	bi	23	2511	fig|6666666.71924.peg.2511	100	bi	1	1325	fig|6666666.71923.peg.1325	100	bi	12	1935	fig|6666666.72094.peg.1935	100
12	1503	466	fig|1440056.4.peg.1503	Asparaginyl-tRNA synthetase (EC 6.1.1.22)	bi	23	2510	fig|6666666.71924.peg.2510	100	bi	1	1324	fig|6666666.71923.peg.1324	100	bi	12	1934	fig|6666666.72094.peg.1934	100
12	1504	164	fig|1440056.4.peg.1504	putative two-component response regulator with GGDEF domain	bi	23	2509	fig|6666666.71924.peg.2509	99.39	bi	1	1323	fig|6666666.71923.peg.1323	98.16	bi	12	1933	fig|6666666.72094.peg.1933	99.39
12	1505	42	fig|1440056.4.peg.1505	putative two-component response regulator with GGDEF domain	-				0	-				0	-				0
12	1506	101	fig|1440056.4.peg.1506	putative two-component response regulator with GGDEF domain	uni	23	2509	fig|6666666.71924.peg.2509	94.95	uni	1	1323	fig|6666666.71923.peg.1323	91.92	uni	12	1933	fig|6666666.72094.peg.1933	91.92
12	1507	455	fig|1440056.4.peg.1507	FIG00512815: hypothetical protein	bi	23	2508	fig|6666666.71924.peg.2508	99.78	bi	1	1322	fig|6666666.71923.peg.1322	97.14	bi	12	1932	fig|6666666.72094.peg.1932	97.36
12	1508	164	fig|1440056.4.peg.1508	FIG00515462: hypothetical protein	bi	23	2507	fig|6666666.71924.peg.2507	100	bi	1	1321	fig|6666666.71923.peg.1321	98.16	bi	12	1931	fig|6666666.72094.peg.1931	98.77
12	1509	224	fig|1440056.4.peg.1509	N-acetylmannosamine-6-phosphate 2-epimerase (EC 5.1.3.9)	bi	23	2506	fig|6666666.71924.peg.2506	100	bi	1	1320	fig|6666666.71923.peg.1320	99.55	bi	12	1930	fig|6666666.72094.peg.1930	99.55
12	1510	294	fig|1440056.4.peg.1510	N-acetylneuraminate lyase (EC 4.1.3.3)	bi	23	2505	fig|6666666.71924.peg.2505	100	bi	1	1319	fig|6666666.71923.peg.1319	99.66	bi	12	1929	fig|6666666.72094.peg.1929	100
12	1511	501	fig|1440056.4.peg.1511	Predicted sialic acid transporter	bi	23	2504	fig|6666666.71924.peg.2504	100	bi	1	1318	fig|6666666.71923.peg.1318	100	bi	12	1928	fig|6666666.72094.peg.1928	100
12	1512	151	fig|1440056.4.peg.1512	probable beta-D-galactosidase	bi	23	2503	fig|6666666.71924.peg.2503	100	bi	1	1317	fig|6666666.71923.peg.1317	97.33	bi	12	1927	fig|6666666.72094.peg.1927	97.33
12	1513	268	fig|1440056.4.peg.1513	FIG00516798: hypothetical protein	bi	23	2502	fig|6666666.71924.peg.2502	100	bi	1	1316	fig|6666666.71923.peg.1316	97.38	bi	12	1926	fig|6666666.72094.peg.1926	98.13
12	1514	296	fig|1440056.4.peg.1514	N-acetylmannosamine kinase (EC 2.7.1.60)	bi	23	2501	fig|6666666.71924.peg.2501	100	bi	1	1315	fig|6666666.71923.peg.1315	97.63	bi	12	1925	fig|6666666.72094.peg.1925	97.29
12	1515	283	fig|1440056.4.peg.1515	Sialic acid utilization regulator, RpiR family	bi	23	2500	fig|6666666.71924.peg.2500	100	bi	1	1314	fig|6666666.71923.peg.1314	100	bi	12	1924	fig|6666666.72094.peg.1924	100
12	1516	230	fig|1440056.4.peg.1516	transcriptional regulator, Crp/Fnr family	bi	23	2499	fig|6666666.71924.peg.2499	100	bi	1	1313	fig|6666666.71923.peg.1313	97.38	bi	12	1923	fig|6666666.72094.peg.1923	97.38
12	1517	336	fig|1440056.4.peg.1517	Anaerobic sulfite reductase subunit A	bi	23	2498	fig|6666666.71924.peg.2498	100	bi	1	1312	fig|6666666.71923.peg.1312	98.81	bi	12	1922	fig|6666666.72094.peg.1922	99.1
12	1518	264	fig|1440056.4.peg.1518	Anaerobic sulfite reductase subunit B	bi	23	2497	fig|6666666.71924.peg.2497	100	bi	1	1311	fig|6666666.71923.peg.1311	96.2	bi	12	1921	fig|6666666.72094.peg.1921	96.58
12	1519	324	fig|1440056.4.peg.1519	Anaerobic sulfite reductase subunit C (EC 1.8.1.-)	bi	23	2496	fig|6666666.71924.peg.2496	100	bi	1	1310	fig|6666666.71923.peg.1310	99.38	bi	12	1920	fig|6666666.72094.peg.1920	99.07
12	1520	259	fig|1440056.4.peg.1520	Formate efflux transporter (TC 2.A.44 family)	bi	23	2495	fig|6666666.71924.peg.2495	100	bi	1	1309	fig|6666666.71923.peg.1309	98.84	bi	12	1919	fig|6666666.72094.peg.1919	98.45
12	1521	673	fig|1440056.4.peg.1521	FIG00514970: hypothetical protein	bi	23	2494	fig|6666666.71924.peg.2494	100	bi	1	1308	fig|6666666.71923.peg.1308	98.21	bi	12	1918	fig|6666666.72094.peg.1918	98.21
12	1522	286	fig|1440056.4.peg.1522	FIG00517253: hypothetical protein	bi	23	2493	fig|6666666.71924.peg.2493	99.65	bi	1	1307	fig|6666666.71923.peg.1307	99.65	bi	12	1917	fig|6666666.72094.peg.1917	99.65
12	1523	290	fig|1440056.4.peg.1523	Oxygen-independent coproporphyrinogen III oxidase, Fe-S oxidoreductase	bi	23	2492	fig|6666666.71924.peg.2492	100	bi	1	1306	fig|6666666.71923.peg.1306	98.62	bi	12	1916	fig|6666666.72094.peg.1916	98.96
12	1524	211	fig|1440056.4.peg.1524	Chloramphenicol acetyltransferase (EC 2.3.1.28)	bi	23	2491	fig|6666666.71924.peg.2491	100	bi	1	1305	fig|6666666.71923.peg.1305	97.62	bi	12	1915	fig|6666666.72094.peg.1915	97.62
12	1525	256	fig|1440056.4.peg.1525	3-dehydroquinate dehydratase I (EC 4.2.1.10)	bi	23	2490	fig|6666666.71924.peg.2490	100	bi	1	1293	fig|6666666.71923.peg.1293	98.82	bi	12	1904	fig|6666666.72094.peg.1904	98.82
12	1526	226	fig|1440056.4.peg.1526	FIG00514295: hypothetical protein	bi	23	2489	fig|6666666.71924.peg.2489	100	bi	1	1292	fig|6666666.71923.peg.1292	98.67	bi	12	1903	fig|6666666.72094.peg.1903	98.67
12	1527	106	fig|1440056.4.peg.1527	FIG00514768: hypothetical protein	bi	23	2488	fig|6666666.71924.peg.2488	100	bi	1	1291	fig|6666666.71923.peg.1291	95.79	bi	12	1902	fig|6666666.72094.peg.1902	95.79
12	1528	113	fig|1440056.4.peg.1528	Helix-turn-helix motif	bi	23	2487	fig|6666666.71924.peg.2487	100	bi	1	1290	fig|6666666.71923.peg.1290	100	bi	12	1901	fig|6666666.72094.peg.1901	100
12	1529	189	fig|1440056.4.peg.1529	Carbonic anhydrase (EC 4.2.1.1)	bi	23	2486	fig|6666666.71924.peg.2486	100	bi	1	1289	fig|6666666.71923.peg.1289	100	bi	12	1900	fig|6666666.72094.peg.1900	100
12	1530	154	fig|1440056.4.peg.1530	Transcriptional regulator, MarR family	bi	23	2485	fig|6666666.71924.peg.2485	100	bi	1	1288	fig|6666666.71923.peg.1288	98.69	bi	12	1899	fig|6666666.72094.peg.1899	98.69
12	1531	749	fig|1440056.4.peg.1531	Lipid A export ATP-binding/permease protein MsbA	bi	23	2484	fig|6666666.71924.peg.2484	99.87	bi	1	1287	fig|6666666.71923.peg.1287	99.2	bi	12	1898	fig|6666666.72094.peg.1898	99.06
12	1532	611	fig|1440056.4.peg.1532	ABC-type multidrug/protein/lipid transport system, ATPase component	bi	23	2483	fig|6666666.71924.peg.2483	99.84	bi	1	1286	fig|6666666.71923.peg.1286	99.34	bi	12	1897	fig|6666666.72094.peg.1897	99.34
12	1533	424	fig|1440056.4.peg.1533	GTP-binding protein related to HflX	bi	23	2482	fig|6666666.71924.peg.2482	99.76	bi	1	1285	fig|6666666.71923.peg.1285	97.64	bi	12	1896	fig|6666666.72094.peg.1896	97.64
12	1534	166	fig|1440056.4.peg.1534	Transcriptional regulator, MarR family	bi	23	2481	fig|6666666.71924.peg.2481	100	bi	1	1284	fig|6666666.71923.peg.1284	93.94	bi	12	1895	fig|6666666.72094.peg.1895	93.33
12	1535	175	fig|1440056.4.peg.1535	FIG00514264: hypothetical protein	bi	23	2480	fig|6666666.71924.peg.2480	99.43	bi	1	1283	fig|6666666.71923.peg.1283	96.55	bi	12	1894	fig|6666666.72094.peg.1894	97.13
12	1536	455	fig|1440056.4.peg.1536	Aldehyde dehydrogenase (EC 1.2.1.3)	bi	23	2479	fig|6666666.71924.peg.2479	99.56	bi	1	1282	fig|6666666.71923.peg.1282	97.8	bi	12	1893	fig|6666666.72094.peg.1893	97.36
12	1537	389	fig|1440056.4.peg.1537	Protein of unknown function UPF0118	bi	23	2478	fig|6666666.71924.peg.2478	99.74	bi	1	1281	fig|6666666.71923.peg.1281	99.48	bi	12	1892	fig|6666666.72094.peg.1892	99.48
12	1538	261	fig|1440056.4.peg.1538	probable esterase	bi	23	2477	fig|6666666.71924.peg.2477	99.62	bi	1	1280	fig|6666666.71923.peg.1280	100	bi	12	1891	fig|6666666.72094.peg.1891	99.23
12	1539	218	fig|1440056.4.peg.1539	FIG00519465: hypothetical protein	bi	23	2476	fig|6666666.71924.peg.2476	100	bi	1	1279	fig|6666666.71923.peg.1279	100	bi	12	1890	fig|6666666.72094.peg.1890	100
12	1540	455	fig|1440056.4.peg.1540	FIG00515436: hypothetical protein	bi	23	2475	fig|6666666.71924.peg.2475	100	bi	1	1278	fig|6666666.71923.peg.1278	99.56	bi	12	1889	fig|6666666.72094.peg.1889	99.56
12	1541	477	fig|1440056.4.peg.1541	Lactose permease	bi	23	2474	fig|6666666.71924.peg.2474	100	bi	1	1277	fig|6666666.71923.peg.1277	99.37	bi	12	1888	fig|6666666.72094.peg.1888	99.16
12	1542	368	fig|1440056.4.peg.1542	Biosynthetic Aromatic amino acid aminotransferase beta (EC 2.6.1.57)	bi	23	2473	fig|6666666.71924.peg.2473	99.72	bi	1	1276	fig|6666666.71923.peg.1276	98.88	bi	12	1887	fig|6666666.72094.peg.1887	99.16
12	1543	73	fig|1440056.4.peg.1543	putative oxidoreductase, ferredoxin subunit	bi	23	2472	fig|6666666.71924.peg.2472	100	bi	1	1275	fig|6666666.71923.peg.1275	100	bi	12	1886	fig|6666666.72094.peg.1886	100
12	1544	350	fig|1440056.4.peg.1544	2-oxoglutarate oxidoreductase, alpha subunit (EC 1.2.7.3)	bi	23	2471	fig|6666666.71924.peg.2471	99.14	bi	1	1274	fig|6666666.71923.peg.1274	98.85	bi	12	1885	fig|6666666.72094.peg.1885	98.85
12	1545	247	fig|1440056.4.peg.1545	Pyruvate synthase subunit porB (EC 1.2.7.1)	bi	23	2470	fig|6666666.71924.peg.2470	100	bi	1	1273	fig|6666666.71923.peg.1273	99.59	bi	12	1884	fig|6666666.72094.peg.1884	99.59
12	1546	180	fig|1440056.4.peg.1546	2-oxoglutarate oxidoreductase, gamma subunit (EC 1.2.7.3)	bi	23	2469	fig|6666666.71924.peg.2469	99.44	bi	1	1272	fig|6666666.71923.peg.1272	99.44	bi	12	1883	fig|6666666.72094.peg.1883	99.44
12	1547	700	fig|1440056.4.peg.1547	Acetyl-CoA synthetase (ADP-forming) alpha and beta chains, putative	bi	23	2468	fig|6666666.71924.peg.2468	99.86	bi	1	1271	fig|6666666.71923.peg.1271	98.86	bi	12	1882	fig|6666666.72094.peg.1882	98.71
12	1548	172	fig|1440056.4.peg.1548	Non-specific DNA-binding protein Dps / Iron-binding ferritin-like antioxidant protein / Ferroxidase (EC 1.16.3.1)	bi	23	2467	fig|6666666.71924.peg.2467	99.42	bi	1	1270	fig|6666666.71923.peg.1270	99.42	bi	12	1881	fig|6666666.72094.peg.1881	99.42
12	1549	404	fig|1440056.4.peg.1549	Xylose-responsive transcription regulator, ROK family	bi	23	2466	fig|6666666.71924.peg.2466	100	bi	1	1269	fig|6666666.71923.peg.1269	99.5	bi	12	1880	fig|6666666.72094.peg.1880	99.75
12	1550	481	fig|1440056.4.peg.1550	cell surface protein	bi	23	2465	fig|6666666.71924.peg.2465	100	bi	1	1268	fig|6666666.71923.peg.1268	99.58	bi	12	1879	fig|6666666.72094.peg.1879	99.79
12	1551	118	fig|1440056.4.peg.1551	hypothetical protein	bi	23	2464	fig|6666666.71924.peg.2464	100	bi	1	1267	fig|6666666.71923.peg.1267	99.15	bi	12	1878	fig|6666666.72094.peg.1878	99.15
12	1552	274	fig|1440056.4.peg.1552	Histidinol-phosphatase (EC 3.1.3.15)	bi	23	2463	fig|6666666.71924.peg.2463	99.63	bi	1	1266	fig|6666666.71923.peg.1266	99.63	bi	12	1877	fig|6666666.72094.peg.1877	99.63
12	1553	628	fig|1440056.4.peg.1553	Neopullulanase (EC 3.2.1.135)	bi	23	2462	fig|6666666.71924.peg.2462	100	bi	1	1265	fig|6666666.71923.peg.1265	97.29	bi	12	1876	fig|6666666.72094.peg.1876	97.29
12	1554	227	fig|1440056.4.peg.1554	Beta-phosphoglucomutase (EC 5.4.2.6)	bi	23	2461	fig|6666666.71924.peg.2461	100	bi	1	1264	fig|6666666.71923.peg.1264	92.04	bi	12	1875	fig|6666666.72094.peg.1875	91.59
12	1555	762	fig|1440056.4.peg.1555	Maltose phosphorylase (EC 2.4.1.8) / Trehalose phosphorylase (EC 2.4.1.64)	bi	23	2460	fig|6666666.71924.peg.2460	100	bi	1	1263	fig|6666666.71923.peg.1263	98.82	bi	12	1874	fig|6666666.72094.peg.1874	98.42
12	1556	298	fig|1440056.4.peg.1556	N-acetylmuramoyl-L-alanine amidase (EC 3.5.1.28)	bi	23	2459	fig|6666666.71924.peg.2459	100	bi	1	1262	fig|6666666.71923.peg.1262	97.98	bi	12	1873	fig|6666666.72094.peg.1873	97.98
12	1557	676	fig|1440056.4.peg.1557	lipoprotein, putative	bi	23	2458	fig|6666666.71924.peg.2458	100	-				0	-				0
12	1558	46	fig|1440056.4.peg.1558	hypothetical protein	bi	23	2457	fig|6666666.71924.peg.2457	100	-				0	-				0
12	1559	165	fig|1440056.4.peg.1559	putative phage-related hypothetical protein	bi	23	2456	fig|6666666.71924.peg.2456	100	bi	1	1261	fig|6666666.71923.peg.1261	87.2	bi	12	1872	fig|6666666.72094.peg.1872	85.98
12	1560	316	fig|1440056.4.peg.1560	FIG00514916: hypothetical protein	bi	23	2455	fig|6666666.71924.peg.2455	100	bi	1	1260	fig|6666666.71923.peg.1260	95.56	bi	12	1871	fig|6666666.72094.peg.1871	95.56
12	1561	181	fig|1440056.4.peg.1561	N-acetylmuramoyl-L-alanine amidase	bi	23	2454	fig|6666666.71924.peg.2454	100	bi	1	1259	fig|6666666.71923.peg.1259	99.44	bi	12	1870	fig|6666666.72094.peg.1870	99.44
12	1562	498	fig|1440056.4.peg.1562	ATP-dependent RNA helicase YxiN	bi	23	2453	fig|6666666.71924.peg.2453	100	bi	1	1258	fig|6666666.71923.peg.1258	93.96	bi	12	1869	fig|6666666.72094.peg.1869	95.17
12	1563	255	fig|1440056.4.peg.1563	2-hydroxy-6-oxo-6-phenylhexa-2,4-dienoate hydrolase (EC 3.7.1.-)	bi	23	2452	fig|6666666.71924.peg.2452	100	bi	1	1256	fig|6666666.71923.peg.1256	98.03	bi	12	1867	fig|6666666.72094.peg.1867	98.43
12	1564	1063	fig|1440056.4.peg.1564	SWF/SNF family helicase	bi	23	2451	fig|6666666.71924.peg.2451	100	bi	1	1255	fig|6666666.71923.peg.1255	98.96	bi	12	1866	fig|6666666.72094.peg.1866	98.96
12	1565	718	fig|1440056.4.peg.1565	Anaerobic dimethyl sulfoxide reductase chain A (EC 1.8.5.3)	bi	23	2450	fig|6666666.71924.peg.2450	99.86	bi	1	1254	fig|6666666.71923.peg.1254	98.3	bi	12	1865	fig|6666666.72094.peg.1865	98.02
12	1566	141	fig|1440056.4.peg.1566	Anaerobic dimethyl sulfoxide reductase chain B (EC 1.8.5.3)	bi	23	2449	fig|6666666.71924.peg.2449	100	bi	1	1253	fig|6666666.71923.peg.1253	92.86	bi	12	1864	fig|6666666.72094.peg.1864	93.57
12	1567	192	fig|1440056.4.peg.1567	NADPH-dependent FMN reductase	bi	23	2448	fig|6666666.71924.peg.2448	100	bi	1	1252	fig|6666666.71923.peg.1252	96.34	uni	1	163	fig|6666666.72094.peg.163	38.78
12	1568	239	fig|1440056.4.peg.1568	Hcp transcriptional regulator HcpR (Crp/Fnr family)	bi	23	2447	fig|6666666.71924.peg.2447	99.57	bi	1	1251	fig|6666666.71923.peg.1251	97.48	bi	12	1855	fig|6666666.72094.peg.1855	96.9
12	1569	242	fig|1440056.4.peg.1569	Ferredoxin 3 fused to uncharacterized domain	bi	23	2446	fig|6666666.71924.peg.2446	100	bi	1	1250	fig|6666666.71923.peg.1250	97.1	bi	12	1854	fig|6666666.72094.peg.1854	97.51
12	1570	531	fig|1440056.4.peg.1570	Hydroxylamine reductase (EC 1.7.-.-)	bi	23	2445	fig|6666666.71924.peg.2445	100	bi	1	1249	fig|6666666.71923.peg.1249	99.25	bi	12	1853	fig|6666666.72094.peg.1853	99.06
12	1571	302	fig|1440056.4.peg.1571	patatin-like phospholipase	bi	23	2444	fig|6666666.71924.peg.2444	100	bi	1	1248	fig|6666666.71923.peg.1248	99.67	bi	12	1852	fig|6666666.72094.peg.1852	99.34
12	1572	318	fig|1440056.4.peg.1572	Peptide methionine sulfoxide reductase MsrA (EC 1.8.4.11)	bi	23	2443	fig|6666666.71924.peg.2443	99.68	bi	1	1247	fig|6666666.71923.peg.1247	97.48	bi	12	1851	fig|6666666.72094.peg.1851	97.16
12	1573	377	fig|1440056.4.peg.1573	FIG00522380: hypothetical protein	bi	23	2442	fig|6666666.71924.peg.2442	100	bi	1	1246	fig|6666666.71923.peg.1246	97.87	bi	12	1850	fig|6666666.72094.peg.1850	97.87
12	1574	323	fig|1440056.4.peg.1574	L-lactate dehydrogenase (EC 1.1.1.27)	bi	23	2441	fig|6666666.71924.peg.2441	99.69	bi	1	1245	fig|6666666.71923.peg.1245	99.69	bi	12	1849	fig|6666666.72094.peg.1849	99.69
12	1575	122	fig|1440056.4.peg.1575	FIG00519503: hypothetical protein	bi	23	2440	fig|6666666.71924.peg.2440	98.35	bi	1	1244	fig|6666666.71923.peg.1244	75.81	bi	12	1848	fig|6666666.72094.peg.1848	77.42
12	1576	400	fig|1440056.4.peg.1576	Alanyl-tRNA synthetase family protein	bi	23	2439	fig|6666666.71924.peg.2439	100	bi	1	1243	fig|6666666.71923.peg.1243	98.75	bi	12	1847	fig|6666666.72094.peg.1847	98.5
12	1577	168	fig|1440056.4.peg.1577	Protein export cytoplasm protein SecA ATPase RNA helicase (TC 3.A.5.1.1)	bi	23	2438	fig|6666666.71924.peg.2438	100	bi	1	1242	fig|6666666.71923.peg.1242	98.8	bi	12	1846	fig|6666666.72094.peg.1846	99.4
12	1578	106	fig|1440056.4.peg.1578	FIG00519921: hypothetical protein	bi	23	2437	fig|6666666.71924.peg.2437	100	bi	1	1241	fig|6666666.71923.peg.1241	100	bi	12	1845	fig|6666666.72094.peg.1845	100
12	1579	320	fig|1440056.4.peg.1579	FIG00519810: hypothetical protein	bi	23	2436	fig|6666666.71924.peg.2436	100	bi	1	1240	fig|6666666.71923.peg.1240	97.18	bi	12	1844	fig|6666666.72094.peg.1844	97.18
12	1580	262	fig|1440056.4.peg.1580	FIG00521172: hypothetical protein	bi	23	2435	fig|6666666.71924.peg.2435	98.85	bi	1	1239	fig|6666666.71923.peg.1239	96.55	bi	12	1843	fig|6666666.72094.peg.1843	96.93
12	1581	442	fig|1440056.4.peg.1581	Siderophore biosynthesis diaminobutyrate--2-oxoglutarate aminotransferase (EC 2.6.1.76)	bi	23	2434	fig|6666666.71924.peg.2434	100	bi	1	1238	fig|6666666.71923.peg.1238	100	bi	12	1842	fig|6666666.72094.peg.1842	100
12	1582	143	fig|1440056.4.peg.1582	FIG00515684: hypothetical protein	bi	23	2433	fig|6666666.71924.peg.2433	100	bi	1	1237	fig|6666666.71923.peg.1237	98.59	bi	12	1841	fig|6666666.72094.peg.1841	98.59
12	1583	459	fig|1440056.4.peg.1583	[FeFe]-hydrogenase maturation protein HydG	bi	23	2432	fig|6666666.71924.peg.2432	99.78	bi	1	1236	fig|6666666.71923.peg.1236	99.78	bi	12	1840	fig|6666666.72094.peg.1840	99.56
12	1584	299	fig|1440056.4.peg.1584	[FeFe]-hydrogenase maturation protein HydE	bi	23	2431	fig|6666666.71924.peg.2431	99.33	bi	1	1235	fig|6666666.71923.peg.1235	98.66	bi	12	1839	fig|6666666.72094.peg.1839	98.66
12	1585	403	fig|1440056.4.peg.1585	[FeFe]-hydrogenase maturation protein HydF	bi	23	2430	fig|6666666.71924.peg.2430	100	bi	1	1234	fig|6666666.71923.peg.1234	99.25	bi	12	1838	fig|6666666.72094.peg.1838	99
12	1586	84	fig|1440056.4.peg.1586	FIG00516306: hypothetical protein	bi	23	2429	fig|6666666.71924.peg.2429	100	bi	1	1233	fig|6666666.71923.peg.1233	97.59	bi	12	1837	fig|6666666.72094.peg.1837	97.59
12	1587	347	fig|1440056.4.peg.1587	Deblocking aminopeptidase (EC 3.4.11.-)	bi	23	2428	fig|6666666.71924.peg.2428	99.42	bi	1	1232	fig|6666666.71923.peg.1232	99.42	bi	12	1836	fig|6666666.72094.peg.1836	99.13
12	1588	366	fig|1440056.4.peg.1588	FIG00513802: hypothetical protein	bi	23	2427	fig|6666666.71924.peg.2427	100	bi	1	1231	fig|6666666.71923.peg.1231	100	bi	12	1835	fig|6666666.72094.peg.1835	100
12	1589	54	fig|1440056.4.peg.1589	FIG00516771: hypothetical protein	bi	23	2425	fig|6666666.71924.peg.2425	100	bi	1	1230	fig|6666666.71923.peg.1230	100	bi	12	1834	fig|6666666.72094.peg.1834	100
12	1590	210	fig|1440056.4.peg.1590	Probable secreted protein	bi	23	2424	fig|6666666.71924.peg.2424	100	bi	1	1229	fig|6666666.71923.peg.1229	99.04	bi	12	1833	fig|6666666.72094.peg.1833	99.52
12	1591	420	fig|1440056.4.peg.1591	Vancomycin B-type resistance protein VanW	bi	23	2423	fig|6666666.71924.peg.2423	99.76	bi	1	1228	fig|6666666.71923.peg.1228	98.81	bi	12	1832	fig|6666666.72094.peg.1832	98.81
12	1592	325	fig|1440056.4.peg.1592	Serine/threonine protein kinase PrkC, regulator of stationary phase	bi	23	2422	fig|6666666.71924.peg.2422	100	bi	1	1227	fig|6666666.71923.peg.1227	99.38	bi	12	1831	fig|6666666.72094.peg.1831	99.38
12	1593	356	fig|1440056.4.peg.1593	Protein with similarity to RtcB	bi	23	2421	fig|6666666.71924.peg.2421	100	bi	1	1226	fig|6666666.71923.peg.1226	98.03	bi	12	1830	fig|6666666.72094.peg.1830	98.03
12	1594	637	fig|1440056.4.peg.1594	Clostridial MutS2-related protein	bi	23	2420	fig|6666666.71924.peg.2420	99.84	bi	1	1225	fig|6666666.71923.peg.1225	99.69	bi	12	1829	fig|6666666.72094.peg.1829	99.37
12	1595	208	fig|1440056.4.peg.1595	FIG00517416: hypothetical protein	bi	23	2419	fig|6666666.71924.peg.2419	99.52	bi	1	1224	fig|6666666.71923.peg.1224	99.52	bi	12	1828	fig|6666666.72094.peg.1828	99.52
12	1596	215	fig|1440056.4.peg.1596	Transcriptional regulator	bi	23	2418	fig|6666666.71924.peg.2418	100	bi	1	1223	fig|6666666.71923.peg.1223	98.13	bi	12	1827	fig|6666666.72094.peg.1827	98.13
12	1597	353	fig|1440056.4.peg.1597	FIG00518097: hypothetical protein	bi	23	2417	fig|6666666.71924.peg.2417	100	bi	1	1222	fig|6666666.71923.peg.1222	98.3	bi	12	1826	fig|6666666.72094.peg.1826	98.3
12	1598	395	fig|1440056.4.peg.1598	D-alanyl-D-alanine carboxypeptidase (EC 3.4.16.4)	bi	23	2416	fig|6666666.71924.peg.2416	100	bi	1	1221	fig|6666666.71923.peg.1221	99.24	bi	12	1825	fig|6666666.72094.peg.1825	99.24
12	1599	238	fig|1440056.4.peg.1599	SSU ribosomal protein S2p (SAe)	bi	23	2415	fig|6666666.71924.peg.2415	100	bi	1	1220	fig|6666666.71923.peg.1220	100	bi	12	1824	fig|6666666.72094.peg.1824	100
12	1600	304	fig|1440056.4.peg.1600	Translation elongation factor Ts	bi	23	2414	fig|6666666.71924.peg.2414	100	bi	1	1219	fig|6666666.71923.peg.1219	100	bi	12	1823	fig|6666666.72094.peg.1823	100
12	1601	235	fig|1440056.4.peg.1601	Uridine monophosphate kinase (EC 2.7.4.22)	bi	23	2413	fig|6666666.71924.peg.2413	100	bi	1	1218	fig|6666666.71923.peg.1218	100	bi	12	1822	fig|6666666.72094.peg.1822	100
12	1602	186	fig|1440056.4.peg.1602	Ribosome recycling factor	bi	23	2412	fig|6666666.71924.peg.2412	100	bi	1	1217	fig|6666666.71923.peg.1217	100	bi	12	1821	fig|6666666.72094.peg.1821	100
12	1603	68	fig|1440056.4.peg.1603	FIG00512737: hypothetical protein	bi	23	2411	fig|6666666.71924.peg.2411	100	bi	1	1216	fig|6666666.71923.peg.1216	97.01	bi	12	1820	fig|6666666.72094.peg.1820	97.01
12	1604	245	fig|1440056.4.peg.1604	Undecaprenyl diphosphate synthase (EC 2.5.1.31)	bi	23	2410	fig|6666666.71924.peg.2410	100	bi	1	1215	fig|6666666.71923.peg.1215	100	bi	12	1819	fig|6666666.72094.peg.1819	100
12	1605	260	fig|1440056.4.peg.1605	Phosphatidate cytidylyltransferase (EC 2.7.7.41)	bi	23	2409	fig|6666666.71924.peg.2409	100	bi	1	1214	fig|6666666.71923.peg.1214	99.61	bi	12	1818	fig|6666666.72094.peg.1818	99.61
12	1606	604	fig|1440056.4.peg.1606	GGDEF domain	bi	23	2408	fig|6666666.71924.peg.2408	99.83	bi	1	1213	fig|6666666.71923.peg.1213	98.18	bi	12	1817	fig|6666666.72094.peg.1817	98.34
12	1607	193	fig|1440056.4.peg.1607	FIG00513012: hypothetical protein	bi	23	2407	fig|6666666.71924.peg.2407	100	bi	1	1212	fig|6666666.71923.peg.1212	97.4	bi	12	1816	fig|6666666.72094.peg.1816	96.88
12	1608	68	fig|1440056.4.peg.1608	FIG00512826: hypothetical protein	bi	23	2406	fig|6666666.71924.peg.2406	100	bi	1	1211	fig|6666666.71923.peg.1211	98.51	bi	12	1815	fig|6666666.72094.peg.1815	100
12	1609	385	fig|1440056.4.peg.1609	1-deoxy-D-xylulose 5-phosphate reductoisomerase (EC 1.1.1.267)	bi	23	2405	fig|6666666.71924.peg.2405	100	bi	1	1210	fig|6666666.71923.peg.1210	98.44	bi	12	1814	fig|6666666.72094.peg.1814	98.44
12	1610	335	fig|1440056.4.peg.1610	Intramembrane protease RasP/YluC, implicated in cell division based on FtsL cleavage	bi	23	2404	fig|6666666.71924.peg.2404	99.4	bi	1	1209	fig|6666666.71923.peg.1209	100	bi	12	1813	fig|6666666.72094.peg.1813	100
12	1611	352	fig|1440056.4.peg.1611	1-hydroxy-2-methyl-2-(E)-butenyl 4-diphosphate synthase (EC 1.17.7.1)	bi	23	2403	fig|6666666.71924.peg.2403	99.72	bi	1	1208	fig|6666666.71923.peg.1208	99.72	bi	12	1812	fig|6666666.72094.peg.1812	99.72
12	1612	275	fig|1440056.4.peg.1612	FIG00518071: hypothetical protein	bi	23	2402	fig|6666666.71924.peg.2402	100	bi	1	1207	fig|6666666.71923.peg.1207	98.18	bi	12	1811	fig|6666666.72094.peg.1811	98.18
12	1613	375	fig|1440056.4.peg.1613	FIG00514903: hypothetical protein	bi	23	2401	fig|6666666.71924.peg.2401	100	bi	1	1206	fig|6666666.71923.peg.1206	98.08	bi	12	1810	fig|6666666.72094.peg.1810	97.73
12	1614	75	fig|1440056.4.peg.1614	FIG00514664: hypothetical protein	bi	23	2400	fig|6666666.71924.peg.2400	100	bi	1	1205	fig|6666666.71923.peg.1205	97.3	bi	12	1808	fig|6666666.72094.peg.1808	97.3
12	1615	175	fig|1440056.4.peg.1615	acetyltransferase (GNAT) family protein	bi	23	2399	fig|6666666.71924.peg.2399	100	bi	1	1204	fig|6666666.71923.peg.1204	98.28	bi	12	1807	fig|6666666.72094.peg.1807	98.28
12	1616	49	fig|1440056.4.peg.1616	hypothetical protein	bi	23	2398	fig|6666666.71924.peg.2398	100	bi	1	1203	fig|6666666.71923.peg.1203	100	bi	12	1806	fig|6666666.72094.peg.1806	97.92
12	1617	309	fig|1440056.4.peg.1617	Malate permease	bi	23	2397	fig|6666666.71924.peg.2397	100	bi	1	1202	fig|6666666.71923.peg.1202	99.68	bi	12	1805	fig|6666666.72094.peg.1805	99.68
12	1618	624	fig|1440056.4.peg.1618	FIG00512990: hypothetical protein	bi	23	2396	fig|6666666.71924.peg.2396	100	bi	1	1201	fig|6666666.71923.peg.1201	99.52	bi	12	1804	fig|6666666.72094.peg.1804	99.68
12	1619	312	fig|1440056.4.peg.1619	Magnesium and cobalt transport protein CorA	bi	23	2395	fig|6666666.71924.peg.2395	100	bi	1	1200	fig|6666666.71923.peg.1200	100	bi	12	1803	fig|6666666.72094.peg.1803	100
12	1620	171	fig|1440056.4.peg.1620	FIG00514862: hypothetical protein	bi	23	2394	fig|6666666.71924.peg.2394	100	bi	1	1199	fig|6666666.71923.peg.1199	98.82	bi	12	1802	fig|6666666.72094.peg.1802	98.24
12	1621	333	fig|1440056.4.peg.1621	Enoyl-[acyl-carrier-protein] reductase [FMN] (EC 1.3.1.9)	bi	23	2393	fig|6666666.71924.peg.2393	100	bi	1	1198	fig|6666666.71923.peg.1198	100	bi	12	1801	fig|6666666.72094.peg.1801	100
12	1622	298	fig|1440056.4.peg.1622	Homoserine kinase (EC 2.7.1.39)	bi	23	2392	fig|6666666.71924.peg.2392	99.66	bi	1	1197	fig|6666666.71923.peg.1197	98.99	bi	12	1800	fig|6666666.72094.peg.1800	98.99
12	1623	494	fig|1440056.4.peg.1623	Threonine synthase (EC 4.2.3.1)	bi	23	2391	fig|6666666.71924.peg.2391	99.19	bi	1	1196	fig|6666666.71923.peg.1196	98.99	bi	12	1799	fig|6666666.72094.peg.1799	99.19
12	1624	38	fig|1440056.4.peg.1624	hypothetical protein	bi	23	2390	fig|6666666.71924.peg.2390	100	bi	1	1195	fig|6666666.71923.peg.1195	97.3	bi	12	1798	fig|6666666.72094.peg.1798	97.3
12	1625	303	fig|1440056.4.peg.1625	Thioredoxin reductase (EC 1.8.1.9)	bi	23	2389	fig|6666666.71924.peg.2389	99.67	bi	1	1194	fig|6666666.71923.peg.1194	99.34	bi	12	1797	fig|6666666.72094.peg.1797	99.34
12	1626	608	fig|1440056.4.peg.1626	GTP-binding protein TypA/BipA	bi	23	2388	fig|6666666.71924.peg.2388	100	bi	1	1193	fig|6666666.71923.peg.1193	100	bi	12	1796	fig|6666666.72094.peg.1796	100
12	1627	81	fig|1440056.4.peg.1627	FIG00514742: hypothetical protein	bi	23	2387	fig|6666666.71924.peg.2387	98.73	bi	1	1192	fig|6666666.71923.peg.1192	98.75	bi	12	1795	fig|6666666.72094.peg.1795	98.75
12	1628	64	fig|1440056.4.peg.1628	FIG00515444: hypothetical protein	bi	23	2386	fig|6666666.71924.peg.2386	100	bi	1	1191	fig|6666666.71923.peg.1191	100	bi	12	1794	fig|6666666.72094.peg.1794	100
12	1629	834	fig|1440056.4.peg.1629	Copper-translocating P-type ATPase (EC 3.6.3.4)	bi	23	2385	fig|6666666.71924.peg.2385	99.88	bi	1	1190	fig|6666666.71923.peg.1190	99.4	bi	12	1793	fig|6666666.72094.peg.1793	99.28
12	1630	223	fig|1440056.4.peg.1630	transcription response regulator-like protein	bi	23	2384	fig|6666666.71924.peg.2384	100	bi	1	1189	fig|6666666.71923.peg.1189	100	bi	12	1792	fig|6666666.72094.peg.1792	100
12	1631	349	fig|1440056.4.peg.1631	FIG00515537: hypothetical protein	bi	23	2383	fig|6666666.71924.peg.2383	100	bi	1	1188	fig|6666666.71923.peg.1188	98.56	bi	12	1791	fig|6666666.72094.peg.1791	98.56
12	1632	74	fig|1440056.4.peg.1632	FIG00514164: hypothetical protein	bi	23	2382	fig|6666666.71924.peg.2382	100	bi	1	1187	fig|6666666.71923.peg.1187	100	bi	12	1790	fig|6666666.72094.peg.1790	100
12	1633	255	fig|1440056.4.peg.1633	Glycerol-3-phosphate regulon repressor, DeoR family	bi	23	2381	fig|6666666.71924.peg.2381	100	bi	1	1186	fig|6666666.71923.peg.1186	99.61	bi	12	1789	fig|6666666.72094.peg.1789	99.61
12	1634	225	fig|1440056.4.peg.1634	Transaldolase (EC 2.2.1.2)	bi	23	2380	fig|6666666.71924.peg.2380	100	bi	1	1185	fig|6666666.71923.peg.1185	98.66	bi	12	1788	fig|6666666.72094.peg.1788	99.55
12	1635	465	fig|1440056.4.peg.1635	putative sodium:sulfate symporter	bi	23	2379	fig|6666666.71924.peg.2379	100	bi	1	1184	fig|6666666.71923.peg.1184	99.57	bi	12	1787	fig|6666666.72094.peg.1787	99.57
12	1636	449	fig|1440056.4.peg.1636	FIG00514678: hypothetical protein	bi	23	2378	fig|6666666.71924.peg.2378	100	bi	1	1183	fig|6666666.71923.peg.1183	100	bi	12	1786	fig|6666666.72094.peg.1786	99.55
12	1637	459	fig|1440056.4.peg.1637	Xanthine/uracil/thiamine/ascorbate permease family protein	bi	23	2377	fig|6666666.71924.peg.2377	100	bi	1	1182	fig|6666666.71923.peg.1182	99.78	bi	12	1785	fig|6666666.72094.peg.1785	100
12	1638	382	fig|1440056.4.peg.1638	ATP-dependent RNA helicase YfmL	bi	23	2376	fig|6666666.71924.peg.2376	99.48	bi	1	1181	fig|6666666.71923.peg.1181	99.74	bi	12	1784	fig|6666666.72094.peg.1784	98.69
12	1639	236	fig|1440056.4.peg.1639	ABC transporter, ATP-binding protein	bi	23	2375	fig|6666666.71924.peg.2375	100	bi	1	1180	fig|6666666.71923.peg.1180	99.57	bi	12	1783	fig|6666666.72094.peg.1783	99.57
12	1640	532	fig|1440056.4.peg.1640	putative ABC transporter, permease protein	bi	23	2374	fig|6666666.71924.peg.2374	99.44	bi	1	1179	fig|6666666.71923.peg.1179	96.8	bi	12	1782	fig|6666666.72094.peg.1782	96.8
12	1641	361	fig|1440056.4.peg.1641	FIG00523362: hypothetical protein	bi	23	2373	fig|6666666.71924.peg.2373	100	bi	1	1178	fig|6666666.71923.peg.1178	99.44	bi	12	1781	fig|6666666.72094.peg.1781	99.44
12	1642	54	fig|1440056.4.peg.1642	FIG00513304: hypothetical protein	bi	23	2372	fig|6666666.71924.peg.2372	100	bi	1	1177	fig|6666666.71923.peg.1177	98.11	bi	12	1780	fig|6666666.72094.peg.1780	98.11
12	1643	423	fig|1440056.4.peg.1643	FIG00515794: hypothetical protein	bi	23	2371	fig|6666666.71924.peg.2371	100	bi	1	1176	fig|6666666.71923.peg.1176	100	bi	12	1779	fig|6666666.72094.peg.1779	100
12	1644	263	fig|1440056.4.peg.1644	Xanthine dehydrogenase, FAD binding subunit (EC 1.17.1.4)	bi	23	2370	fig|6666666.71924.peg.2370	98.85	bi	1	1175	fig|6666666.71923.peg.1175	99.24	bi	12	1778	fig|6666666.72094.peg.1778	99.24
12	1645	150	fig|1440056.4.peg.1645	Xanthine dehydrogenase iron-sulfur subunit (EC 1.17.1.4)	bi	23	2369	fig|6666666.71924.peg.2369	100	bi	1	1174	fig|6666666.71923.peg.1174	99.33	bi	12	1777	fig|6666666.72094.peg.1777	98.66
12	1646	755	fig|1440056.4.peg.1646	Possible hypoxanthine oxidase XdhD (EC 1.-.-.-)	bi	23	2368	fig|6666666.71924.peg.2368	99.87	bi	1	1173	fig|6666666.71923.peg.1173	98.67	bi	12	1776	fig|6666666.72094.peg.1776	98.81
12	1647	104	fig|1440056.4.peg.1647	FIG00516908: hypothetical protein	bi	23	2367	fig|6666666.71924.peg.2367	100	bi	1	1172	fig|6666666.71923.peg.1172	100	bi	12	1775	fig|6666666.72094.peg.1775	100
12	1648	167	fig|1440056.4.peg.1648	Substrate-specific component QueT (COG4708) of predicted queuosine-regulated ECF transporter	bi	23	2366	fig|6666666.71924.peg.2366	100	bi	1	1171	fig|6666666.71923.peg.1171	98.8	bi	12	1774	fig|6666666.72094.peg.1774	98.8
12	1649	329	fig|1440056.4.peg.1649	FIG00514079: hypothetical protein	bi	23	2365	fig|6666666.71924.peg.2365	100	bi	1	1170	fig|6666666.71923.peg.1170	95.12	bi	12	1773	fig|6666666.72094.peg.1773	94.51
12	1650	241	fig|1440056.4.peg.1650	FIG00514949: hypothetical protein	bi	23	2364	fig|6666666.71924.peg.2364	100	bi	1	1169	fig|6666666.71923.peg.1169	98.33	bi	12	1772	fig|6666666.72094.peg.1772	98.75
12	1651	645	fig|1440056.4.peg.1651	FIG00513023: hypothetical protein	bi	23	2363	fig|6666666.71924.peg.2363	99.53	bi	1	1168	fig|6666666.71923.peg.1168	98.29	bi	12	1771	fig|6666666.72094.peg.1771	97.98
12	1652	423	fig|1440056.4.peg.1652	FIG00520494: hypothetical protein	bi	23	2362	fig|6666666.71924.peg.2362	99.76	bi	1	1167	fig|6666666.71923.peg.1167	98.58	bi	12	1770	fig|6666666.72094.peg.1770	98.58
12	1653	347	fig|1440056.4.peg.1653	Nitrogen regulation protein NtrX	bi	23	2361	fig|6666666.71924.peg.2361	100	bi	1	1166	fig|6666666.71923.peg.1166	99.71	bi	12	1769	fig|6666666.72094.peg.1769	99.71
12	1654	450	fig|1440056.4.peg.1654	Xanthine permease	bi	23	2360	fig|6666666.71924.peg.2360	99.55	bi	1	1165	fig|6666666.71923.peg.1165	100	bi	12	1768	fig|6666666.72094.peg.1768	99.78
12	1655	454	fig|1440056.4.peg.1655	Xanthine permease	bi	23	2359	fig|6666666.71924.peg.2359	100	bi	1	1164	fig|6666666.71923.peg.1164	99.78	bi	12	1767	fig|6666666.72094.peg.1767	99.78
12	1656	465	fig|1440056.4.peg.1656	BOX elements	bi	23	2358	fig|6666666.71924.peg.2358	100	bi	1	1163	fig|6666666.71923.peg.1163	99.35	bi	12	1766	fig|6666666.72094.peg.1766	99.57
12	1657	157	fig|1440056.4.peg.1657	Xanthine dehydrogenase iron-sulfur subunit (EC 1.17.1.4)	bi	23	2357	fig|6666666.71924.peg.2357	100	bi	1	1162	fig|6666666.71923.peg.1162	99.36	bi	12	1765	fig|6666666.72094.peg.1765	99.36
12	1658	739	fig|1440056.4.peg.1658	Xanthine dehydrogenase, molybdenum binding subunit (EC 1.17.1.4)	bi	23	2356	fig|6666666.71924.peg.2356	99.86	bi	1	1161	fig|6666666.71923.peg.1161	99.19	bi	12	1764	fig|6666666.72094.peg.1764	99.19
12	1659	224	fig|1440056.4.peg.1659	NADPH-dependent FMN reductase	bi	23	2355	fig|6666666.71924.peg.2355	100	bi	1	1160	fig|6666666.71923.peg.1160	100	bi	12	1763	fig|6666666.72094.peg.1763	100
12	1660	405	fig|1440056.4.peg.1660	Threonine dehydratase (EC 4.3.1.19)	bi	23	2354	fig|6666666.71924.peg.2354	100	bi	1	1159	fig|6666666.71923.peg.1159	100	bi	12	1762	fig|6666666.72094.peg.1762	100
13	1661	98	fig|1440056.4.peg.1661		bi	17	2047	fig|6666666.71924.peg.2047	97.94	uni	1	941	fig|6666666.71923.peg.941	97.94	bi	7	1186	fig|6666666.72094.peg.1186	97.94
13	1662	46	fig|1440056.4.peg.1662	Kinase similar to eukaryotic-like N-acetylglucosamine kinase	bi	13	1789	fig|6666666.71924.peg.1789	100	uni	7	1890	fig|6666666.71923.peg.1890	88.89	uni	1	316	fig|6666666.72094.peg.316	88.89
13	1663	284	fig|1440056.4.peg.1663	Sialic acid utilization regulator, RpiR family	bi	13	1788	fig|6666666.71924.peg.1788	100	bi	7	1891	fig|6666666.71923.peg.1891	99.29	bi	1	317	fig|6666666.72094.peg.317	99.29
13	1664	349	fig|1440056.4.peg.1664	FIG00518735: hypothetical protein	bi	13	1787	fig|6666666.71924.peg.1787	99.14	bi	7	1892	fig|6666666.71923.peg.1892	94.9	bi	1	319	fig|6666666.72094.peg.319	94.62
13	1665	325	fig|1440056.4.peg.1665	FIG00513602: hypothetical protein	bi	13	1786	fig|6666666.71924.peg.1786	100	bi	7	1893	fig|6666666.71923.peg.1893	98.77	bi	1	320	fig|6666666.72094.peg.320	98.46
13	1666	294	fig|1440056.4.peg.1666	Proline iminopeptidase (EC 3.4.11.5)	bi	13	1785	fig|6666666.71924.peg.1785	99.66	bi	7	1894	fig|6666666.71923.peg.1894	99.32	bi	1	321	fig|6666666.72094.peg.321	98.98
13	1667	268	fig|1440056.4.peg.1667	Conserved protein	bi	13	1784	fig|6666666.71924.peg.1784	100	bi	7	1895	fig|6666666.71923.peg.1895	98.5	bi	1	322	fig|6666666.72094.peg.322	98.88
13	1668	377	fig|1440056.4.peg.1668	MoxR-like ATPases	bi	13	1783	fig|6666666.71924.peg.1783	100	bi	7	1896	fig|6666666.71923.peg.1896	99.2	bi	1	323	fig|6666666.72094.peg.323	99.47
13	1669	470	fig|1440056.4.peg.1669	FIG00588672: hypothetical protein	bi	13	1782	fig|6666666.71924.peg.1782	100	bi	7	1897	fig|6666666.71923.peg.1897	98.93	bi	1	324	fig|6666666.72094.peg.324	98.72
13	1670	166	fig|1440056.4.peg.1670	FIG00513402: hypothetical protein	bi	13	1781	fig|6666666.71924.peg.1781	100	bi	7	1898	fig|6666666.71923.peg.1898	100	bi	1	325	fig|6666666.72094.peg.325	100
13	1671	452	fig|1440056.4.peg.1671	Di-/tripeptide transporter	bi	13	1780	fig|6666666.71924.peg.1780	96.45	bi	7	1899	fig|6666666.71923.peg.1899	94.46	bi	1	326	fig|6666666.72094.peg.326	94.46
13	1672	294	fig|1440056.4.peg.1672	Phenazine biosynthesis protein PhzF	bi	13	1779	fig|6666666.71924.peg.1779	100	bi	7	1900	fig|6666666.71923.peg.1900	97.27	bi	1	327	fig|6666666.72094.peg.327	97.61
13	1673	249	fig|1440056.4.peg.1673	FIG00517558: hypothetical protein	bi	13	1778	fig|6666666.71924.peg.1778	99.6	bi	7	1901	fig|6666666.71923.peg.1901	97.98	bi	1	328	fig|6666666.72094.peg.328	97.58
13	1674	106	fig|1440056.4.peg.1674	Thioredoxin	bi	13	1777	fig|6666666.71924.peg.1777	100	bi	7	1902	fig|6666666.71923.peg.1902	100	bi	1	329	fig|6666666.72094.peg.329	100
13	1675	425	fig|1440056.4.peg.1675	Cysteine desulfurase (EC 2.8.1.7)	bi	13	1776	fig|6666666.71924.peg.1776	100	bi	7	1903	fig|6666666.71923.peg.1903	98.11	bi	1	330	fig|6666666.72094.peg.330	98.11
13	1676	279	fig|1440056.4.peg.1676	Beta-glucoside bgl operon antiterminator, BglG family	bi	13	1775	fig|6666666.71924.peg.1775	99.28	bi	7	1904	fig|6666666.71923.peg.1904	100	bi	1	331	fig|6666666.72094.peg.331	100
13	1677	526	fig|1440056.4.peg.1677	PTS system, maltose and glucose-specific IIC component (EC 2.7.1.69) / PTS system, maltose and glucose-specific IIB component (EC 2.7.1.69)	bi	13	1774	fig|6666666.71924.peg.1774	99.81	bi	7	1905	fig|6666666.71923.peg.1905	99.43	bi	1	332	fig|6666666.72094.peg.332	99.43
13	1678	395	fig|1440056.4.peg.1678	Cystathionine beta-lyase (EC 4.4.1.8) (CBL) (Beta-cystathionase) (Cysteine lyase) / Maltose regulon modulator	bi	13	1773	fig|6666666.71924.peg.1773	100	bi	7	1906	fig|6666666.71923.peg.1906	96.7	bi	1	333	fig|6666666.72094.peg.333	96.95
13	1679	200	fig|1440056.4.peg.1679	Arabinose 5-phosphate isomerase (EC 5.3.1.13)	bi	13	1772	fig|6666666.71924.peg.1772	100	bi	7	1907	fig|6666666.71923.peg.1907	99.5	bi	1	334	fig|6666666.72094.peg.334	99.5
13	1680	157	fig|1440056.4.peg.1680	PTS system, glucose-specific IIA component	bi	13	1771	fig|6666666.71924.peg.1771	100	bi	7	1908	fig|6666666.71923.peg.1908	96.79	bi	1	335	fig|6666666.72094.peg.335	97.44
13	1681	249	fig|1440056.4.peg.1681	FIG00519100: hypothetical protein	bi	13	1770	fig|6666666.71924.peg.1770	100	bi	7	1909	fig|6666666.71923.peg.1909	98.79	bi	1	336	fig|6666666.72094.peg.336	99.19
13	1682	225	fig|1440056.4.peg.1682	Iron-sulfur cluster-binding protein	bi	13	1769	fig|6666666.71924.peg.1769	100	bi	7	1910	fig|6666666.71923.peg.1910	96.88	bi	1	337	fig|6666666.72094.peg.337	96.43
13	1683	449	fig|1440056.4.peg.1683	FIG00512827: hypothetical protein	bi	13	1768	fig|6666666.71924.peg.1768	99.78	bi	7	1911	fig|6666666.71923.peg.1911	96.65	bi	1	338	fig|6666666.72094.peg.338	95.54
13	1684	467	fig|1440056.4.peg.1684	FIG00518981: hypothetical protein	bi	13	1767	fig|6666666.71924.peg.1767	99.57	bi	7	1912	fig|6666666.71923.peg.1912	96.35	bi	1	339	fig|6666666.72094.peg.339	96.14
13	1685	479	fig|1440056.4.peg.1685	FIG00517759: hypothetical protein	bi	13	1766	fig|6666666.71924.peg.1766	99.16	bi	7	1913	fig|6666666.71923.peg.1913	97.05	bi	1	340	fig|6666666.72094.peg.340	96.23
13	1686	311	fig|1440056.4.peg.1686	FIG00516459: hypothetical protein	bi	13	1765	fig|6666666.71924.peg.1765	99.68	bi	7	1915	fig|6666666.71923.peg.1915	98.39	bi	1	342	fig|6666666.72094.peg.342	98.71
13	1687	156	fig|1440056.4.peg.1687	FIG00512805: hypothetical protein	bi	13	1764	fig|6666666.71924.peg.1764	100	bi	7	1916	fig|6666666.71923.peg.1916	98.71	bi	1	343	fig|6666666.72094.peg.343	98.71
13	1688	285	fig|1440056.4.peg.1688	sugar transporter	bi	13	1763	fig|6666666.71924.peg.1763	100	bi	7	1917	fig|6666666.71923.peg.1917	98.24	bi	1	344	fig|6666666.72094.peg.344	98.59
13	1689	655	fig|1440056.4.peg.1689	Transcription antiterminator, BglG family	bi	13	1762	fig|6666666.71924.peg.1762	99.85	bi	7	1918	fig|6666666.71923.peg.1918	98.93	bi	1	345	fig|6666666.72094.peg.345	98.78
13	1690	633	fig|1440056.4.peg.1690		bi	13	1761	fig|6666666.71924.peg.1761	100	bi	7	1919	fig|6666666.71923.peg.1919	99.68	bi	1	346	fig|6666666.72094.peg.346	99.84
13	1691	867	fig|1440056.4.peg.1691	Alpha-mannosidase (EC 3.2.1.24)	bi	13	1760	fig|6666666.71924.peg.1760	99.65	bi	7	1920	fig|6666666.71923.peg.1920	98.27	bi	1	347	fig|6666666.72094.peg.347	98.27
13	1692	112	fig|1440056.4.peg.1692	Transcriptional regulator, HxlR family	bi	13	1759	fig|6666666.71924.peg.1759	100	bi	7	1921	fig|6666666.71923.peg.1921	98.2	bi	1	348	fig|6666666.72094.peg.348	98.2
13	1693	426	fig|1440056.4.peg.1693	Cytochrome c-type biogenesis protein CcdA (DsbD analog) / Cytochrome c-type biogenesis protein ResA	bi	13	1758	fig|6666666.71924.peg.1758	100	bi	7	1922	fig|6666666.71923.peg.1922	97.88	bi	1	349	fig|6666666.72094.peg.349	97.65
13	1694	463	fig|1440056.4.peg.1694	Putative Dihydrolipoamide dehydrogenase (EC 1.8.1.4); Mercuric ion reductase (EC 1.16.1.1); PF00070 family, FAD-dependent NAD(P)-disulphide oxidoreductase	bi	13	1757	fig|6666666.71924.peg.1757	99.78	bi	7	1923	fig|6666666.71923.peg.1923	98.92	bi	1	350	fig|6666666.72094.peg.350	98.92
13	1695	141	fig|1440056.4.peg.1695	FIG00517683: hypothetical protein	bi	13	1756	fig|6666666.71924.peg.1756	100	bi	7	1924	fig|6666666.71923.peg.1924	94.29	bi	1	351	fig|6666666.72094.peg.351	94.29
13	1696	284	fig|1440056.4.peg.1696	ErfK/YbiS/YcfS/YnhG family protein	bi	13	1755	fig|6666666.71924.peg.1755	100	bi	7	1925	fig|6666666.71923.peg.1925	98.94	bi	1	352	fig|6666666.72094.peg.352	98.94
13	1697	382	fig|1440056.4.peg.1697	Alcohol dehydrogenase (EC 1.1.1.1)	bi	13	1754	fig|6666666.71924.peg.1754	99.74	bi	7	1926	fig|6666666.71923.peg.1926	99.21	bi	1	353	fig|6666666.72094.peg.353	98.95
13	1698	259	fig|1440056.4.peg.1698	Transcriptional regulator, IclR family	bi	13	1753	fig|6666666.71924.peg.1753	100	bi	7	1927	fig|6666666.71923.peg.1927	99.61	bi	1	354	fig|6666666.72094.peg.354	99.61
13	1699	325	fig|1440056.4.peg.1699	2-keto-3-deoxygluconate permease (KDG permease)	bi	13	1752	fig|6666666.71924.peg.1752	100	bi	7	1928	fig|6666666.71923.peg.1928	99.69	bi	1	355	fig|6666666.72094.peg.355	99.69
13	1700	102	fig|1440056.4.peg.1700	Altronate dehydratase (EC 4.2.1.7)	bi	13	1751	fig|6666666.71924.peg.1751	100	bi	7	1929	fig|6666666.71923.peg.1929	98.02	bi	1	356	fig|6666666.72094.peg.356	98.02
13	1701	387	fig|1440056.4.peg.1701	Altronate dehydratase (EC 4.2.1.7)	bi	13	1750	fig|6666666.71924.peg.1750	100	bi	7	1930	fig|6666666.71923.peg.1930	99.48	bi	1	357	fig|6666666.72094.peg.357	99.48
13	1702	301	fig|1440056.4.peg.1702	Fumarylacetoacetate hydrolase family protein	bi	13	1749	fig|6666666.71924.peg.1749	100	bi	7	1931	fig|6666666.71923.peg.1931	99.33	bi	1	358	fig|6666666.72094.peg.358	99.67
13	1703	298	fig|1440056.4.peg.1703	4-hydroxy-tetrahydrodipicolinate synthase (EC 4.3.3.7)	bi	13	1748	fig|6666666.71924.peg.1748	100	bi	7	1932	fig|6666666.71923.peg.1932	98.99	bi	1	359	fig|6666666.72094.peg.359	98.99
13	1704	377	fig|1440056.4.peg.1704	Vitamin B12 ABC transporter, B12-binding component BtuF	bi	13	1747	fig|6666666.71924.peg.1747	100	bi	7	1941	fig|6666666.71923.peg.1941	98.94	bi	1	360	fig|6666666.72094.peg.360	98.94
13	1705	342	fig|1440056.4.peg.1705	Vitamin B12 ABC transporter, permease component BtuC	bi	13	1746	fig|6666666.71924.peg.1746	99.41	bi	7	1942	fig|6666666.71923.peg.1942	98.53	bi	1	361	fig|6666666.72094.peg.361	98.83
13	1706	399	fig|1440056.4.peg.1706	Vitamin B12 ABC transporter, ATPase component BtuD	bi	13	1745	fig|6666666.71924.peg.1745	99.5	bi	7	1943	fig|6666666.71923.peg.1943	98.99	bi	1	362	fig|6666666.72094.peg.362	99.25
13	1707	242	fig|1440056.4.peg.1707	FIG00516002: hypothetical protein	bi	13	1744	fig|6666666.71924.peg.1744	99.17	bi	7	1944	fig|6666666.71923.peg.1944	97.51	bi	1	363	fig|6666666.72094.peg.363	98.34
13	1708	700	fig|1440056.4.peg.1708	Ribonucleotide reductase of class Ib (aerobic), alpha subunit (EC 1.17.4.1)	bi	13	1743	fig|6666666.71924.peg.1743	99.86	bi	7	1945	fig|6666666.71923.peg.1945	98.43	bi	1	364	fig|6666666.72094.peg.364	98.57
13	1709	324	fig|1440056.4.peg.1709	Ribonucleotide reductase of class Ib (aerobic), beta subunit (EC 1.17.4.1)	bi	13	1742	fig|6666666.71924.peg.1742	100	bi	7	1946	fig|6666666.71923.peg.1946	98.14	bi	1	365	fig|6666666.72094.peg.365	98.14
13	1710	209	fig|1440056.4.peg.1710	FIG00515312: hypothetical protein	bi	13	1741	fig|6666666.71924.peg.1741	100	bi	7	1947	fig|6666666.71923.peg.1947	96.15	bi	1	366	fig|6666666.72094.peg.366	96.15
13	1711	210	fig|1440056.4.peg.1711	FIG00514039: hypothetical protein	bi	13	1733	fig|6666666.71924.peg.1733	99.52	bi	7	1948	fig|6666666.71923.peg.1948	97.61	bi	1	367	fig|6666666.72094.peg.367	98.09
13	1712	261	fig|1440056.4.peg.1712	Alkanesulfonates transport system permease protein	bi	13	1732	fig|6666666.71924.peg.1732	100	bi	7	1949	fig|6666666.71923.peg.1949	98.85	bi	1	368	fig|6666666.72094.peg.368	98.85
13	1713	293	fig|1440056.4.peg.1713	Alkanesulfonates ABC transporter ATP-binding protein / Sulfonate ABC transporter, ATP-binding subunit SsuB	bi	13	1731	fig|6666666.71924.peg.1731	100	bi	7	1950	fig|6666666.71923.peg.1950	97.6	bi	1	369	fig|6666666.72094.peg.369	97.6
13	1714	320	fig|1440056.4.peg.1714	Alkanesulfonates-binding protein	bi	13	1730	fig|6666666.71924.peg.1730	100	bi	7	1951	fig|6666666.71923.peg.1951	99.69	bi	1	370	fig|6666666.72094.peg.370	100
13	1715	231	fig|1440056.4.peg.1715	Two-component response regulator YvcP	bi	13	1729	fig|6666666.71924.peg.1729	100	bi	7	1952	fig|6666666.71923.peg.1952	100	bi	1	371	fig|6666666.72094.peg.371	100
13	1716	335	fig|1440056.4.peg.1716	Two-component sensor kinase YvcQ	bi	13	1728	fig|6666666.71924.peg.1728	99.4	bi	7	1953	fig|6666666.71923.peg.1953	98.5	bi	1	372	fig|6666666.72094.peg.372	98.2
13	1717	284	fig|1440056.4.peg.1717	Undecaprenyl-diphosphatase (EC 3.6.1.27)	bi	13	1727	fig|6666666.71924.peg.1727	100	bi	7	1954	fig|6666666.71923.peg.1954	98.94	bi	1	373	fig|6666666.72094.peg.373	99.29
13	1718	249	fig|1440056.4.peg.1718	ABC transporter ATP-binding protein YvcR	bi	13	1726	fig|6666666.71924.peg.1726	100	bi	7	1955	fig|6666666.71923.peg.1955	96.37	bi	1	374	fig|6666666.72094.peg.374	95.97
13	1719	639	fig|1440056.4.peg.1719	ABC transporter permease protein YvcS	bi	13	1725	fig|6666666.71924.peg.1725	100	bi	7	1956	fig|6666666.71923.peg.1956	96.39	bi	1	375	fig|6666666.72094.peg.375	96.71
13	1720	68	fig|1440056.4.peg.1720	FIG00513449: hypothetical protein	bi	13	1724	fig|6666666.71924.peg.1724	100	bi	7	1957	fig|6666666.71923.peg.1957	95.52	bi	1	376	fig|6666666.72094.peg.376	98.39
13	1721	143	fig|1440056.4.peg.1721	FIG01201438: hypothetical protein	bi	13	1723	fig|6666666.71924.peg.1723	97.18	bi	7	1958	fig|6666666.71923.peg.1958	96.48	bi	1	385	fig|6666666.72094.peg.385	96.48
13	1722	260	fig|1440056.4.peg.1722	FIG00516031: hypothetical protein	bi	13	1722	fig|6666666.71924.peg.1722	100	bi	7	1959	fig|6666666.71923.peg.1959	98.46	bi	1	386	fig|6666666.72094.peg.386	98.46
13	1723	51	fig|1440056.4.peg.1723	Substrate-specific component BioY of biotin ECF transporter	bi	13	1721	fig|6666666.71924.peg.1721	98	bi	7	1960	fig|6666666.71923.peg.1960	100	bi	1	387	fig|6666666.72094.peg.387	100
14	1724	102	fig|1440056.4.peg.1724	FIG00514064: hypothetical protein	bi	15	1866	fig|6666666.71924.peg.1866	100	uni	9	2349	fig|6666666.71923.peg.2349	99.01	uni	31	2665	fig|6666666.72094.peg.2665	99.01
14	1725	441	fig|1440056.4.peg.1725	Transcriptional regulator domain protein	bi	15	1867	fig|6666666.71924.peg.1867	99.55	bi	9	2350	fig|6666666.71923.peg.2350	97.89	bi	31	2664	fig|6666666.72094.peg.2664	99.09
14	1726	547	fig|1440056.4.peg.1726	D-aminoacylase (EC 3.5.1.81)	bi	15	1868	fig|6666666.71924.peg.1868	100	uni	7	1722	fig|6666666.71923.peg.1722	39.29	bi	31	2663	fig|6666666.72094.peg.2663	99.82
14	1727	219	fig|1440056.4.peg.1727	FIG00518865: hypothetical protein	bi	15	1869	fig|6666666.71924.peg.1869	100	uni	7	2009	fig|6666666.71923.peg.2009	35.78	bi	31	2662	fig|6666666.72094.peg.2662	100
14	1728	234	fig|1440056.4.peg.1728	FIG00515288: hypothetical protein	bi	15	1870	fig|6666666.71924.peg.1870	99.57	uni	7	2008	fig|6666666.71923.peg.2008	31.2	bi	31	2661	fig|6666666.72094.peg.2661	98.28
14	1729	160	fig|1440056.4.peg.1729	FIG00513559: hypothetical protein	bi	15	1871	fig|6666666.71924.peg.1871	100	bi	9	2351	fig|6666666.71923.peg.2351	98.74	bi	31	2660	fig|6666666.72094.peg.2660	98.74
14	1730	260	fig|1440056.4.peg.1730	Conserved protein	bi	15	1872	fig|6666666.71924.peg.1872	99.23	bi	9	2352	fig|6666666.71923.peg.2352	92.66	bi	31	2659	fig|6666666.72094.peg.2659	92.66
14	1731	167	fig|1440056.4.peg.1731	FIG00515920: hypothetical protein	bi	15	1873	fig|6666666.71924.peg.1873	100	bi	9	2353	fig|6666666.71923.peg.2353	99.4	bi	31	2658	fig|6666666.72094.peg.2658	98.19
14	1732	222	fig|1440056.4.peg.1732	FIG00515718: hypothetical protein	bi	15	1874	fig|6666666.71924.peg.1874	99.55	bi	9	2354	fig|6666666.71923.peg.2354	99.1	bi	31	2657	fig|6666666.72094.peg.2657	99.1
14	1733	290	fig|1440056.4.peg.1733	NIF3-related protein	bi	15	1875	fig|6666666.71924.peg.1875	99.65	bi	9	2355	fig|6666666.71923.peg.2355	98.62	bi	31	2656	fig|6666666.72094.peg.2656	98.62
14	1734	175	fig|1440056.4.peg.1734	Lactoylglutation lyase	bi	15	1876	fig|6666666.71924.peg.1876	100	bi	9	2356	fig|6666666.71923.peg.2356	99.36	bi	31	2655	fig|6666666.72094.peg.2655	98.08
14	1735	130	fig|1440056.4.peg.1735	Transcriptional regulator, MecI family	bi	15	1877	fig|6666666.71924.peg.1877	100	bi	9	2357	fig|6666666.71923.peg.2357	100	bi	31	2654	fig|6666666.72094.peg.2654	100
14	1736	469	fig|1440056.4.peg.1736	Two component system histidine kinase (EC 2.7.3.-)	bi	15	1878	fig|6666666.71924.peg.1878	99.57	bi	9	2358	fig|6666666.71923.peg.2358	97.65	bi	31	2653	fig|6666666.72094.peg.2653	97.86
14	1737	236	fig|1440056.4.peg.1737	putative response regulator; homolog of RumR and ScnR	bi	15	1879	fig|6666666.71924.peg.1879	100	bi	9	2359	fig|6666666.71923.peg.2359	98.3	bi	31	2652	fig|6666666.72094.peg.2652	98.72
14	1738	305	fig|1440056.4.peg.1738	ABC transporter, ATP-binding protein	bi	15	1880	fig|6666666.71924.peg.1880	100	bi	9	2360	fig|6666666.71923.peg.2360	99.34	bi	31	2651	fig|6666666.72094.peg.2651	99.34
14	1739	254	fig|1440056.4.peg.1739	FIG01240814: hypothetical protein	bi	15	1881	fig|6666666.71924.peg.1881	100	bi	9	2361	fig|6666666.71923.peg.2361	97.63	bi	31	2650	fig|6666666.72094.peg.2650	97.23
14	1740	246	fig|1440056.4.peg.1740	putative transporter, trans-membrane domain bacteriocin immunity protein	bi	15	1882	fig|6666666.71924.peg.1882	100	bi	9	2362	fig|6666666.71923.peg.2362	99.18	bi	31	2649	fig|6666666.72094.peg.2649	99.18
14	1741	90	fig|1440056.4.peg.1741	FIG00520948: hypothetical protein	bi	15	1884	fig|6666666.71924.peg.1884	100	bi	9	2363	fig|6666666.71923.peg.2363	100	bi	31	2648	fig|6666666.72094.peg.2648	100
14	1742	82	fig|1440056.4.peg.1742	FIG00518029: hypothetical protein	bi	15	1885	fig|6666666.71924.peg.1885	100	bi	9	2364	fig|6666666.71923.peg.2364	100	bi	31	2647	fig|6666666.72094.peg.2647	98.77
14	1743	127	fig|1440056.4.peg.1743	Transcriptional regulator, MecI family	bi	15	1886	fig|6666666.71924.peg.1886	99.21	bi	9	2365	fig|6666666.71923.peg.2365	97.62	bi	31	2646	fig|6666666.72094.peg.2646	98.41
14	1744	369	fig|1440056.4.peg.1744	FIG00518204: hypothetical protein	bi	15	1887	fig|6666666.71924.peg.1887	98.91	bi	9	2366	fig|6666666.71923.peg.2366	98.1	bi	31	2645	fig|6666666.72094.peg.2645	97.83
14	1745	69	fig|1440056.4.peg.1745	FIG00532582: hypothetical protein	bi	15	1888	fig|6666666.71924.peg.1888	100	-				0	-				0
14	1746	391	fig|1440056.4.peg.1746	Chloride channel protein	bi	15	1889	fig|6666666.71924.peg.1889	100	bi	9	2367	fig|6666666.71923.peg.2367	98.97	bi	31	2644	fig|6666666.72094.peg.2644	98.97
14	1747	245	fig|1440056.4.peg.1747	metallo-beta-lactamase superfamily protein	bi	15	1890	fig|6666666.71924.peg.1890	99.59	bi	9	2368	fig|6666666.71923.peg.2368	93.85	bi	31	2643	fig|6666666.72094.peg.2643	94.26
14	1748	195	fig|1440056.4.peg.1748	Mobile element protein	bi	15	1891	fig|6666666.71924.peg.1891	100	-				0	uni	1	1	fig|6666666.72094.peg.1	97.42
14	1749	615	fig|1440056.4.peg.1749	Lipid A export ATP-binding/permease protein MsbA	bi	15	1892	fig|6666666.71924.peg.1892	100	uni	14	3545	fig|6666666.71923.peg.3545	31.11	uni	9	1478	fig|6666666.72094.peg.1478	30.13
14	1750	240	fig|1440056.4.peg.1750	Macrolide export ATP-binding/permease protein MacB (EC 3.6.3.-)	bi	15	1893	fig|6666666.71924.peg.1893	100	uni	10	2870	fig|6666666.71923.peg.2870	57.52	bi	8	1316	fig|6666666.72094.peg.1316	81.28
14	1751	348	fig|1440056.4.peg.1751	putative serine protease	bi	15	1894	fig|6666666.71924.peg.1894	100	uni	7	1638	fig|6666666.71923.peg.1638	30.77	uni	1	94	fig|6666666.72094.peg.94	30.77
14	1752	413	fig|1440056.4.peg.1752	coenzyme PQQ synthesis protein E	bi	15	1895	fig|6666666.71924.peg.1895	99.76	uni	1	822	fig|6666666.71923.peg.822	29.45	uni	2	531	fig|6666666.72094.peg.531	29.45
14	1753	349	fig|1440056.4.peg.1753	Fe-S oxidoreductase	bi	15	1896	fig|6666666.71924.peg.1896	100	bi	7	1793	fig|6666666.71923.peg.1793	32.14	bi	37	3094	fig|6666666.72094.peg.3094	30.27
14	1754	426	fig|1440056.4.peg.1754	Coenzyme PQQ synthesis protein E (pqqE-4)	bi	15	1897	fig|6666666.71924.peg.1897	99.76	uni	1	822	fig|6666666.71923.peg.822	24.53	uni	37	3094	fig|6666666.72094.peg.3094	25.75
14	1755	858	fig|1440056.4.peg.1755	FIG00529662: hypothetical protein	bi	15	1898	fig|6666666.71924.peg.1898	100	uni	9	2532	fig|6666666.71923.peg.2532	24.64	bi	8	1315	fig|6666666.72094.peg.1315	35.37
14	1756	55	fig|1440056.4.peg.1756	hypothetical protein	bi	15	1899	fig|6666666.71924.peg.1899	100	-				0	-				0
14	1757	195	fig|1440056.4.peg.1757	accessory gene regulator	bi	15	1900	fig|6666666.71924.peg.1900	100	bi	7	1566	fig|6666666.71923.peg.1566	61.05	bi	1	21	fig|6666666.72094.peg.21	60
14	1758	56	fig|1440056.4.peg.1758	hypothetical protein	bi	15	1901	fig|6666666.71924.peg.1901	100	bi	7	1565	fig|6666666.71923.peg.1565	76.09	bi	1	20	fig|6666666.72094.peg.20	76.09
14	1759	439	fig|1440056.4.peg.1759	FIG00519986: hypothetical protein	bi	15	1902	fig|6666666.71924.peg.1902	100	bi	7	1564	fig|6666666.71923.peg.1564	67.58	bi	1	19	fig|6666666.72094.peg.19	67.58
14	1760	237	fig|1440056.4.peg.1760	FIG00512859: hypothetical protein	bi	15	1903	fig|6666666.71924.peg.1903	98.73	bi	7	1563	fig|6666666.71923.peg.1563	80.08	bi	1	18	fig|6666666.72094.peg.18	80.08
14	1761	565	fig|1440056.4.peg.1761	Putative sucrose phosphorylase (EC 2.4.1.7)	bi	15	1904	fig|6666666.71924.peg.1904	100	uni	9	2547	fig|6666666.71923.peg.2547	27.08	uni	4	863	fig|6666666.72094.peg.863	27.08
14	1762	889	fig|1440056.4.peg.1762	glycosyl hydrolase, family 38	bi	15	1905	fig|6666666.71924.peg.1905	99.77	uni	10	2905	fig|6666666.71923.peg.2905	35.62	uni	40	3764	fig|6666666.72094.peg.3764	35.86
14	1763	657	fig|1440056.4.peg.1763	PTS system, fructose-specific IIBC component (EC 2.7.1.69)	bi	15	1906	fig|6666666.71924.peg.1906	100	uni	10	2819	fig|6666666.71923.peg.2819	42.49	uni	3	678	fig|6666666.72094.peg.678	42.49
14	1764	244	fig|1440056.4.peg.1764	phosphosugar-binding protein	bi	15	1907	fig|6666666.71924.peg.1907	99.59	uni	7	1891	fig|6666666.71923.peg.1891	26.7	uni	38	3282	fig|6666666.72094.peg.3282	29.9
14	1765	49	fig|1440056.4.peg.1765	hypothetical protein	bi	15	1908	fig|6666666.71924.peg.1908	95.83	-				0	-				0
14	1766	397	fig|1440056.4.peg.1766	FIG00513927: hypothetical protein	bi	15	1909	fig|6666666.71924.peg.1909	100	bi	9	2375	fig|6666666.71923.peg.2375	99.75	bi	31	2638	fig|6666666.72094.peg.2638	99.75
14	1767	652	fig|1440056.4.peg.1767	Acylamino-acid-releasing enzyme (EC 3.4.19.1)	bi	15	1910	fig|6666666.71924.peg.1910	99.54	bi	9	2376	fig|6666666.71923.peg.2376	97.7	bi	31	2637	fig|6666666.72094.peg.2637	97.54
14	1768	682	fig|1440056.4.peg.1768	Acylamino-acid-releasing enzyme (EC 3.4.19.1)	bi	15	1911	fig|6666666.71924.peg.1911	99.71	bi	9	2377	fig|6666666.71923.peg.2377	97.94	bi	31	2636	fig|6666666.72094.peg.2636	97.94
14	1769	217	fig|1440056.4.peg.1769	GntR-family transcriptional regulator	bi	15	1912	fig|6666666.71924.peg.1912	100	bi	9	2378	fig|6666666.71923.peg.2378	99.54	bi	31	2635	fig|6666666.72094.peg.2635	99.54
14	1770	234	fig|1440056.4.peg.1770	conserved hypothetical protein (partial)	bi	15	1913	fig|6666666.71924.peg.1913	100	bi	9	2379	fig|6666666.71923.peg.2379	98.25	bi	31	2634	fig|6666666.72094.peg.2634	96.49
14	1771	227	fig|1440056.4.peg.1771	putative lantibiotic ABC transporter, permease protein	bi	15	1914	fig|6666666.71924.peg.1914	99.12	bi	9	2380	fig|6666666.71923.peg.2380	95.58	bi	31	2633	fig|6666666.72094.peg.2633	96.46
14	1772	310	fig|1440056.4.peg.1772	bacitracin ABC transporter, ATP-binding protein	bi	15	1915	fig|6666666.71924.peg.1915	99.68	bi	9	2381	fig|6666666.71923.peg.2381	98.71	bi	31	2632	fig|6666666.72094.peg.2632	98.38
14	1773	306	fig|1440056.4.peg.1773	FIG00520252: hypothetical protein	bi	15	1916	fig|6666666.71924.peg.1916	100	bi	9	2382	fig|6666666.71923.peg.2382	97.05	bi	31	2631	fig|6666666.72094.peg.2631	97.05
14	1774	230	fig|1440056.4.peg.1774	DNA-binding response regulator	bi	15	1917	fig|6666666.71924.peg.1917	100	bi	9	2383	fig|6666666.71923.peg.2383	96.51	bi	31	2630	fig|6666666.72094.peg.2630	96.51
14	1775	102	fig|1440056.4.peg.1775	FIG00520337: hypothetical protein	bi	15	1918	fig|6666666.71924.peg.1918	100	bi	9	2385	fig|6666666.71923.peg.2385	98.02	bi	31	2628	fig|6666666.72094.peg.2628	97.37
14	1776	73	fig|1440056.4.peg.1776	Transcriptional regulator, Cro/CI family	bi	15	1919	fig|6666666.71924.peg.1919	100	bi	9	2386	fig|6666666.71923.peg.2386	98.18	bi	31	2627	fig|6666666.72094.peg.2627	96.36
14	1777	136	fig|1440056.4.peg.1777	FIG00515059: hypothetical protein	bi	15	1920	fig|6666666.71924.peg.1920	100	bi	9	2387	fig|6666666.71923.peg.2387	97.04	bi	31	2626	fig|6666666.72094.peg.2626	97.78
14	1778	163	fig|1440056.4.peg.1778	FIG00519427: hypothetical protein	bi	15	1921	fig|6666666.71924.peg.1921	98.77	bi	9	2388	fig|6666666.71923.peg.2388	90.74	bi	31	2625	fig|6666666.72094.peg.2625	91.36
14	1779	65	fig|1440056.4.peg.1779	FIG00524461: hypothetical protein	bi	15	1922	fig|6666666.71924.peg.1922	100	bi	9	2389	fig|6666666.71923.peg.2389	91.18	bi	31	2624	fig|6666666.72094.peg.2624	94.12
14	1780	527	fig|1440056.4.peg.1780	Regulatory sensor-transducer, BlaR1/MecR1 family	bi	15	1923	fig|6666666.71924.peg.1923	99.43	uni	9	2483	fig|6666666.71923.peg.2483	37.65	uni	8	1350	fig|6666666.72094.peg.1350	37.65
14	1781	124	fig|1440056.4.peg.1781	Beta-lactamase repressor BlaI	bi	15	1924	fig|6666666.71924.peg.1924	100	uni	9	2484	fig|6666666.71923.peg.2484	51.69	uni	8	1349	fig|6666666.72094.peg.1349	51.69
14	1782	57	fig|1440056.4.peg.1782	FIG00515277: hypothetical protein	bi	15	1925	fig|6666666.71924.peg.1925	100	bi	9	2390	fig|6666666.71923.peg.2390	100	bi	31	2623	fig|6666666.72094.peg.2623	100
14	1783	148	fig|1440056.4.peg.1783	IAA acetyltransferase (EC 2.3.1.-)	bi	15	1926	fig|6666666.71924.peg.1926	98.64	bi	9	2391	fig|6666666.71923.peg.2391	95.92	bi	31	2622	fig|6666666.72094.peg.2622	96.6
14	1784	297	fig|1440056.4.peg.1784	FIG00518038: hypothetical protein	bi	15	1927	fig|6666666.71924.peg.1927	100	bi	9	2392	fig|6666666.71923.peg.2392	96.28	bi	31	2621	fig|6666666.72094.peg.2621	97.64
14	1785	44	fig|1440056.4.peg.1785	hypothetical protein	bi	15	1928	fig|6666666.71924.peg.1928	100	-				0	-				0
14	1786	268	fig|1440056.4.peg.1786	Beta-ketoadipate enol-lactone hydrolase (EC 3.1.1.24)	bi	15	1929	fig|6666666.71924.peg.1929	99.63	bi	9	2393	fig|6666666.71923.peg.2393	98.11	bi	31	2620	fig|6666666.72094.peg.2620	99.25
14	1787	123	fig|1440056.4.peg.1787	FIG00514173: hypothetical protein	bi	15	1930	fig|6666666.71924.peg.1930	100	bi	9	2394	fig|6666666.71923.peg.2394	99.18	bi	31	2619	fig|6666666.72094.peg.2619	99.18
14	1788	67	fig|1440056.4.peg.1788	FIG00517873: hypothetical protein	bi	15	1931	fig|6666666.71924.peg.1931	100	uni	9	2395	fig|6666666.71923.peg.2395	89.39	uni	31	2618	fig|6666666.72094.peg.2618	95.45
14	1789	98	fig|1440056.4.peg.1789	Mobile element protein	uni	17	2047	fig|6666666.71924.peg.2047	97.94	uni	1	941	fig|6666666.71923.peg.941	97.94	uni	7	1186	fig|6666666.72094.peg.1186	97.94
15	1790	357	fig|1440056.4.peg.1790	Maltose/maltodextrin transport ATP-binding protein MalK (EC 3.6.3.19); Multiple sugar ABC transporter, ATP-binding protein	bi	5	867	fig|6666666.71924.peg.867	99.72	bi	7	1510	fig|6666666.71923.peg.1510	97.19	bi	11	1660	fig|6666666.72094.peg.1660	97.19
15	1791	290	fig|1440056.4.peg.1791	N-Acetyl-D-glucosamine ABC transport system, permease protein 1	bi	5	866	fig|6666666.71924.peg.866	100	bi	7	1511	fig|6666666.71923.peg.1511	99.65	bi	11	1659	fig|6666666.72094.peg.1659	99.65
15	1792	287	fig|1440056.4.peg.1792	Glycerol-3-phosphate ABC transporter, permease protein UgpE (TC 3.A.1.1.3)	bi	5	865	fig|6666666.71924.peg.865	100	bi	7	1512	fig|6666666.71923.peg.1512	98.6	bi	11	1658	fig|6666666.72094.peg.1658	98.6
15	1793	435	fig|1440056.4.peg.1793	Glycerol-3-phosphate ABC transporter, periplasmic glycerol-3-phosphate-binding protein (TC 3.A.1.1.3)	bi	5	864	fig|6666666.71924.peg.864	99.77	bi	7	1513	fig|6666666.71923.peg.1513	99.77	bi	11	1657	fig|6666666.72094.peg.1657	99.77
15	1794	421	fig|1440056.4.peg.1794	Alkaline phosphodiesterase I (EC 3.1.4.1) / Nucleotide pyrophosphatase (EC 3.6.1.9)	bi	5	863	fig|6666666.71924.peg.863	100	bi	7	1514	fig|6666666.71923.peg.1514	98.81	bi	11	1656	fig|6666666.72094.peg.1656	98.81
15	1795	657	fig|1440056.4.peg.1795	Excinuclease ABC subunit B	bi	5	862	fig|6666666.71924.peg.862	100	bi	7	1515	fig|6666666.71923.peg.1515	99.85	bi	11	1655	fig|6666666.72094.peg.1655	99.85
15	1796	942	fig|1440056.4.peg.1796	Excinuclease ABC subunit A	bi	5	861	fig|6666666.71924.peg.861	100	bi	7	1516	fig|6666666.71923.peg.1516	99.68	bi	11	1654	fig|6666666.72094.peg.1654	99.68
15	1797	606	fig|1440056.4.peg.1797	Excinuclease ABC subunit C	bi	5	860	fig|6666666.71924.peg.860	100	bi	7	1517	fig|6666666.71923.peg.1517	99.67	bi	11	1653	fig|6666666.72094.peg.1653	99.67
15	1798	310	fig|1440056.4.peg.1798	HPr kinase/phosphorylase (EC 2.7.1.-) (EC 2.7.4.-)	bi	5	859	fig|6666666.71924.peg.859	100	bi	7	1518	fig|6666666.71923.peg.1518	100	bi	11	1652	fig|6666666.72094.peg.1652	100
15	1799	599	fig|1440056.4.peg.1799	MutS-related protein, family 1	bi	5	858	fig|6666666.71924.peg.858	99.67	bi	7	1519	fig|6666666.71923.peg.1519	97.49	bi	11	1651	fig|6666666.72094.peg.1651	97.66
15	1800	594	fig|1440056.4.peg.1800	Periplasmic [Fe] hydrogenase large subunit (EC 1.12.7.2)	bi	5	857	fig|6666666.71924.peg.857	100	bi	7	1520	fig|6666666.71923.peg.1520	100	bi	11	1650	fig|6666666.72094.peg.1650	99.83
15	1801	629	fig|1440056.4.peg.1801	NAD-reducing hydrogenase subunit HoxF (EC 1.12.1.2)	bi	5	856	fig|6666666.71924.peg.856	100	bi	7	1521	fig|6666666.71923.peg.1521	100	bi	11	1649	fig|6666666.72094.peg.1649	100
15	1802	166	fig|1440056.4.peg.1802	NAD-reducing hydrogenase subunit HoxE (EC 1.12.1.2)	bi	5	855	fig|6666666.71924.peg.855	100	bi	7	1522	fig|6666666.71923.peg.1522	100	bi	11	1648	fig|6666666.72094.peg.1648	100
15	1803	494	fig|1440056.4.peg.1803	Cardiolipin synthetase (EC 2.7.8.-)	bi	5	853	fig|6666666.71924.peg.853	100	bi	7	1523	fig|6666666.71923.peg.1523	100	bi	11	1647	fig|6666666.72094.peg.1647	100
15	1804	257	fig|1440056.4.peg.1804	Formate efflux transporter (TC 2.A.44 family)	bi	5	852	fig|6666666.71924.peg.852	99.61	bi	7	1524	fig|6666666.71923.peg.1524	100	bi	11	1646	fig|6666666.72094.peg.1646	100
15	1805	305	fig|1440056.4.peg.1805	UDP-N-acetylenolpyruvoylglucosamine reductase (EC 1.1.1.158)	bi	5	851	fig|6666666.71924.peg.851	100	bi	7	1525	fig|6666666.71923.peg.1525	99.67	bi	11	1645	fig|6666666.72094.peg.1645	100
15	1806	238	fig|1440056.4.peg.1806	Histidinol phosphatase and related hydrolases of the PHP family	bi	5	850	fig|6666666.71924.peg.850	100	bi	7	1526	fig|6666666.71923.peg.1526	97.89	bi	11	1644	fig|6666666.72094.peg.1644	97.89
15	1807	286	fig|1440056.4.peg.1807	FIG000506: Predicted P-loop-containing kinase	bi	5	849	fig|6666666.71924.peg.849	100	bi	7	1527	fig|6666666.71923.peg.1527	99.65	bi	11	1643	fig|6666666.72094.peg.1643	99.65
15	1808	369	fig|1440056.4.peg.1808	FIG002813: LPPG:FO 2-phospho-L-lactate transferase like, CofD-like	bi	5	848	fig|6666666.71924.peg.848	100	bi	7	1528	fig|6666666.71923.peg.1528	100	bi	11	1642	fig|6666666.72094.peg.1642	100
15	1809	142	fig|1440056.4.peg.1809	Bis(5'-nucleosyl)-tetraphosphatase (Asymmetrical) (EC 3.6.1.17)	bi	5	847	fig|6666666.71924.peg.847	100	bi	7	1529	fig|6666666.71923.peg.1529	100	bi	11	1641	fig|6666666.72094.peg.1641	100
15	1810	318	fig|1440056.4.peg.1810	FIG001886: Cytoplasmic hypothetical protein	bi	5	846	fig|6666666.71924.peg.846	100	bi	7	1530	fig|6666666.71923.peg.1530	99.37	bi	11	1640	fig|6666666.72094.peg.1640	99.37
15	1811	1190	fig|1440056.4.peg.1811	DNA polymerase III alpha subunit (EC 2.7.7.7)	bi	5	845	fig|6666666.71924.peg.845	100	bi	7	1531	fig|6666666.71923.peg.1531	99.58	bi	11	1639	fig|6666666.72094.peg.1639	99.66
15	1812	320	fig|1440056.4.peg.1812	6-phosphofructokinase (EC 2.7.1.11)	bi	5	844	fig|6666666.71924.peg.844	100	bi	7	1532	fig|6666666.71923.peg.1532	100	bi	11	1638	fig|6666666.72094.peg.1638	100
15	1813	587	fig|1440056.4.peg.1813	Pyruvate kinase (EC 2.7.1.40)	bi	5	843	fig|6666666.71924.peg.843	100	bi	7	1533	fig|6666666.71923.peg.1533	99.49	bi	11	1637	fig|6666666.72094.peg.1637	99.66
15	1814	455	fig|1440056.4.peg.1814	23S rRNA (Uracil-5-) -methyltransferase RumA (EC 2.1.1.-)	bi	5	842	fig|6666666.71924.peg.842	99.78	bi	7	1534	fig|6666666.71923.peg.1534	99.33	bi	11	1636	fig|6666666.72094.peg.1636	99.56
15	1815	1015	fig|1440056.4.peg.1815	FIG01032097: hypothetical protein	uni	40	3000	fig|6666666.71924.peg.3000	92.7	-				0	bi	11	1635	fig|6666666.72094.peg.1635	99.7
15	1816	41	fig|1440056.4.peg.1816	hypothetical protein	-				0	-				0	-				0
15	1817	109	fig|1440056.4.peg.1817	FIG00627241: hypothetical protein	uni	40	3001	fig|6666666.71924.peg.3001	95.37	-				0	bi	11	1634	fig|6666666.72094.peg.1634	100
15	1818	128	fig|1440056.4.peg.1818	FIG00627694: hypothetical protein	uni	40	3002	fig|6666666.71924.peg.3002	95.28	-				0	-				0
15	1819	146	fig|1440056.4.peg.1819	hypothetical protein	-				0	-				0	bi	11	1633	fig|6666666.72094.peg.1633	99.21
15	1820	465	fig|1440056.4.peg.1820	FIG00628088: hypothetical protein	uni	40	3005	fig|6666666.71924.peg.3005	95.26	uni	1	276	fig|6666666.71923.peg.276	24.73	bi	11	1632	fig|6666666.72094.peg.1632	99.57
15	1821	399	fig|1440056.4.peg.1821	Tn916, transcriptional regulator, putative	uni	40	3006	fig|6666666.71924.peg.3006	97.49	uni	1	384	fig|6666666.71923.peg.384	26.46	bi	11	1631	fig|6666666.72094.peg.1631	100
15	1822	45	fig|1440056.4.peg.1822	hypothetical protein	bi	40	3007	fig|6666666.71924.peg.3007	76.6	-				0	bi	11	1630	fig|6666666.72094.peg.1630	100
15	1823	74	fig|1440056.4.peg.1823	FIG086557: Conjugation related protein	uni	40	3008	fig|6666666.71924.peg.3008	98.11	-				0	uni	11	1629	fig|6666666.72094.peg.1629	100
15	1824	251	fig|1440056.4.peg.1824	hypothetical protein	-				0	-				0	bi	11	1628	fig|6666666.72094.peg.1628	100
15	1825	168	fig|1440056.4.peg.1825	FIG00512738: hypothetical protein	uni	40	3011	fig|6666666.71924.peg.3011	90.42	-				0	bi	11	1627	fig|6666666.72094.peg.1627	100
15	1826	168	fig|1440056.4.peg.1826	Antirestriction protein	uni	40	3012	fig|6666666.71924.peg.3012	94.61	-				0	bi	11	1626	fig|6666666.72094.peg.1626	100
15	1827	133	fig|1440056.4.peg.1827	FIG00516843: hypothetical protein	uni	23	2336	fig|6666666.71924.peg.2336	73.02	-				0	-				0
15	1828	817	fig|1440056.4.peg.1828	FIG00627334: hypothetical protein	bi	40	3013	fig|6666666.71924.peg.3013	98.04	bi	1	1296	fig|6666666.71923.peg.1296	79.73	bi	11	1625	fig|6666666.72094.peg.1625	99.63
15	1829	735	fig|1440056.4.peg.1829	membrane protein, putative	bi	40	3014	fig|6666666.71924.peg.3014	92.67	-				0	bi	11	1624	fig|6666666.72094.peg.1624	99.86
15	1830	336	fig|1440056.4.peg.1830	lipoprotein, NLP/P60 family	uni	40	3015	fig|6666666.71924.peg.3015	91.04	uni	1	598	fig|6666666.71923.peg.598	44.83	bi	11	1623	fig|6666666.72094.peg.1623	100
15	1831	301	fig|1440056.4.peg.1831	FIG00513093: hypothetical protein	uni	40	3016	fig|6666666.71924.peg.3016	88.45	-				0	bi	11	1622	fig|6666666.72094.peg.1622	100
15	1832	40	fig|1440056.4.peg.1832	hypothetical protein	-				0	-				0	-				0
15	1833	888	fig|1440056.4.peg.1833	Mg(2+) transport ATPase, P-type (EC 3.6.3.2)	uni	34	2671	fig|6666666.71924.peg.2671	31.42	uni	10	2837	fig|6666666.71923.peg.2837	31.1	bi	11	1621	fig|6666666.72094.peg.1621	100
15	1834	169	fig|1440056.4.peg.1834	DNA-binding response regulator	uni	16	1985	fig|6666666.71924.peg.1985	55.45	uni	9	2631	fig|6666666.71923.peg.2631	55.34	bi	11	1620	fig|6666666.72094.peg.1620	100
15	1835	226	fig|1440056.4.peg.1835	Mg(2+) transport ATPase protein C	uni	43	3445	fig|6666666.71924.peg.3445	34.92	uni	7	1622	fig|6666666.71923.peg.1622	34.92	bi	11	1619	fig|6666666.72094.peg.1619	100
15	1836	104	fig|1440056.4.peg.1836	hypothetical protein	-				0	-				0	-				0
15	1837	922	fig|1440056.4.peg.1837	Mg(2+) transport ATPase, P-type (EC 3.6.3.2)	uni	34	2671	fig|6666666.71924.peg.2671	31.27	uni	10	2837	fig|6666666.71923.peg.2837	30.88	bi	11	1618	fig|6666666.72094.peg.1618	100
15	1838	57	fig|1440056.4.peg.1838	hypothetical protein	-				0	-				0	bi	11	1617	fig|6666666.72094.peg.1617	100
15	1839	139	fig|1440056.4.peg.1839	hypothetical protein	uni	40	3024	fig|6666666.71924.peg.3024	45.26	uni	1	389	fig|6666666.71923.peg.389	36.5	bi	11	1616	fig|6666666.72094.peg.1616	100
15	1840	48	fig|1440056.4.peg.1840	hypothetical protein	-				0	-				0	bi	11	1615	fig|6666666.72094.peg.1615	100
15	1841	71	fig|1440056.4.peg.1841	Site-specific recombinase	-				0	-				0	uni	11	1614	fig|6666666.72094.peg.1614	98.55
15	1842	91	fig|1440056.4.peg.1842	hypothetical protein	-				0	-				0	-				0
15	1843	378	fig|1440056.4.peg.1843	Ribosomal RNA large subunit methyltransferase N (EC 2.1.1.-)	bi	5	798	fig|6666666.71924.peg.798	60.83	uni	10	2917	fig|6666666.71923.peg.2917	39.62	uni	40	3753	fig|6666666.72094.peg.3753	39.62
15	1844	64	fig|1440056.4.peg.1844	hypothetical protein	uni	12	1685	fig|6666666.71924.peg.1685	45.45	uni	1	37	fig|6666666.71923.peg.37	45.45	uni	10	1532	fig|6666666.72094.peg.1532	45.45
16	1845	673	fig|1440056.4.peg.1845	N-acetylmuramoyl-L-alanine amidase (EC 3.5.1.28)	bi	37	2911	fig|6666666.71924.peg.2911	99.49	bi	1	1	fig|6666666.71923.peg.1	98.66	bi	10	1495	fig|6666666.72094.peg.1495	98.51
16	1846	671	fig|1440056.4.peg.1846	N-acetylmuramoyl-L-alanine amidase (EC 3.5.1.28)	bi	12	1720	fig|6666666.71924.peg.1720	98.97	bi	1	2	fig|6666666.71923.peg.2	98.81	bi	10	1496	fig|6666666.72094.peg.1496	99.1
16	1847	638	fig|1440056.4.peg.1847	Hypothetical cyanobacterial membrane protein, in cluster with PxcA	bi	12	1719	fig|6666666.71924.peg.1719	100	bi	1	3	fig|6666666.71923.peg.3	98.27	bi	10	1497	fig|6666666.72094.peg.1497	97.8
16	1848	740	fig|1440056.4.peg.1848	ATP-dependent DNA helicase UvrD/PcrA/Rep, cyanobacterial paralog	bi	12	1718	fig|6666666.71924.peg.1718	100	bi	1	4	fig|6666666.71923.peg.4	98.24	bi	10	1498	fig|6666666.72094.peg.1498	98.51
16	1849	255	fig|1440056.4.peg.1849	FIG00520789: hypothetical protein	bi	12	1717	fig|6666666.71924.peg.1717	100	bi	1	5	fig|6666666.71923.peg.5	100	bi	10	1499	fig|6666666.72094.peg.1499	100
16	1850	1156	fig|1440056.4.peg.1850	ATP-dependent nuclease, subunit B	bi	12	1716	fig|6666666.71924.peg.1716	99.74	bi	1	6	fig|6666666.71923.peg.6	98.61	bi	10	1500	fig|6666666.72094.peg.1500	98.87
16	1851	1276	fig|1440056.4.peg.1851	ATP-dependent nuclease, subunit A	bi	12	1715	fig|6666666.71924.peg.1715	99.92	bi	1	7	fig|6666666.71923.peg.7	98.98	bi	10	1501	fig|6666666.72094.peg.1501	98.98
16	1852	404	fig|1440056.4.peg.1852	Exonuclease SbcD	bi	12	1714	fig|6666666.71924.peg.1714	100	bi	1	8	fig|6666666.71923.peg.8	99.5	bi	10	1502	fig|6666666.72094.peg.1502	99.5
16	1853	1176	fig|1440056.4.peg.1853	Exonuclease SbcC	bi	12	1713	fig|6666666.71924.peg.1713	99.91	bi	1	9	fig|6666666.71923.peg.9	98.72	bi	10	1503	fig|6666666.72094.peg.1503	98.98
16	1854	417	fig|1440056.4.peg.1854	Magnesium and cobalt efflux protein CorC	bi	12	1712	fig|6666666.71924.peg.1712	100	bi	1	10	fig|6666666.71923.peg.10	100	bi	10	1504	fig|6666666.72094.peg.1504	100
16	1855	351	fig|1440056.4.peg.1855	FIG00513983: hypothetical protein	bi	12	1711	fig|6666666.71924.peg.1711	100	bi	1	11	fig|6666666.71923.peg.11	99.14	bi	10	1505	fig|6666666.72094.peg.1505	99.14
16	1856	409	fig|1440056.4.peg.1856	Tripeptide aminopeptidase (EC 3.4.11.4)	bi	12	1710	fig|6666666.71924.peg.1710	99.75	bi	1	12	fig|6666666.71923.peg.12	99.26	bi	10	1506	fig|6666666.72094.peg.1506	99.51
16	1857	351	fig|1440056.4.peg.1857	N-acetylmuramoyl-L-alanine amidase (EC 3.5.1.28)	bi	12	1709	fig|6666666.71924.peg.1709	99.43	bi	1	13	fig|6666666.71923.peg.13	98	bi	10	1507	fig|6666666.72094.peg.1507	98.29
16	1858	190	fig|1440056.4.peg.1858	phosphodiesterase, MJ0936 family	bi	12	1708	fig|6666666.71924.peg.1708	100	bi	1	14	fig|6666666.71923.peg.14	98.94	bi	10	1508	fig|6666666.72094.peg.1508	99.47
16	1859	267	fig|1440056.4.peg.1859	NAD kinase (EC 2.7.1.23)	bi	12	1707	fig|6666666.71924.peg.1707	100	bi	1	15	fig|6666666.71923.peg.15	100	bi	10	1509	fig|6666666.72094.peg.1509	100
16	1860	287	fig|1440056.4.peg.1860	ABC transporter ATP-binding protein	bi	12	1706	fig|6666666.71924.peg.1706	100	bi	1	16	fig|6666666.71923.peg.16	98.95	bi	10	1510	fig|6666666.72094.peg.1510	99.3
16	1861	229	fig|1440056.4.peg.1861	FIG00513068: hypothetical protein	bi	12	1705	fig|6666666.71924.peg.1705	100	bi	1	17	fig|6666666.71923.peg.17	99.56	bi	10	1511	fig|6666666.72094.peg.1511	99.56
16	1862	181	fig|1440056.4.peg.1862	FIG00520561: hypothetical protein	bi	12	1704	fig|6666666.71924.peg.1704	100	bi	1	18	fig|6666666.71923.peg.18	97.78	bi	10	1512	fig|6666666.72094.peg.1512	97.78
16	1863	156	fig|1440056.4.peg.1863	tRNA proofreading protein STM4549	bi	12	1703	fig|6666666.71924.peg.1703	100	bi	1	19	fig|6666666.71923.peg.19	98.71	bi	10	1513	fig|6666666.72094.peg.1513	98.71
16	1864	379	fig|1440056.4.peg.1864	Butyryl-CoA dehydrogenase (EC 1.3.8.1)	bi	12	1702	fig|6666666.71924.peg.1702	100	bi	1	20	fig|6666666.71923.peg.20	100	bi	10	1514	fig|6666666.72094.peg.1514	100
16	1865	261	fig|1440056.4.peg.1865	Electron transfer flavoprotein, beta subunit	bi	12	1701	fig|6666666.71924.peg.1701	100	bi	1	21	fig|6666666.71923.peg.21	100	bi	10	1515	fig|6666666.72094.peg.1515	100
16	1866	337	fig|1440056.4.peg.1866	Electron transfer flavoprotein, alpha subunit	bi	12	1700	fig|6666666.71924.peg.1700	100	bi	1	22	fig|6666666.71923.peg.22	100	bi	10	1516	fig|6666666.72094.peg.1516	100
16	1867	266	fig|1440056.4.peg.1867	3-hydroxybutyryl-CoA dehydratase (EC 4.2.1.55)	bi	12	1699	fig|6666666.71924.peg.1699	100	bi	1	23	fig|6666666.71923.peg.23	99.25	bi	10	1517	fig|6666666.72094.peg.1517	99.25
16	1868	282	fig|1440056.4.peg.1868	3-hydroxybutyryl-CoA dehydrogenase (EC 1.1.1.157)	bi	12	1698	fig|6666666.71924.peg.1698	100	bi	1	24	fig|6666666.71923.peg.24	99.64	bi	10	1518	fig|6666666.72094.peg.1518	99.64
16	1869	392	fig|1440056.4.peg.1869	Acetyl-CoA acetyltransferase (EC 2.3.1.9)	bi	12	1697	fig|6666666.71924.peg.1697	100	bi	1	25	fig|6666666.71923.peg.25	99.49	bi	10	1519	fig|6666666.72094.peg.1519	99.49
16	1870	301	fig|1440056.4.peg.1870	Similar to ribosomal large subunit pseudouridine synthase D, CAC1266-type	bi	12	1696	fig|6666666.71924.peg.1696	100	bi	1	26	fig|6666666.71923.peg.26	99	bi	10	1520	fig|6666666.72094.peg.1520	98.67
16	1871	335	fig|1440056.4.peg.1871	FIG00518243: hypothetical protein	bi	12	1695	fig|6666666.71924.peg.1695	99.7	bi	1	27	fig|6666666.71923.peg.27	99.7	bi	10	1521	fig|6666666.72094.peg.1521	99.7
16	1872	76	fig|1440056.4.peg.1872	Acyl carrier protein	bi	12	1694	fig|6666666.71924.peg.1694	100	bi	1	28	fig|6666666.71923.peg.28	100	bi	10	1522	fig|6666666.72094.peg.1522	100
16	1873	142	fig|1440056.4.peg.1873	FIG00519067: hypothetical protein	bi	12	1693	fig|6666666.71924.peg.1693	100	bi	1	29	fig|6666666.71923.peg.29	100	bi	10	1523	fig|6666666.72094.peg.1523	100
16	1874	60	fig|1440056.4.peg.1874	FIG00517016: hypothetical protein	bi	12	1692	fig|6666666.71924.peg.1692	100	bi	1	30	fig|6666666.71923.peg.30	100	bi	10	1525	fig|6666666.72094.peg.1525	100
16	1875	67	fig|1440056.4.peg.1875	FIG00513580: hypothetical protein	bi	12	1691	fig|6666666.71924.peg.1691	100	bi	1	31	fig|6666666.71923.peg.31	100	bi	10	1526	fig|6666666.72094.peg.1526	100
16	1876	339	fig|1440056.4.peg.1876	Catabolite control protein A	bi	12	1690	fig|6666666.71924.peg.1690	100	bi	1	32	fig|6666666.71923.peg.32	100	bi	10	1527	fig|6666666.72094.peg.1527	100
16	1877	133	fig|1440056.4.peg.1877	FIG00519425: hypothetical protein	bi	12	1689	fig|6666666.71924.peg.1689	100	bi	1	33	fig|6666666.71923.peg.33	99.24	bi	10	1528	fig|6666666.72094.peg.1528	100
16	1878	304	fig|1440056.4.peg.1878	FIG00517483: hypothetical protein	bi	12	1688	fig|6666666.71924.peg.1688	99.67	bi	1	34	fig|6666666.71923.peg.34	97.03	bi	10	1529	fig|6666666.72094.peg.1529	96.7
16	1879	406	fig|1440056.4.peg.1879	FIG00516933: hypothetical protein	bi	12	1687	fig|6666666.71924.peg.1687	100	bi	1	35	fig|6666666.71923.peg.35	100	bi	10	1530	fig|6666666.72094.peg.1530	100
16	1880	441	fig|1440056.4.peg.1880	Stage V sporulation protein B	bi	12	1686	fig|6666666.71924.peg.1686	100	bi	1	36	fig|6666666.71923.peg.36	99.77	bi	10	1531	fig|6666666.72094.peg.1531	99.77
16	1881	265	fig|1440056.4.peg.1881	Histidinol-phosphatase (EC 3.1.3.15)	bi	12	1685	fig|6666666.71924.peg.1685	100	bi	1	37	fig|6666666.71923.peg.37	99.62	bi	10	1532	fig|6666666.72094.peg.1532	100
16	1882	482	fig|1440056.4.peg.1882	Transcriptional regulator, GntR family domain / Aspartate aminotransferase (EC 2.6.1.1)	bi	12	1684	fig|6666666.71924.peg.1684	99.79	bi	1	38	fig|6666666.71923.peg.38	99.58	bi	10	1533	fig|6666666.72094.peg.1533	99.58
16	1883	70	fig|1440056.4.peg.1883	FIG00515811: hypothetical protein	bi	12	1683	fig|6666666.71924.peg.1683	100	bi	1	39	fig|6666666.71923.peg.39	100	bi	10	1534	fig|6666666.72094.peg.1534	100
16	1884	465	fig|1440056.4.peg.1884	putative aminopeptidase	bi	12	1682	fig|6666666.71924.peg.1682	100	bi	1	40	fig|6666666.71923.peg.40	99.78	bi	10	1535	fig|6666666.72094.peg.1535	99.78
16	1885	72	fig|1440056.4.peg.1885	predicted biotin regulatory protein BioR (GntR family)	uni	12	1681	fig|6666666.71924.peg.1681	98.41	uni	1	41	fig|6666666.71923.peg.41	98.41	bi	10	1536	fig|6666666.72094.peg.1536	100
16	1886	389	fig|1440056.4.peg.1886	Phage integrase	uni	1	246	fig|6666666.71924.peg.246	65.89	uni	1	534	fig|6666666.71923.peg.534	65.37	bi	10	1537	fig|6666666.72094.peg.1537	97.94
16	1887	519	fig|1440056.4.peg.1887	cell surface protein	uni	34	2886	fig|6666666.71924.peg.2886	96.72	uni	10	2853	fig|6666666.71923.peg.2853	88.55	uni	3	711	fig|6666666.72094.peg.711	82.49
17	1888	71	fig|1440056.4.peg.1888	Ribosomal small subunit pseudouridine synthase A (EC 4.2.1.70)	bi	16	1933	fig|6666666.71924.peg.1933	100	uni	9	2582	fig|6666666.71923.peg.2582	98.53	uni	4	833	fig|6666666.72094.peg.833	98.53
17	1889	110	fig|1440056.4.peg.1889	FIG00514161: hypothetical protein	bi	16	1934	fig|6666666.71924.peg.1934	99.08	bi	9	2583	fig|6666666.71923.peg.2583	99.08	bi	4	832	fig|6666666.72094.peg.832	100
17	1890	309	fig|1440056.4.peg.1890	Fructose-bisphosphate aldolase class II (EC 4.1.2.13)	bi	16	1935	fig|6666666.71924.peg.1935	100	bi	9	2584	fig|6666666.71923.peg.2584	100	bi	4	831	fig|6666666.72094.peg.831	100
17	1891	544	fig|1440056.4.peg.1891	sigma-L-dependent transcriptional regulator	bi	16	1936	fig|6666666.71924.peg.1936	100	bi	9	2585	fig|6666666.71923.peg.2585	99.45	bi	4	830	fig|6666666.72094.peg.830	99.63
17	1892	346	fig|1440056.4.peg.1892	Electron transfer flavoprotein, alpha subunit	bi	16	1937	fig|6666666.71924.peg.1937	100	bi	9	2586	fig|6666666.71923.peg.2586	100	bi	4	829	fig|6666666.72094.peg.829	100
17	1893	262	fig|1440056.4.peg.1893	Electron transfer flavoprotein, beta subunit	bi	16	1938	fig|6666666.71924.peg.1938	100	bi	9	2587	fig|6666666.71923.peg.2587	100	bi	4	828	fig|6666666.72094.peg.828	100
17	1894	378	fig|1440056.4.peg.1894	Butyryl-CoA dehydrogenase (EC 1.3.8.1)	bi	16	1939	fig|6666666.71924.peg.1939	100	bi	9	2588	fig|6666666.71923.peg.2588	100	bi	4	827	fig|6666666.72094.peg.827	100
17	1895	376	fig|1440056.4.peg.1895	Benzoyl-CoA reductase subunit BadD (EC 1.3.99.15)	bi	16	1940	fig|6666666.71924.peg.1940	100	bi	9	2589	fig|6666666.71923.peg.2589	100	bi	4	826	fig|6666666.72094.peg.826	100
17	1896	409	fig|1440056.4.peg.1896	Benzoyl-CoA reductase subunit BadE (EC 1.3.99.15)	bi	16	1941	fig|6666666.71924.peg.1941	100	bi	9	2590	fig|6666666.71923.peg.2590	100	bi	4	825	fig|6666666.72094.peg.825	100
17	1897	267	fig|1440056.4.peg.1897	Benzoyl-CoA reductase subunit BadG (EC 1.3.99.15)	bi	16	1942	fig|6666666.71924.peg.1942	100	bi	9	2591	fig|6666666.71923.peg.2591	100	bi	4	824	fig|6666666.72094.peg.824	100
17	1898	400	fig|1440056.4.peg.1898	Hydroxyproline dehydratase putative	bi	16	1943	fig|6666666.71924.peg.1943	100	bi	9	2592	fig|6666666.71923.peg.2592	100	bi	4	823	fig|6666666.72094.peg.823	100
17	1899	38	fig|1440056.4.peg.1899	hypothetical protein	bi	16	1944	fig|6666666.71924.peg.1944	100	bi	9	2593	fig|6666666.71923.peg.2593	94.59	bi	4	822	fig|6666666.72094.peg.822	94.59
17	1900	333	fig|1440056.4.peg.1900	D-lactate dehydrogenase (EC 1.1.1.28)	bi	16	1945	fig|6666666.71924.peg.1945	100	bi	9	2594	fig|6666666.71923.peg.2594	99.7	bi	4	821	fig|6666666.72094.peg.821	99.7
17	1901	176	fig|1440056.4.peg.1901	Substrate-specific component PdxU2 of predicted pyridoxin-related ECF transporter	bi	16	1946	fig|6666666.71924.peg.1946	100	bi	9	2595	fig|6666666.71923.peg.2595	100	bi	4	820	fig|6666666.72094.peg.820	100
17	1902	199	fig|1440056.4.peg.1902	Radical SAM-superfamily protein	bi	16	1947	fig|6666666.71924.peg.1947	100	bi	9	2596	fig|6666666.71923.peg.2596	97.98	bi	4	819	fig|6666666.72094.peg.819	97.98
17	1903	528	fig|1440056.4.peg.1903	Asparagine synthetase [glutamine-hydrolyzing] (EC 6.3.5.4)	bi	16	1948	fig|6666666.71924.peg.1948	99.81	bi	9	2597	fig|6666666.71923.peg.2597	97.15	bi	4	818	fig|6666666.72094.peg.818	96.96
17	1904	278	fig|1440056.4.peg.1904	Beta-glucoside bgl operon antiterminator, BglG family	bi	16	1949	fig|6666666.71924.peg.1949	98.92	bi	9	2599	fig|6666666.71923.peg.2599	98.92	bi	4	816	fig|6666666.72094.peg.816	98.92
17	1905	489	fig|1440056.4.peg.1905	Beta-glucosidase (EC 3.2.1.21); 6-phospho-beta-glucosidase (EC 3.2.1.86)	bi	16	1950	fig|6666666.71924.peg.1950	99.39	bi	9	2600	fig|6666666.71923.peg.2600	98.36	bi	4	815	fig|6666666.72094.peg.815	98.57
17	1906	622	fig|1440056.4.peg.1906	PTS system, beta-glucoside-specific IIB component (EC 2.7.1.69) / PTS system, beta-glucoside-specific IIC component / PTS system, beta-glucoside-specific IIA component	bi	16	1951	fig|6666666.71924.peg.1951	99.52	bi	9	2601	fig|6666666.71923.peg.2601	94.52	bi	4	814	fig|6666666.72094.peg.814	94.36
17	1907	288	fig|1440056.4.peg.1907	FIG00520920: hypothetical protein	bi	16	1952	fig|6666666.71924.peg.1952	100	bi	9	2602	fig|6666666.71923.peg.2602	99.65	bi	4	813	fig|6666666.72094.peg.813	99.65
17	1908	311	fig|1440056.4.peg.1908	FIG00515408: hypothetical protein	bi	16	1953	fig|6666666.71924.peg.1953	100	bi	9	2603	fig|6666666.71923.peg.2603	99.03	bi	4	812	fig|6666666.72094.peg.812	99.03
17	1909	184	fig|1440056.4.peg.1909	HigA protein (antitoxin to HigB)	bi	16	1954	fig|6666666.71924.peg.1954	100	bi	9	2604	fig|6666666.71923.peg.2604	99.45	bi	4	811	fig|6666666.72094.peg.811	99.45
17	1910	164	fig|1440056.4.peg.1910	FIG00518335: hypothetical protein	bi	16	1955	fig|6666666.71924.peg.1955	100	bi	9	2605	fig|6666666.71923.peg.2605	100	bi	4	810	fig|6666666.72094.peg.810	100
17	1911	187	fig|1440056.4.peg.1911	HAD-superfamily hydrolase-like protein	bi	16	1956	fig|6666666.71924.peg.1956	100	bi	9	2606	fig|6666666.71923.peg.2606	100	bi	4	809	fig|6666666.72094.peg.809	100
17	1912	386	fig|1440056.4.peg.1912	SAM dependent methyltransferase	bi	16	1957	fig|6666666.71924.peg.1957	99.74	bi	9	2607	fig|6666666.71923.peg.2607	99.74	bi	4	808	fig|6666666.72094.peg.808	99.74
17	1913	279	fig|1440056.4.peg.1913	FIG00515235: hypothetical protein	bi	16	1958	fig|6666666.71924.peg.1958	99.64	bi	9	2608	fig|6666666.71923.peg.2608	98.92	bi	4	807	fig|6666666.72094.peg.807	98.92
17	1914	231	fig|1440056.4.peg.1914	Phosphohydrolase	bi	16	1959	fig|6666666.71924.peg.1959	100	bi	9	2609	fig|6666666.71923.peg.2609	100	bi	4	806	fig|6666666.72094.peg.806	100
17	1915	271	fig|1440056.4.peg.1915	GTP pyrophosphokinase (EC 2.7.6.5)	bi	16	1960	fig|6666666.71924.peg.1960	100	bi	9	2610	fig|6666666.71923.peg.2610	100	bi	4	805	fig|6666666.72094.peg.805	100
17	1916	304	fig|1440056.4.peg.1916	FIG00514155: hypothetical protein	bi	16	1961	fig|6666666.71924.peg.1961	100	bi	9	2611	fig|6666666.71923.peg.2611	100	bi	4	804	fig|6666666.72094.peg.804	100
17	1917	244	fig|1440056.4.peg.1917	FIG00520358: hypothetical protein	bi	16	1962	fig|6666666.71924.peg.1962	100	bi	9	2612	fig|6666666.71923.peg.2612	97.53	bi	4	803	fig|6666666.72094.peg.803	97.53
17	1918	84	fig|1440056.4.peg.1918	FIG00517465: hypothetical protein	bi	16	1963	fig|6666666.71924.peg.1963	100	bi	9	2613	fig|6666666.71923.peg.2613	98.8	bi	4	802	fig|6666666.72094.peg.802	98.8
17	1919	140	fig|1440056.4.peg.1919	FIG00514740: hypothetical protein	bi	16	1964	fig|6666666.71924.peg.1964	99.28	bi	9	2614	fig|6666666.71923.peg.2614	97.12	bi	4	801	fig|6666666.72094.peg.801	97.84
17	1920	1686	fig|1440056.4.peg.1920	FIG00513637: hypothetical protein	bi	16	1965	fig|6666666.71924.peg.1965	99.76	bi	9	2615	fig|6666666.71923.peg.2615	98.58	bi	4	800	fig|6666666.72094.peg.800	98.34
17	1921	246	fig|1440056.4.peg.1921	two-component response regulator	bi	16	1966	fig|6666666.71924.peg.1966	100	uni	9	2415	fig|6666666.71923.peg.2415	32.06	bi	4	799	fig|6666666.72094.peg.799	98.78
17	1922	312	fig|1440056.4.peg.1922	FIG00515250: hypothetical protein	bi	16	1967	fig|6666666.71924.peg.1967	99.68	uni	1	58	fig|6666666.71923.peg.58	28.33	bi	4	798	fig|6666666.72094.peg.798	98.07
17	1923	862	fig|1440056.4.peg.1923	FIG00516776: hypothetical protein	bi	16	1968	fig|6666666.71924.peg.1968	100	uni	1	1028	fig|6666666.71923.peg.1028	29.69	bi	4	797	fig|6666666.72094.peg.797	79.91
17	1924	224	fig|1440056.4.peg.1924	ABC transporter ATP-binding protein	bi	16	1969	fig|6666666.71924.peg.1969	100	uni	1	431	fig|6666666.71923.peg.431	61.82	bi	4	796	fig|6666666.72094.peg.796	98.21
17	1925	114	fig|1440056.4.peg.1925	FIG00523940: hypothetical protein	bi	16	1970	fig|6666666.71924.peg.1970	100	bi	9	2616	fig|6666666.71923.peg.2616	99.12	bi	4	795	fig|6666666.72094.peg.795	100
17	1926	881	fig|1440056.4.peg.1926	Alcohol dehydrogenase (EC 1.1.1.1); Acetaldehyde dehydrogenase (EC 1.2.1.10)	bi	16	1971	fig|6666666.71924.peg.1971	99.77	bi	9	2617	fig|6666666.71923.peg.2617	99.2	bi	4	794	fig|6666666.72094.peg.794	99.2
17	1927	533	fig|1440056.4.peg.1927	Manganese-dependent inorganic pyrophosphatase (EC 3.6.1.1)	bi	16	1972	fig|6666666.71924.peg.1972	99.81	bi	9	2618	fig|6666666.71923.peg.2618	99.06	bi	4	793	fig|6666666.72094.peg.793	98.68
17	1928	433	fig|1440056.4.peg.1928	Flagellar hook-length control protein FliK	bi	16	1973	fig|6666666.71924.peg.1973	96.17	bi	9	2619	fig|6666666.71923.peg.2619	85.13	bi	4	792	fig|6666666.72094.peg.792	91.47
17	1929	175	fig|1440056.4.peg.1929	Peptidyl-prolyl cis-trans isomerase (EC 5.2.1.8)	bi	16	1974	fig|6666666.71924.peg.1974	99.43	bi	9	2620	fig|6666666.71923.peg.2620	100	bi	4	763	fig|6666666.72094.peg.763	99.43
17	1930	251	fig|1440056.4.peg.1930	Ferredoxin reductase	bi	16	1975	fig|6666666.71924.peg.1975	100	bi	9	2621	fig|6666666.71923.peg.2621	98.8	bi	4	762	fig|6666666.72094.peg.762	98.8
17	1931	152	fig|1440056.4.peg.1931	Aspartyl aminopeptidase (EC 3.4.11.21)	bi	16	1976	fig|6666666.71924.peg.1976	100	bi	9	2622	fig|6666666.71923.peg.2622	100	bi	4	761	fig|6666666.72094.peg.761	100
17	1932	370	fig|1440056.4.peg.1932	Mobile element protein	uni	15	1932	fig|6666666.71924.peg.1932	96.48	uni	1	941	fig|6666666.71923.peg.941	95.66	uni	3	745	fig|6666666.72094.peg.745	96.75
18	1933	216	fig|1440056.4.peg.1933	RNA polymerase sporulation specific sigma factor SigH	bi	20	2184	fig|6666666.71924.peg.2184	100	bi	2	1437	fig|6666666.71923.peg.1437	100	bi	14	2159	fig|6666666.72094.peg.2159	100
18	1934	176	fig|1440056.4.peg.1934	Hypothetical protein DUF901, similar to C-terminal domain of ribosome protection-type Tc-resistance proteins	bi	20	2183	fig|6666666.71924.peg.2183	100	bi	2	1436	fig|6666666.71923.peg.1436	99.43	bi	14	2160	fig|6666666.72094.peg.2160	99.43
18	1935	246	fig|1440056.4.peg.1935	23S rRNA (guanosine-2'-O-) -methyltransferase rlmB (EC 2.1.1.-)	bi	20	2182	fig|6666666.71924.peg.2182	99.59	bi	2	1435	fig|6666666.71923.peg.1435	99.59	bi	14	2161	fig|6666666.72094.peg.2161	99.59
18	1936	253	fig|1440056.4.peg.1936	Thymidylate synthase thyX (EC 2.1.1.-)	bi	20	2181	fig|6666666.71924.peg.2181	100	bi	2	1434	fig|6666666.71923.peg.1434	100	bi	14	2162	fig|6666666.72094.peg.2162	100
18	1937	132	fig|1440056.4.peg.1937	COG1939: Ribonuclease III family protein	bi	20	2180	fig|6666666.71924.peg.2180	100	bi	2	1433	fig|6666666.71923.peg.1433	99.24	bi	14	2163	fig|6666666.72094.peg.2163	98.47
18	1938	466	fig|1440056.4.peg.1938	Cysteinyl-tRNA synthetase (EC 6.1.1.16)	bi	20	2179	fig|6666666.71924.peg.2179	99.78	bi	2	1432	fig|6666666.71923.peg.1432	99.35	bi	14	2164	fig|6666666.72094.peg.2164	99.35
18	1939	52	fig|1440056.4.peg.1939	FIG00522519: hypothetical protein	bi	20	2178	fig|6666666.71924.peg.2178	100	bi	2	1431	fig|6666666.71923.peg.1431	100	bi	14	2165	fig|6666666.72094.peg.2165	100
18	1940	494	fig|1440056.4.peg.1940	Glutamyl-tRNA synthetase (EC 6.1.1.17)	bi	20	2177	fig|6666666.71924.peg.2177	99.8	bi	2	1430	fig|6666666.71923.peg.1430	99.19	bi	14	2166	fig|6666666.72094.peg.2166	99.19
18	1941	482	fig|1440056.4.peg.1941	Prolyl-tRNA synthetase (EC 6.1.1.15), archaeal/eukaryal type	bi	20	2176	fig|6666666.71924.peg.2176	100	bi	2	1429	fig|6666666.71923.peg.1429	100	bi	14	2167	fig|6666666.72094.peg.2167	100
18	1942	572	fig|1440056.4.peg.1942	Prolyl-tRNA synthetase (EC 6.1.1.15), bacterial type	bi	20	2175	fig|6666666.71924.peg.2175	100	bi	2	1428	fig|6666666.71923.peg.1428	99.65	bi	14	2168	fig|6666666.72094.peg.2168	99.65
18	1943	162	fig|1440056.4.peg.1943	2-C-methyl-D-erythritol 2,4-cyclodiphosphate synthase (EC 4.6.1.12)	bi	20	2174	fig|6666666.71924.peg.2174	100	bi	2	1427	fig|6666666.71923.peg.1427	100	bi	14	2169	fig|6666666.72094.peg.2169	100
18	1944	238	fig|1440056.4.peg.1944	2-C-methyl-D-erythritol 4-phosphate cytidylyltransferase (EC 2.7.7.60)	bi	20	2173	fig|6666666.71924.peg.2173	100	bi	2	1426	fig|6666666.71923.peg.1426	99.58	bi	14	2170	fig|6666666.72094.peg.2170	99.58
18	1945	311	fig|1440056.4.peg.1945	Lipoate-protein ligase A	bi	20	2172	fig|6666666.71924.peg.2172	99.68	bi	2	1425	fig|6666666.71923.peg.1425	99.35	bi	14	2171	fig|6666666.72094.peg.2171	99.03
18	1946	217	fig|1440056.4.peg.1946	Ribulose-5-phosphate 4-epimerase and related epimerases and aldolases	bi	20	2171	fig|6666666.71924.peg.2171	100	bi	2	1424	fig|6666666.71923.peg.1424	99.07	bi	14	2172	fig|6666666.72094.peg.2172	99.07
18	1947	158	fig|1440056.4.peg.1947	FIG00514304: hypothetical protein	bi	20	2170	fig|6666666.71924.peg.2170	100	bi	2	1423	fig|6666666.71923.peg.1423	98.73	bi	14	2173	fig|6666666.72094.peg.2173	98.73
18	1948	450	fig|1440056.4.peg.1948	PTS system, galactitol-specific IIC component (EC 2.7.1.69)	bi	20	2169	fig|6666666.71924.peg.2169	100	bi	2	1422	fig|6666666.71923.peg.1422	100	bi	14	2174	fig|6666666.72094.peg.2174	99.78
18	1949	96	fig|1440056.4.peg.1949	PTS system, galactitol-specific IIB component (EC 2.7.1.69)	bi	20	2168	fig|6666666.71924.peg.2168	100	bi	2	1421	fig|6666666.71923.peg.1421	98.95	bi	14	2175	fig|6666666.72094.peg.2175	98.95
18	1950	155	fig|1440056.4.peg.1950	PTS system, galactitol-specific IIA component (EC 2.7.1.69)	bi	20	2167	fig|6666666.71924.peg.2167	100	bi	2	1420	fig|6666666.71923.peg.1420	100	bi	14	2176	fig|6666666.72094.peg.2176	99.35
18	1951	983	fig|1440056.4.peg.1951	NtrC family Transcriptional regulator, ATPase domain	bi	20	2166	fig|6666666.71924.peg.2166	99.8	bi	2	1419	fig|6666666.71923.peg.1419	98.98	bi	14	2177	fig|6666666.72094.peg.2177	99.08
18	1952	577	fig|1440056.4.peg.1952	Dihydrolipoamide dehydrogenase of acetoin dehydrogenase (EC 1.8.1.4)	bi	20	2165	fig|6666666.71924.peg.2165	99.83	bi	2	1418	fig|6666666.71923.peg.1418	98.44	bi	14	2178	fig|6666666.72094.peg.2178	98.61
18	1953	349	fig|1440056.4.peg.1953	Dihydrolipoamide acetyltransferase component (E2) of acetoin dehydrogenase complex (EC 2.3.1.-)	bi	20	2164	fig|6666666.71924.peg.2164	100	bi	2	1417	fig|6666666.71923.peg.1417	98.85	bi	14	2179	fig|6666666.72094.peg.2179	98.28
18	1954	329	fig|1440056.4.peg.1954	Acetoin dehydrogenase E1 component beta-subunit (EC 1.2.4.-)	bi	20	2163	fig|6666666.71924.peg.2163	100	bi	2	1416	fig|6666666.71923.peg.1416	99.39	bi	14	2180	fig|6666666.72094.peg.2180	99.39
18	1955	321	fig|1440056.4.peg.1955	Acetoin dehydrogenase E1 component alpha-subunit (EC 1.2.4.-)	bi	20	2162	fig|6666666.71924.peg.2162	100	bi	2	1415	fig|6666666.71923.peg.1415	100	bi	14	2181	fig|6666666.72094.peg.2181	100
18	1956	318	fig|1440056.4.peg.1956	Sorbitol operon transcription regulator	bi	20	2161	fig|6666666.71924.peg.2161	100	bi	2	1414	fig|6666666.71923.peg.1414	100	bi	14	2182	fig|6666666.72094.peg.2182	100
18	1957	458	fig|1440056.4.peg.1957	Xyloside transporter XynT	bi	20	2160	fig|6666666.71924.peg.2160	99.34	uni	1	1277	fig|6666666.71923.peg.1277	21.69	bi	14	2183	fig|6666666.72094.peg.2183	98.25
18	1958	549	fig|1440056.4.peg.1958	Beta-xylosidase (EC 3.2.1.37)	bi	20	2159	fig|6666666.71924.peg.2159	99.64	-				0	bi	14	2184	fig|6666666.72094.peg.2184	99.27
18	1959	389	fig|1440056.4.peg.1959	probable beta-1,3-exoglucanase	bi	20	2158	fig|6666666.71924.peg.2158	99.23	-				0	bi	14	2185	fig|6666666.72094.peg.2185	97.94
18	1960	282	fig|1440056.4.peg.1960	FIG00523766: hypothetical protein	bi	20	2157	fig|6666666.71924.peg.2157	99.64	uni	7	2033	fig|6666666.71923.peg.2033	32.61	bi	14	2186	fig|6666666.72094.peg.2186	98.93
18	1961	726	fig|1440056.4.peg.1961	Phosphoglyceromutase	bi	20	2156	fig|6666666.71924.peg.2156	99.72	bi	2	1412	fig|6666666.71923.peg.1412	98.21	bi	14	2187	fig|6666666.72094.peg.2187	98.07
18	1962	365	fig|1440056.4.peg.1962	Membrane-associated protein containing RNA-binding TRAM domain and ribonuclease PIN-domain, YacL B.subtilis ortholog	bi	20	2155	fig|6666666.71924.peg.2155	100	bi	2	1411	fig|6666666.71923.peg.1411	100	bi	14	2188	fig|6666666.72094.peg.2188	100
18	1963	357	fig|1440056.4.peg.1963	DNA integrity scanning protein DisA	bi	20	2154	fig|6666666.71924.peg.2154	100	bi	2	1410	fig|6666666.71923.peg.1410	99.72	bi	14	2189	fig|6666666.72094.peg.2189	99.72
18	1964	458	fig|1440056.4.peg.1964	DNA repair protein RadA	bi	20	2153	fig|6666666.71924.peg.2153	100	bi	2	1409	fig|6666666.71923.peg.1409	100	bi	14	2190	fig|6666666.72094.peg.2190	100
18	1965	816	fig|1440056.4.peg.1965	ATP-dependent Clp protease, ATP-binding subunit ClpC / Negative regulator of genetic competence clcC/mecB	bi	20	2152	fig|6666666.71924.peg.2152	99.88	bi	2	1408	fig|6666666.71923.peg.1408	99.88	bi	14	2191	fig|6666666.72094.peg.2191	99.88
18	1966	342	fig|1440056.4.peg.1966	Putative ATP:guanido phosphotransferase YacI (EC 2.7.3.-)	bi	20	2151	fig|6666666.71924.peg.2151	100	bi	2	1407	fig|6666666.71923.peg.1407	99.41	bi	14	2192	fig|6666666.72094.peg.2192	99.71
18	1967	165	fig|1440056.4.peg.1967	Nucleotide excision repair protein, with UvrB/UvrC motif	bi	20	2150	fig|6666666.71924.peg.2150	100	bi	2	1406	fig|6666666.71923.peg.1406	99.39	bi	14	2193	fig|6666666.72094.peg.2193	100
18	1968	155	fig|1440056.4.peg.1968	Transcriptional regulator CtsR	bi	20	2149	fig|6666666.71924.peg.2149	100	bi	2	1405	fig|6666666.71923.peg.1405	100	bi	14	2194	fig|6666666.72094.peg.2194	100
18	1969	41	fig|1440056.4.peg.1969	hypothetical protein	bi	20	2148	fig|6666666.71924.peg.2148	100	bi	2	1404	fig|6666666.71923.peg.1404	90	bi	14	2195	fig|6666666.72094.peg.2195	90
18	1970	643	fig|1440056.4.peg.1970	Translation elongation factor G-related protein	bi	20	2147	fig|6666666.71924.peg.2147	100	bi	2	1403	fig|6666666.71923.peg.1403	100	bi	14	2196	fig|6666666.72094.peg.2196	100
18	1971	50	fig|1440056.4.peg.1971	hypothetical protein	bi	20	2146	fig|6666666.71924.peg.2146	100	-				0	bi	14	2197	fig|6666666.72094.peg.2197	97.96
18	1972	1144	fig|1440056.4.peg.1972	Pyruvate carboxyl transferase (EC 6.4.1.1)	bi	20	2145	fig|6666666.71924.peg.2145	100	bi	2	1402	fig|6666666.71923.peg.1402	100	bi	14	2198	fig|6666666.72094.peg.2198	100
18	1973	138	fig|1440056.4.peg.1973	FIG00520835: hypothetical protein	bi	20	2144	fig|6666666.71924.peg.2144	100	bi	2	1401	fig|6666666.71923.peg.1401	98.54	bi	14	2199	fig|6666666.72094.peg.2199	97.81
19	1974	55	fig|1440056.4.peg.1974	FIG00513543: hypothetical protein	uni	1	180	fig|6666666.71924.peg.180	89.13	uni	1	612	fig|6666666.71923.peg.612	86.96	bi	15	2260	fig|6666666.72094.peg.2260	100
19	1975	97	fig|1440056.4.peg.1975	FIG00518879: hypothetical protein	uni	34	2891	fig|6666666.71924.peg.2891	61.04	uni	1	611	fig|6666666.71923.peg.611	47.87	bi	30	2586	fig|6666666.72094.peg.2586	95.74
19	1976	573	fig|1440056.4.peg.1976	Phage tail fiber protein	uni	34	2893	fig|6666666.71924.peg.2893	58.17	uni	1	604	fig|6666666.71923.peg.604	60.78	bi	30	2587	fig|6666666.72094.peg.2587	77.98
19	1977	294	fig|1440056.4.peg.1977	Structural protein	-				0	-				0	bi	15	2203	fig|6666666.72094.peg.2203	89.51
19	1978	360	fig|1440056.4.peg.1978	hypothetical protein	-				0	-				0	bi	15	2204	fig|6666666.72094.peg.2204	93.31
19	1979	289	fig|1440056.4.peg.1979	Phage capsid and scaffold	-				0	-				0	bi	15	2205	fig|6666666.72094.peg.2205	97.92
19	1980	1734	fig|1440056.4.peg.1980	Phage tail length tape-measure protein	-				0	bi	1	768	fig|6666666.71923.peg.768	35.97	bi	15	2206	fig|6666666.72094.peg.2206	95.72
19	1981	72	fig|1440056.4.peg.1981	hypothetical protein	-				0	-				0	bi	15	2207	fig|6666666.72094.peg.2207	44.44
19	1982	43	fig|1440056.4.peg.1982	hypothetical protein	-				0	-				0	bi	15	2208	fig|6666666.72094.peg.2208	85.71
19	1983	96	fig|1440056.4.peg.1983	hypothetical protein	-				0	-				0	bi	15	2209	fig|6666666.72094.peg.2209	78.95
19	1984	199	fig|1440056.4.peg.1984	phage major tail protein, phi13 family	-				0	bi	1	764	fig|6666666.71923.peg.764	27.81	bi	15	2210	fig|6666666.72094.peg.2210	84.85
19	1985	112	fig|1440056.4.peg.1985	hypothetical protein	-				0	-				0	bi	15	2211	fig|6666666.72094.peg.2211	96.4
19	1986	148	fig|1440056.4.peg.1986	hypothetical protein	-				0	-				0	bi	15	2212	fig|6666666.72094.peg.2212	100
19	1987	109	fig|1440056.4.peg.1987	hypothetical protein	-				0	-				0	bi	15	2213	fig|6666666.72094.peg.2213	100
19	1988	217	fig|1440056.4.peg.1988	hypothetical protein	-				0	bi	1	761	fig|6666666.71923.peg.761	34.86	bi	15	2214	fig|6666666.72094.peg.2214	98.15
19	1989	96	fig|1440056.4.peg.1989	Gp6 protein	-				0	-				0	bi	15	2215	fig|6666666.72094.peg.2215	95.74
19	1990	389	fig|1440056.4.peg.1990	Phage major capsid protein	-				0	-				0	bi	15	2216	fig|6666666.72094.peg.2216	88.92
19	1991	212	fig|1440056.4.peg.1991	Phage head maturation protease	-				0	-				0	bi	15	2217	fig|6666666.72094.peg.2217	95.26
19	1992	396	fig|1440056.4.peg.1992	Portal protein, phage associated	-				0	-				0	bi	15	2218	fig|6666666.72094.peg.2218	94.94
19	1993	541	fig|1440056.4.peg.1993	Phage terminase, large subunit	-				0	uni	1	756	fig|6666666.71923.peg.756	23.77	bi	15	2219	fig|6666666.72094.peg.2219	97.78
19	1994	169	fig|1440056.4.peg.1994	Phage terminase, small subunit	uni	1	217	fig|6666666.71924.peg.217	43.08	uni	1	569	fig|6666666.71923.peg.569	50	bi	15	2220	fig|6666666.72094.peg.2220	99.07
19	1995	111	fig|1440056.4.peg.1995	Phage-associated homing endonuclease	-				0	bi	1	754	fig|6666666.71923.peg.754	45.59	bi	15	2221	fig|6666666.72094.peg.2221	90.91
19	1996	91	fig|1440056.4.peg.1996	hypothetical protein	-				0	bi	1	753	fig|6666666.71923.peg.753	35.94	bi	15	2222	fig|6666666.72094.peg.2222	87.78
19	1997	183	fig|1440056.4.peg.1997	prophage LambdaSa2, site-specific recombinase, phage integrase family	uni	12	1609	fig|6666666.71924.peg.1609	30.56	uni	1	110	fig|6666666.71923.peg.110	30.56	bi	15	2223	fig|6666666.72094.peg.2223	97.8
19	1998	154	fig|1440056.4.peg.1998	hypothetical protein	-				0	-				0	bi	15	2224	fig|6666666.72094.peg.2224	87.5
19	1999	57	fig|1440056.4.peg.1999	hypothetical protein	-				0	-				0	-				0
[truncated: 2,005 more rows]

## Sheet: Sheet2
Alignment of Scaffold 11 in P29 genome with C.difficile CD630 genome (Querry= Scaffold 11.1_P29, Sunject = CD630)
Query ID	Subject ID	% identity	Alignment length	Mismatches	Gaps	Query Start	Query end	Subject Start	Subject end	e-value	bit score
scaffold11.1|size119396	gi|126697566|ref|NC_009089.1|	98.2	28924	510	9	57656	86576	992354	1021269	0	50516
scaffold11.1|size119396	gi|126697566|ref|NC_009089.1|	98.51	18771	246	7	38891	57656	971729	990470	0	33082
scaffold11.1|size119396	gi|126697566|ref|NC_009089.1|	98.74	14615	152	16	93827	108412	1026984	1041595	0	25941
scaffold11.1|size119396	gi|126697566|ref|NC_009089.1|	98.35	10154	145	13	10428	20566	941382	951527	0	17799
scaffold11.1|size119396	gi|126697566|ref|NC_009089.1|	98.05	9797	160	5	108643	118439	1041588	1051353	0	17005
scaffold11.1|size119396	gi|126697566|ref|NC_009089.1|	98.59	8976	102	16	50	9011	925518	934482	0	15849
scaffold11.1|size119396	gi|126697566|ref|NC_009089.1|	99	8360	83	1	23720	32078	951654	960013	0	14971
scaffold11.1|size119396	gi|126697566|ref|NC_009089.1|	98.96	6800	68	2	32075	38872	960051	966849	0	12161
scaffold11.1|size119396	gi|126697566|ref|NC_009089.1|	97.78	5764	119	6	88196	93957	1021257	1027013	0	9926
scaffold11.1|size119396	gi|126697566|ref|NC_009089.1|	96.95	1345	38	3	9084	10428	940165	941506	0	2254
scaffold11.1|size119396	gi|126697566|ref|NC_009089.1|	98.74	956	12	0	118441	119396	1051105	1052060	0	1700
scaffold11.1|size119396	gi|126697566|ref|NC_009089.1|	98.64	956	13	0	118441	119396	1054692	1055647	0	1694
scaffold11.1|size119396	gi|126697566|ref|NC_009089.1|	90.37	955	80	11	117491	118439	1053992	1054940	0	1243
scaffold11.1|size119396	gi|126697566|ref|NC_009089.1|	76.12	1026	224	17	116399	117413	1052934	1053949	1e-142	518
scaffold11.1|size119396	gi|126697566|ref|NC_009089.1|	94.58	166	6	3	23744	23909	951720	951882	3e-63	254
scaffold11.1|size119396	gi|126697566|ref|NC_009089.1|	92.17	166	10	3	23786	23948	951678	951843	1e-56	231
scaffold11.1|size119396	gi|126697566|ref|NC_009089.1|	92.86	126	6	3	23744	23869	951762	951884	5e-41	180
scaffold11.1|size119396	gi|126697566|ref|NC_009089.1|	91.27	126	8	3	23828	23950	951678	951803	1e-37	169
scaffold11.1|size119396	gi|126697566|ref|NC_009089.1|	88.98	127	12	2	10386	10512	941382	941506	9e-34	156
scaffold11.1|size119396	gi|126697566|ref|NC_009089.1|	88.8	125	12	2	10344	10468	941382	941504	1e-32	152
scaffold11.1|size119396	gi|126697566|ref|NC_009089.1|	86.57	134	18	0	57898	58031	992506	992639	2e-31	148
scaffold11.1|size119396	gi|126697566|ref|NC_009089.1|	86.57	134	18	0	57808	57941	992596	992729	2e-31	148
scaffold11.1|size119396	gi|126697566|ref|NC_009089.1|	90.18	112	5	6	53472	53580	4133409	4133517	3e-29	141
scaffold11.1|size119396	gi|126697566|ref|NC_009089.1|	89.81	108	8	3	53480	53586	3833955	3833850	1e-27	135
scaffold11.1|size119396	gi|126697566|ref|NC_009089.1|	85.27	129	17	2	53460	53588	2485976	2486102	2e-26	132
scaffold11.1|size119396	gi|126697566|ref|NC_009089.1|	84.09	132	16	5	53457	53585	2106301	2106430	9e-24	122
scaffold11.1|size119396	gi|126697566|ref|NC_009089.1|	88	100	10	2	53481	53578	1612326	1612227	4e-22	117
scaffold11.1|size119396	gi|126697566|ref|NC_009089.1|	82.54	126	18	4	92717	92840	3624059	3623936	3e-19	108
scaffold11.1|size119396	gi|126697566|ref|NC_009089.1|	100	52	0	0	2	53	925392	925341	6e-16	97.1
scaffold11.1|size119396	gi|126697566|ref|NC_009089.1|	87.8	82	7	3	23744	23825	951804	951882	7e-15	93.5
scaffold11.1|size119396	gi|126697566|ref|NC_009089.1|	84.88	86	13	0	71610	71695	761456	761541	3e-13	87.9
scaffold11.1|size119396	gi|126697566|ref|NC_009089.1|	93.1	58	4	0	86518	86575	1612327	1612270	1e-12	86.1
scaffold11.1|size119396	gi|126697566|ref|NC_009089.1|	85.37	82	9	3	23870	23948	951678	951759	2e-11	82.4
scaffold11.1|size119396	gi|126697566|ref|NC_009089.1|	92.68	41	2	1	85785	85825	2029866	2029905	0.0003	58.4
